# Supplementary material for: Zinc Oxide Nanoparticle-Mediated Root Metabolic Reprogramming for Arsenic Tolerance in Soybean
Source: Plants (Basel). 2024 Nov 8;13(22):3142. doi: 10.3390/plants13223142 (PMC11597289; doi:10.3390/plants13223142)
Supplement: Supplementary file 1 [file plants-13-03142-s001.zip]

Archive with 2 entries (2 files):
- Supplementary file.xls
- Supplementary file2.pdf
