# Supplementary material for: Zinc Oxide Nanoparticle-Mediated Root Metabolic Reprogramming for Arsenic Tolerance in Soybean
Source: Plants (Basel). 2024 Nov 8;13(22):3142. doi: 10.3390/plants13223142 (PMC11597289; doi:10.3390/plants13223142)
Supplement: Supplementary file 1 [file plants-13-03142-s001.zip › Supplementary file.xls]

## Sheet: Table S1
Table S1. Total ion number and identification statistics table
Ionic mode	Effective Peak (RAW)	Metabolites identified (RAW)	Proportion (%)	Effective Peak (Origin)	Metabolites identified (origin)	Proportion (%)	Metabolites in Library	Metabolites in KEGG
pos	8600	997	0.1159	6134	943	0.1537	609	257
neg	7427	495	0.0666	5686	464	0.0816	256	95
mix	16027	1492	0.093	11817	1407	11.9066	865	352

## Sheet: Table S2
Table S2. List of differentially regulated metabolites (DRMs) under AsV_vs_CK treatment.
Metabolite	P_value	FDR	VIP_pred_OPLS-DA	VIP_PLS-DA	FC(AsV/CK)	Log2FC(AsV/CK)	Significant	Regulate	KEGG Compound ID	KEGG Compound First Category	KEGG Compound Second Category	KEGG Pathway ID	KEGG Pathway Description	KEGG Pathway First Category	KEGG Pathway Second Category	Library ID	HMDB Superclass	HMDB Class	HMDB Subclass	CAS ID	M/Z	Retention time	Adducts	Formula	Fragmentation Score	Theoretical Fragmentation Score	Metab ID	ID	Mode
3'-Sialyllactosamine	4.195e-06	0.0001893	3.9217	3.9028	15.2772	3.9333	yes	up	-	-	-	-	-	-	-	-	-	-	-	-	669.178	6.27765	M+K-2H	C23H40N2O18	-	54	metab_13072	neg_4478	neg
DHAP(8:0)	8.031e-06	0.0005446	3.8691	3.842	64.273	6.0061	yes	up	-	-	-	-	-	-	-	HMDB0011685	Organic oxygen compounds	Organooxygen compounds	Carbonyl compounds	-	593.214	5.57145	2M+H	C11H21O7P	-	37.6	metab_6479	pos_6493	pos
Kynuramine	7.549e-05	0.002154	3.6535	3.6251	10.0691	3.3319	yes	up	-	-	-	-	-	-	-	HMDB0012246	Organic oxygen compounds	Organooxygen compounds	Carbonyl compounds	363-36-0	206.129	1.36752	M+ACN+H	C9H12N2O	-	56	metab_7640	pos_7660	pos
1-(6-hydroxy-4-methoxy-1-benzofuran-5-yl)ethan-1-one	3.537e-07	3.795e-05	3.6151	3.6099	21.6577	4.4368	yes	up	-	-	-	-	-	-	-	-	-	-	-	-	471.13	5.19792	2M+Hac-H	C11H10O4	-	46	metab_11092	neg_2498	neg
3-(6-hydroxy-7-methoxy-2H-1,3-benzodioxol-5-yl)prop-2-enoic acid	0.0006081	0.007962	3.4474	3.5137	0.2798	-1.8375	yes	down	-	-	-	-	-	-	-	-	-	-	-	-	239.055	2.62603	M+H	C11H10O6	-	60.1	metab_2465	pos_2475	pos
3,5,7-trihydroxy-2-(1-hydroxy-5-methoxy-4-oxocyclohex-2-en-1-yl)-6-methoxy-4H-chromen-4-one	0.0001159	0.002798	3.275	3.2462	10.4794	3.3895	yes	up	-	-	-	-	-	-	-	-	-	-	-	-	428.098	3.65037	M+ACN+Na	C17H16O9	-	41.1	metab_6867	pos_6884	pos
(20R)-Ginsenoside Rh2	0.007283	0.03961	3.1333	3.1335	0.3945	-1.3419	yes	down	-	-	-	-	-	-	-	HMDB0039544	Lipids and lipid-like molecules	Prenol lipids	Triterpenoids	78214-33-2	640.479	6.52747	M+NH4	C36H62O8	-	86.3	metab_4947	pos_4961	pos
2-[4,6-dihydroxy-2-methoxy-3-(3-methylbut-2-en-1-yl)phenyl]-1-(2,4-dihydroxy-5-methoxyphenyl)ethan-1-one	0.001124	0.01171	3.0265	3.019	4.2279	2.0799	yes	up	-	-	-	-	-	-	-	-	-	-	-	-	353.139	4.11877	M+H-2H2O	C21H24O7	-	55.8	metab_2743	pos_2754	pos
[2,6-dihydroxy-4-(7-methyl-11-oxo-4-{[3,4,5-trihydroxy-6-(hydroxymethyl)oxan-2-yl]oxy}-2,8-dioxatricyclo[7.3.1.0?,??]trideca-1(12),3,5(13),6,9-pentaen-3-yl)phenoxy]dihydroxyoxo-lambda?-sulfanylium	7.139e-06	0.0005117	3.0135	3.0155	1.9903	0.993	yes	up	-	-	-	-	-	-	-	HMDB0124756	_	_	_	-	605.055	1.77595	M+Na	C24H22O15S	-	79.2	metab_7448	pos_7467	pos
CITROPTEN	1.659e-06	0.000185	2.9747	2.9846	0.5145	-0.9588	yes	down	-	-	-	-	-	-	-	HMDB0032952	Phenylpropanoids and polyketides	Coumarins and derivatives	_	487-06-9	207.065	4.11428	M+H	C11H10O4	62.3	-	metab_2742	pos_2753	pos
6-[4-(2-carboxyethyl)-5-hydroxy-2-methoxyphenoxy]-3,4,5-trihydroxyoxane-2-carboxylic acid	4.257e-06	0.0003703	2.8372	2.8364	0.5218	-0.9384	yes	down	-	-	-	-	-	-	-	-	-	-	-	-	371.098	2.63197	M+H-H2O	C16H20O11	-	46.6	metab_7157	pos_7174	pos
3'-Prenylapigenin 7-[rhamnosyl-(1->6)-glucoside]	5.226e-10	9.159e-07	2.8051	2.8053	1.7568	0.8129	yes	up	-	-	-	-	-	-	-	-	-	-	-	-	647.235	4.50537	M+H	C32H38O14	-	63.7	metab_6677	pos_6693	pos
FRAXETIN	3.159e-06	0.0003076	2.7402	2.7406	0.5084	-0.976	yes	down	C09265	-	-	-	-	-	-	-	-	-	-	574-84-5	209.045	2.63775	M+H	C10H8O5	60.6	-	metab_2468	pos_2479	pos
Trans-p-Coumaric acid 4-glucoside	8.543e-06	0.0003017	2.6922	2.6814	1.8755	0.9073	yes	up	-	-	-	-	-	-	-	HMDB0039509	Organic oxygen compounds	Organooxygen compounds	Carbohydrates and carbohydrate conjugates	14364-05-7	371.099	2.27472	M-H, M+Cl, M+FA-H	C15H18O8	-	39.3	metab_8660	neg_62	neg
2-Dehydro-3-deoxy-D-arabino-heptonate 7-phosphate (DAHP)	4.596e-05	0.001614	2.6873	2.6801	1.6829	0.7509	yes	up	-	-	-	-	-	-	-	-	-	-	-	-	306.058	1.36752	M+H, M+NH4	C7H13O10P	48.9	-	metab_1608	pos_1611	pos
5-(3',5'-Dihydroxyphenyl)-gamma-valerolactone 3-O-glucuronide	1.931e-05	0.0009709	2.6854	2.6869	0.5535	-0.8533	yes	down	-	-	-	-	-	-	-	-	-	-	-	-	407.095	2.83103	M+Na	C17H20O10	-	85.6	metab_7102	pos_7119	pos
Cyclodopa glucoside	1.372e-06	0.000165	2.6821	2.6781	0.5592	-0.8386	yes	down	C17751	-	-	map00965	Betalain biosynthesis	Metabolism	Biosynthesis of other secondary metabolites	HMDB0029833;HMDB0304310	Organic acids and derivatives	Carboxylic acids and derivatives	Amino acids, peptides, and analogues	71242-23-4	322.09	2.99948	M+H-2H2O	C15H19NO9	-	34.7	metab_7053	pos_7070	pos
Ganoderic acid F	0.01685	0.07004	2.6753	2.7163	2.7954	1.4831	yes	up	-	-	-	-	-	-	-	HMDB0035988	Lipids and lipid-like molecules	Prenol lipids	Triterpenoids	98665-15-7	609.245	5.0364	M+K	C32H42O9	-	65.4	metab_6583	pos_6597	pos
11-Methoxynoryangonin	8.802e-09	5.399e-06	2.665	2.6577	1.657	0.7286	yes	up	-	-	-	-	-	-	-	HMDB0030754	Phenylpropanoids and polyketides	Kavalactones	_	77900-31-3	587.135	5.93007	M+H, 2M+K, M+CH3OH+H	C15H14O5	-	37.3	metab_178	pos_179	pos
3,4,5-trihydroxy-6-{[(2E)-3-(3-hydroxyphenyl)-2-methylprop-2-enoyl]oxy}oxane-2-carboxylic acid	7.018e-06	0.0002689	2.6432	2.6321	0.5169	-0.952	yes	down	-	-	-	-	-	-	-	-	-	-	-	-	399.094	3.20847	M+FA-H	C16H18O9	-	31.5	metab_10705	neg_2111	neg
6-Hydroxy-5-methoxyindole glucuronide	0.000345	0.005691	2.6317	2.65	0.5893	-0.7629	yes	down	-	-	-	-	-	-	-	HMDB0010362	Organic oxygen compounds	Organooxygen compounds	Carbohydrates and carbohydrate conjugates	77463-72-0	322.09	2.3573	M+H-H2O	C15H17NO8	-	54.8	metab_7229	pos_7246	pos
6-{3-[(1E)-2-carboxy-2-methyleth-1-en-1-yl]phenoxy}-3,4,5-trihydroxyoxane-2-carboxylic acid	2.714e-06	0.0001378	2.6275	2.6157	0.5202	-0.9429	yes	down	-	-	-	-	-	-	-	-	-	-	-	-	399.094	2.48442	M+FA-H	C16H18O9	-	33.6	metab_10579	neg_1985	neg
3-oxoglutaric acid	0.03195	0.109	2.6169	2.6806	0.4331	-1.2072	yes	down	-	-	-	-	-	-	-	HMDB0013701	Organic acids and derivatives	Keto acids and derivatives	Short-chain keto acids and derivatives	542-05-2	147.029	0.961933	M+H	C5H6O5	65.6	-	metab_7724	pos_7745	pos
3,4,5-trihydroxy-6-[hydroxy(3,4,5-trihydroxyoxan-2-yl)methyl]-2-[(2E)-3-(4-hydroxyphenyl)prop-2-enoyl]-4-[3,4,5-trihydroxy-6-(hydroxymethyl)oxan-2-yl]cyclohex-2-en-1-one	4.907e-05	0.001653	2.6071	2.6018	0.579	-0.7884	yes	down	-	-	-	-	-	-	-	-	-	-	-	-	653.151	4.94483	M+K	C27H34O16	-	73.1	metab_2840	pos_2851	pos
(-)-Glyceollin I	8.39e-05	0.002267	2.5979	2.5772	1.5353	0.6185	yes	up	C01701	-	-	map00943;map01110	Isoflavonoid biosynthesis;Biosynthesis of secondary metabolites	Metabolism;Metabolism	Biosynthesis of other secondary metabolites;Global and overview maps	HMDB0033901;LMPK12070123	Organosulfur compounds	Thiols	Alkylthiols	57103-57-8	339.123	5.90253	M+H	C20H18O5	75.9	-	metab_6096	pos_6110	pos
5,6,7-trihydroxy-8-(3-methylbut-2-en-1-yl)-4-phenyl-2H-chromen-2-one	1.592e-06	0.0001809	2.5918	2.5855	1.7886	0.8388	yes	up	-	-	-	-	-	-	-	-	-	-	-	-	361.105	5.69983	M+Na	C20H18O5	-	40.5	metab_2975	pos_2986	pos
3,4,5-trihydroxy-6-{[3-hydroxy-6-(7-hydroxy-4-oxo-4H-chromen-3-yl)-5-methoxy-2,2-dimethyl-3,4-dihydro-2H-1-benzopyran-7-yl]oxy}oxane-2-carboxylic acid	4.603e-08	1.007e-05	2.5866	2.5763	1.6834	0.7514	yes	up	-	-	-	-	-	-	-	-	-	-	-	-	605.146	5.89908	M+FA-H	C27H28O13	-	65.2	metab_11449	neg_2855	neg
2',3'-Dideoxyadenosine-5-triphosphate	8.247e-08	1.414e-05	2.5759	2.5723	1.7716	0.8251	yes	up	-	-	-	-	-	-	-	-	-	-	-	-	520.003	1.84377	M+FA-H	C10H16N5O11P3	-	67.8	metab_14592	neg_6000	neg
Derrone	0.0004822	0.006936	2.5381	2.5071	2.0552	1.0393	yes	up	-	-	-	-	-	-	-	LMPK12050203	-	-	-	-	337.107	3.31113	M+H	C20H16O5	58	-	metab_2606	pos_2617	pos
4-[3-(3,4-dihydroxyphenyl)-2-hydroxypropyl]benzene-1,2,3,5-tetrol	0.03493	0.1162	2.5295	2.4561	3.8323	1.9382	yes	up	-	-	-	-	-	-	-	-	-	-	-	-	372.108	3.18687	M+ACN+Na	C15H16O7	-	89.1	metab_6999	pos_7016	pos
(1S,2S,4S,5S)-2,4-Thujanediol 4-O-beta-D-Glucopyranoside	0.01201	0.05607	2.506	2.547	0.4985	-1.0043	yes	down	-	-	-	-	-	-	-	HMDB0033644	Lipids and lipid-like molecules	Prenol lipids	Terpene glycosides	240495-81-2	374.218	4.98005	M+ACN+H	C16H28O7	-	55.5	metab_6595	pos_6609	pos
6-{[3,5-dihydroxy-2-(3-hydroxy-2,2-dimethyl-3,4-dihydro-2H-1-benzopyran-6-yl)-4-oxo-4H-chromen-7-yl]oxy}-3,4,5-trihydroxyoxane-2-carboxylic acid	0.003118	0.02266	2.5059	2.4767	1.6702	0.74	yes	up	-	-	-	-	-	-	-	-	-	-	-	-	610.149	1.78282	M+ACN+Na	C26H26O13	-	30.3	metab_7445	pos_7464	pos
(+/-)15-HEPE	1.31e-05	0.0004057	2.4899	2.4922	1.7678	0.822	yes	up	-	-	-	-	-	-	-	-	-	-	-	-	317.213	6.01775	M-H	C20H30O3	63.9	-	metab_13270	neg_4676	neg
N,N'-Bis(gamma-glutamyl)cystine	0.0001783	0.003811	2.4839	2.4724	1.5465	0.629	yes	up	-	-	-	-	-	-	-	-	-	-	-	-	481.107	2.21737	M+H-H2O	C16H26N4O10S2	-	81.8	metab_7283	pos_7302	pos
5-(6-hydroxy-1-benzofuran-2-yl)-4-(3-methylbut-2-en-1-yl)benzene-1,3-diol	0.009933	0.03808	2.4752	2.4577	3.1274	1.645	yes	up	-	-	-	-	-	-	-	-	-	-	-	-	355.119	5.82908	M+FA-H	C19H18O4	-	59.9	metab_13503	neg_4910	neg
Dinklagin B	0.000169	0.003648	2.4619	2.4397	1.5702	0.6509	yes	up	-	-	-	-	-	-	-	LMPK12110427	-	-	-	-	355.118	4.42673	M+H	C20H18O6	55	-	metab_6699	pos_6715	pos
Premithramycin A2'	1.018e-06	0.0001329	2.4614	2.4467	1.4766	0.5623	yes	up	C12385	-	-	map01100;map01110	Metabolic pathways;Biosynthesis of secondary metabolites	Metabolism;Metabolism	Global and overview maps;Global and overview maps	-	-	-	-	-	675.223	5.95053	M+H	C33H38O15	43.5	-	metab_3200	pos_3211	pos
6-{4-[6-(3,4-dihydroxy-6-methyl-5-oxooxan-2-yl)-5,7-dihydroxy-4-oxo-4H-chromen-2-yl]-2-methoxyphenoxy}-3,4,5-trihydroxyoxane-2-carboxylic acid	0.0002529	0.002876	2.461	2.4536	1.6008	0.6788	yes	up	-	-	-	-	-	-	-	-	-	-	-	-	601.115	6.28462	M-H2O-H	C28H28O16	-	60.1	metab_13065	neg_4471	neg
Dermatan L-iduronate	0.0002376	0.004588	2.4566	2.4687	0.6012	-0.7341	yes	down	C01490	-	-	map01100	Metabolic pathways	Metabolism	Global and overview maps	HMDB0000632;HMDB0060470	Organic oxygen compounds	Organooxygen compounds	Carbohydrates and carbohydrate conjugates	24967-94-0	432.151	2.62603	M+Na	C16H27NO11	-	66	metab_8584	pos_2476	pos
Topaquinone	7.653e-05	0.002155	2.4223	2.4236	1.3661	0.4501	yes	up	-	-	-	-	-	-	-	64192-68-3;HMDB0011639	Organic acids and derivatives	Carboxylic acids and derivatives	Amino acids, peptides, and analogues	64192-68-3	423.101	1.83093	2M+H	C9H9NO5	-	47.3	metab_7431	pos_7450	pos
(-)-Matairesinol 4'-[apiosyl-(1->2)-glucoside]	1.025e-06	6.699e-05	2.4101	2.395	1.5814	0.6612	yes	up	-	-	-	-	-	-	-	-	-	-	-	-	673.208	6.28462	M+Na-2H	C31H40O15	-	60.1	metab_13064	neg_4470	neg
Isoglobotriaose	1.532e-05	0.0008388	2.3995	2.4001	1.4533	0.5393	yes	up	-	-	-	-	-	-	-	HMDB0006598	Lipids and lipid-like molecules	Fatty Acyls	Fatty acyl glycosides	41744-59-6	485.182	5.66478	M+H-H2O	C19H34O15	-	30.5	metab_6429	pos_6443	pos
Neorautenol	6.12e-06	0.0004692	2.397	2.3848	1.3139	0.3939	yes	up	-	-	-	-	-	-	-	LMPK12070021	-	-	-	-	323.128	5.93007	M+H	C20H18O4	50.3	-	metab_6013	pos_6027	pos
Atalantoflavone	3.881e-07	7.231e-05	2.396	2.3837	1.4397	0.5258	yes	up	-	-	-	-	-	-	-	HMDB0030450;LMPK12110420	Phenylpropanoids and polyketides	Flavonoids	Pyranoflavonoids	119309-02-3	673.208	5.95053	2M+H	C20H16O5	-	70.1	metab_3199	pos_3210	pos
Agnuside	0.01193	0.05578	2.3819	2.3145	1.5817	0.6615	yes	up	C09765	-	-	-	-	-	-	HMDB0036561	Lipids and lipid-like molecules	Prenol lipids	Terpene glycosides	11027-63-7	530.167	2.49657	M+ACN+Na	C22H26O11	-	67.1	metab_7184	pos_7201	pos
6''-Acetylapiin	2.061e-05	0.0005352	2.3787	2.3641	1.5481	0.6305	yes	up	-	-	-	-	-	-	-	-	-	-	-	-	605.146	6.31258	M-H2O-H, M-H	C28H30O15	-	40.5	metab_9511	neg_914	neg
3,3'-Dihydroxy-4',5,7-trimethoxyflavan	3.889e-07	3.948e-05	2.3723	2.3618	1.683	0.751	yes	up	-	-	-	-	-	-	-	-	-	-	-	-	353.103	5.9201	M+Na-2H	C18H20O6	-	34.3	metab_13367	neg_4774	neg
(3,4,5,6-tetrahydroxyoxan-2-yl)methyl 4-hydroxybenzoate	0.001005	0.01099	2.3646	2.336	1.4651	0.551	yes	up	-	-	-	-	-	-	-	-	-	-	-	-	323.074	3.10317	M+Na	C13H16O8	-	52	metab_7019	pos_7036	pos
E-10-Hydroxynortriptyline	0.0001439	0.003246	2.3432	2.3474	1.4044	0.49	yes	up	-	-	-	-	-	-	-	HMDB0013889	Benzenoids	Dibenzocycloheptenes	_	-	324.132	6.26017	M+2Na-H	C19H21NO	-	53.1	metab_5168	pos_5182	pos
5-Fluorouridine	4.617e-05	0.001614	2.34	2.3303	1.5518	0.6339	yes	up	C16633	-	-	-	-	-	-	HMDB0244535;HMDB0060396	Nucleosides, nucleotides, and analogues	Pyrimidine nucleosides	_	316-46-1	263.07	1.55322	M+H	C9H11FN2O6	36.6	-	metab_7526	pos_7546	pos
N-Jasmonoylisoleucine	0.04646	0.1421	2.3322	2.4042	0.5046	-0.9868	yes	down	C18699	-	-	map04075	Plant hormone signal transduction	Environmental Information Processing	Signal transduction	HMDB0029391	Organic acids and derivatives	Carboxylic acids and derivatives	Amino acids, peptides, and analogues	120330-93-0	356.244	3.74878	M+CH3OH+H	C18H29NO4	-	86.8	metab_2684	pos_2695	pos
3-(6-hydroxy-7-methoxy-2H-1,3-benzodioxol-5-yl)propanoic acid	0.001484	0.01416	2.3313	2.3475	0.6157	-0.6997	yes	down	-	-	-	-	-	-	-	-	-	-	-	-	223.06	3.79545	M+H-H2O	C11H12O6	-	69.6	metab_2689	pos_2700	pos
Pseudobaptigenin 7-O-laminaribioside	2.398e-05	0.001103	2.3244	2.3056	1.4491	0.5352	yes	up	-	-	-	-	-	-	-	LMPK12050044	-	-	-	-	607.161	5.89578	M+H	C28H30O15	46.1	-	metab_6105	pos_6119	pos
Corey Lactone Aldehyde Benzoate	0.0006938	0.0086	2.3211	2.2988	0.6318	-0.6625	yes	down	-	-	-	-	-	-	-	-	-	-	-	-	275.092	4.06668	M+H	C15H14O5	39.9	-	metab_6762	pos_6779	pos
(7'S,8'S)-4,7'-Epoxy-3,8'-bilign-7-ene-3',5-dimethoxy-4',9,9'-triol 4'-glucoside	4.93e-09	4.277e-06	2.3176	2.313	1.4797	0.5653	yes	up	-	-	-	-	-	-	-	-	-	-	-	-	485.181	5.8203	M+H-2H2O	C26H32O11	-	42.3	metab_6263	pos_6277	pos
6-({3-[(1E)-buta-1,3-dien-1-yl]-1-oxo-1H-isochromen-5-yl}oxy)-3,4,5-trihydroxyoxane-2-carboxylic acid	3.349e-05	0.001361	2.3003	2.3051	0.6583	-0.6032	yes	down	-	-	-	-	-	-	-	-	-	-	-	-	408.13	1.97805	M+NH4	C19H18O9	-	50.3	metab_2306	pos_2314	pos
2-(3,7-dimethylocta-2,6-dien-1-yl)-3,4-dihydroxybenzoic acid	0.03009	0.1045	2.296	2.2831	5.1198	2.3561	yes	up	-	-	-	-	-	-	-	-	-	-	-	-	332.186	4.90353	M+ACN+H	C17H22O4	-	63.3	metab_6607	pos_6621	pos
2''-O-Acetylisoorientin	0.0007873	0.006343	2.2755	2.2735	0.6062	-0.7221	yes	down	-	-	-	-	-	-	-	LMPK12110477	-	-	-	-	471.094	3.9621	M-H2O-H	C23H22O12	-	84.9	metab_14088	neg_5496	neg
Baldrinal	0.02598	0.09532	2.2584	2.2639	2.4048	1.2659	yes	up	C16811	-	-	-	-	-	-	-	-	-	-	18234-46-3	219.065	5.01507	M+H	C12H10O4	42.6	-	metab_6590	pos_6604	pos
6-[4-(2-carboxy-2-oxoethyl)-2-methoxyphenoxy]-3,4,5-trihydroxyoxane-2-carboxylic acid	0.000403	0.003964	2.2469	2.2323	1.5937	0.6724	yes	up	-	-	-	-	-	-	-	-	-	-	-	-	367.065	2.46132	M-H2O-H	C16H18O11	-	43.5	metab_10571	neg_1977	neg
Chondroitin	0.01612	0.05537	2.2378	2.1997	2.2154	1.1476	yes	up	C00401	-	-	map01100	Metabolic pathways	Metabolism	Global and overview maps	9007-27-6;HMDB0000632;HMDB0000629	Organic oxygen compounds	Organooxygen compounds	Carbohydrates and carbohydrate conjugates	9007-27-6;24967-94-0	414.084	5.9201	M+Cl	C14H21NO11	-	74.9	metab_16019	neg_4772	neg
Dihydrolipoamide	0.005635	0.02491	2.2362	2.2538	1.8153	0.8602	yes	up	C00579	-	-	-	-	-	-	HMDB0000985;3884-47-7;LMFA08010019	Lipids and lipid-like molecules	Fatty Acyls	Fatty amides	3884-47-7	473.163	0.642133	2M+Hac-H	C8H17NOS2	-	30.2	metab_10026	neg_1430	neg
6-Hydroxyluteolin 3'-methyl ether 7-[6''-(3-hydroxy-3-methylglutaryl)glucoside]	0.001959	0.01717	2.2323	2.2016	1.5024	0.5873	yes	up	-	-	-	-	-	-	-	LMPK12111214	-	-	-	-	623.156	5.83405	M+H	C28H30O16	39	-	metab_6238	pos_6252	pos
Pongaglabol	2.609e-07	5.928e-05	2.2281	2.2305	1.5242	0.6081	yes	up	-	-	-	-	-	-	-	LMPK12110162	-	-	-	-	279.066	5.72397	M+H	C17H10O4	36.8	-	metab_6393	pos_6407	pos
1-hydroxy-2-[6-(2-methylbut-3-en-2-yl)-7-oxo-2H,3H,7H-furo[3,2-g]chromen-2-yl]propan-2-yl acetate	0.0001445	0.003248	2.223	2.1972	1.4859	0.5713	yes	up	-	-	-	-	-	-	-	-	-	-	-	-	436.176	5.61722	M+ACN+Na	C21H24O6	-	69.2	metab_2940	pos_2951	pos
3,4,5-trihydroxy-6-[(3,4,5-trihydroxy-6-{[2-(2-hydroxypropan-2-yl)-7-oxo-2H,3H,7H-furo[3,2-g]chromen-9-yl]oxy}oxan-2-yl)methoxy]oxane-2-carboxylic acid	8.916e-06	0.000311	2.2217	2.2107	1.4875	0.5729	yes	up	-	-	-	-	-	-	-	-	-	-	-	-	621.141	5.86408	M+Na-2H, M+Cl	C26H32O16	-	61.5	metab_9402	neg_805	neg
4-pyrrolidinopyridine	0.0005352	0.007394	2.2097	2.1814	1.6349	0.7092	yes	up	-	-	-	-	-	-	-	-	-	-	-	-	149.108	1.75535	M+H	C9H12N2	56.6	-	metab_7483	pos_7503	pos
A-L-threo-4-Hex-4-enopyranuronosyl-D-galacturonic acid	0.0005351	0.004837	2.1985	2.1815	0.6765	-0.5638	yes	down	-	-	-	-	-	-	-	HMDB0039720	Organic oxygen compounds	Organooxygen compounds	Carbohydrates and carbohydrate conjugates	-	763.138	3.9621	2M+Hac-H	C12H16O12	-	46.2	metab_14087	neg_5495	neg
6-(3-{8-[2-(3,4-dihydroxyphenyl)-3,7-dihydroxy-3,4-dihydro-2H-1-benzopyran-4-yl]-3,5,7-trihydroxy-3,4-dihydro-2H-1-benzopyran-2-yl}phenoxy)-3,4,5-trihydroxyoxane-2-carboxylic acid	0.001472	0.01416	2.1947	2.1773	1.4015	0.487	yes	up	-	-	-	-	-	-	-	-	-	-	-	-	362.097	0.776767	M+2H	C36H34O16	-	33.3	metab_7801	pos_7823	pos
Aminofurantoin	0.002102	0.01781	2.1917	2.2023	0.6537	-0.6133	yes	down	-	-	-	-	-	-	-	HMDB0060589	Organoheterocyclic compounds	Azolidines	Imidazolidines	-	250.094	1.76223	M+ACN+H	C8H8N4O3	-	66.6	metab_2253	pos_2260	pos
3,4,5-trihydroxy-6-(3-{3,5,7-trihydroxy-4-[3,5,7-trihydroxy-2-(3-hydroxyphenyl)-3,4-dihydro-2H-1-benzopyran-8-yl]-6-[3,4,5-trihydroxy-6-(hydroxymethyl)oxan-2-yl]-3,4-dihydro-2H-1-benzopyran-2-yl}phenoxy)oxane-2-carboxylic acid	0.0008227	0.00963	2.1832	2.1628	1.3708	0.455	yes	up	-	-	-	-	-	-	-	-	-	-	-	-	443.124	0.537617	M+2H	C42H44O21	-	54.7	metab_1897	pos_1902	pos
[5,6,7-trihydroxy-4-oxo-2-(3,4,5-trihydroxyphenyl)-3,4-dihydro-2H-1-benzopyran-3-yl]oxidanesulfonic acid	0.0002224	0.002615	2.183	2.1528	1.5882	0.6674	yes	up	-	-	-	-	-	-	-	-	-	-	-	-	414.998	1.8948	M-H	C15H12O12S	-	36.3	metab_10443	neg_1849	neg
Serylmethionine	0.002173	0.01815	2.1826	2.158	1.4896	0.5749	yes	up	-	-	-	-	-	-	-	HMDB0029045	Organic acids and derivatives	Carboxylic acids and derivatives	Amino acids, peptides, and analogues	3227-09-06	219.08	2.0933	M+H-H2O	C8H16N2O4S	-	34	metab_2343	pos_2352	pos
6'-Sialyllactosamine	0.0001804	0.002255	2.1823	2.1822	1.4287	0.5147	yes	up	-	-	-	-	-	-	-	-	-	-	-	-	669.178	5.96903	M+K-2H	C23H40N2O18	-	80.9	metab_13303	neg_4709	neg
3,4,5-trihydroxy-6-{[5-hydroxy-2-(4-hydroxy-3-methoxyphenyl)-4-oxo-6-[3,4,5-trihydroxy-6-(hydroxymethyl)oxan-2-yl]-4H-chromen-7-yl]oxy}oxane-2-carboxylic acid	0.0005644	0.007605	2.1811	2.1772	1.4051	0.4907	yes	up	-	-	-	-	-	-	-	-	-	-	-	-	683.123	5.38658	M+2Na-H	C28H30O17	-	55.4	metab_6517	pos_6531	pos
1,2,10-Trihydroxydihydro-trans-linalyl oxide 7-O-beta-D-glucopyranoside	6.014e-05	0.001065	2.1759	2.1674	1.47	0.5558	yes	up	-	-	-	-	-	-	-	HMDB0033237	Organic oxygen compounds	Organooxygen compounds	Carbohydrates and carbohydrate conjugates	219814-37-6	403.162	3.51493	M+Na-2H	C16H30O10	-	50.5	metab_10767	neg_2173	neg
3,4,5-trihydroxy-6-[(3-phenyloxiran-2-yl)methoxy]oxane-2-carboxylic acid	0.0005764	0.005121	2.1739	2.149	1.5503	0.6325	yes	up	-	-	-	-	-	-	-	-	-	-	-	-	371.099	2.88302	M+FA-H	C15H18O8	-	38.3	metab_14354	neg_5762	neg
Dermatan	0.0006622	0.005634	2.1711	2.1552	0.6445	-0.6337	yes	down	C01490	-	-	map01100	Metabolic pathways	Metabolism	Global and overview maps	-	-	-	-	-	498.126	3.72238	M-H2O-H	C18H31NO14S	-	79.6	metab_14149	neg_5557	neg
(E)-Oxyresveratrol 3'-O-b-D-glucoside	2.17e-05	0.0005557	2.1704	2.1514	1.5291	0.6127	yes	up	-	-	-	-	-	-	-	-	-	-	-	-	405.12	5.67388	M-H, M+FA-H	C20H22O9	-	50.4	metab_9352	neg_755	neg
Ornithine	6.005e-06	0.0004663	2.1692	2.1777	1.506	0.5907	yes	up	C00077	Peptides	Amino acids	map01100;map00220;map01110;map01210;map02010;map00330;map00480;map01230	Metabolic pathways;Arginine biosynthesis;Biosynthesis of secondary metabolites;2-Oxocarboxylic acid metabolism;ABC transporters;Arginine and proline metabolism;Glutathione metabolism;Biosynthesis of amino acids	Metabolism;Metabolism;Metabolism;Metabolism;Environmental Information Processing;Metabolism;Metabolism;Metabolism	Global and overview maps;Amino acid metabolism;Global and overview maps;Global and overview maps;Membrane transport;Amino acid metabolism;Metabolism of other amino acids;Global and overview maps	HMDB0000214;HMDB0003374;70-26-8	Organic acids and derivatives	Carboxylic acids and derivatives	Amino acids, peptides, and analogues	348-66-3;3184-13-2;70-26-8	174.124	1.98495	M+ACN+H	C5H12N2O2	-	41.9	metab_8596	pos_2315	pos
6-({2-[4,6-dihydroxy-2-methoxy-3-(3-methylbut-2-en-1-yl)phenyl]acetyl}oxy)-3,4,5-trihydroxyoxane-2-carboxylic acid	0.0001901	0.002355	2.1522	2.1465	1.473	0.5588	yes	up	-	-	-	-	-	-	-	-	-	-	-	-	479.092	2.21675	M+K-2H	C20H26O11	-	50	metab_14516	neg_5924	neg
5-(3',4',5'-Trihydroxyphenyl)-gamma-valerolactone-3'-O-glucuronide	1.268e-07	1.897e-05	2.142	2.1345	1.539	0.622	yes	up	-	-	-	-	-	-	-	-	-	-	-	-	445.099	2.258	M+FA-H	C17H20O11	-	85.2	metab_14506	neg_5914	neg
5,7-dihydroxy-2-(4-hydroxy-2-methoxyphenyl)-8-(3-methylbut-2-en-1-yl)-3,4-dihydro-2H-1-benzopyran-4-one	5.569e-05	0.001789	2.1284	2.1301	1.4049	0.4905	yes	up	-	-	-	-	-	-	-	-	-	-	-	-	434.161	5.93007	M+ACN+Na	C21H22O6	-	36.5	metab_3163	pos_3174	pos
Tripteroside	0.00223	0.01838	2.1276	2.1518	0.733	-0.4481	yes	down	C10095	-	-	-	-	-	-	-	-	-	-	82855-00-3	423.09	2.62603	M+H	C19H18O11	32.9	-	metab_7160	pos_7177	pos
Isoscopoletin	8.074e-05	0.002226	2.126	2.1414	0.7414	-0.4317	yes	down	C18079	-	-	-	-	-	-	-	-	-	-	776-86-3	193.05	3.53568	M+H	C10H8O4	94.7	-	metab_2647	pos_2658	pos
6alpha-Hydroxyphaseollin	6.727e-05	0.002003	2.1251	2.1081	1.277	0.3528	yes	up	-	-	-	-	-	-	-	HMDB0030771	Phenylpropanoids and polyketides	Isoflavonoids	Furanoisoflavonoids	34144-10-0	321.113	5.95053	M+H-H2O, M+H	C20H18O5	-	65.5	metab_1207	pos_1210	pos
Isopsoralidin	0.001493	0.0142	2.1091	2.0862	1.2536	0.3261	yes	up	-	-	-	-	-	-	-	LMPK12090014	-	-	-	-	337.107	5.95053	M+H, 2M+Na, M+Na, M+ACN+Na	C20H16O5	60.5	-	metab_41	pos_42	pos
6-{3,5-dihydroxy-2-[3-(3-hydroxyphenyl)propanoyl]-6-[3,4,5-trihydroxy-6-(hydroxymethyl)oxan-2-yl]phenoxy}-3,4,5-trihydroxyoxane-2-carboxylic acid	0.0001004	0.001519	2.1024	2.0745	1.4946	0.5798	yes	up	-	-	-	-	-	-	-	-	-	-	-	-	611.163	3.06425	M-H	C27H32O16	-	68.2	metab_14310	neg_5718	neg
3,5-dihydroxy-8-(hydroxymethyl)-8-methyl-2-phenyl-4H,8H-pyrano[2,3-f]chromen-4-one	0.0001124	0.002758	2.0901	2.0772	1.2926	0.3703	yes	up	-	-	-	-	-	-	-	-	-	-	-	-	335.092	5.9985	M+H-H2O	C20H16O6	-	69.3	metab_3288	pos_3299	pos
Glutamylhistidine	0.0006131	0.005331	2.0882	2.0922	1.5844	0.6639	yes	up	-	-	-	-	-	-	-	HMDB0028821	Organic acids and derivatives	Carboxylic acids and derivatives	Amino acids, peptides, and analogues	21435-29-0	283.105	0.473783	M-H	C11H16N4O5	-	43.9	metab_9815	neg_1219	neg
Genistein 4'-O-glucoside	0.01113	0.05342	2.0734	2.0301	1.3559	0.4393	yes	up	-	-	-	-	-	-	-	LMPK12050168	-	-	-	-	433.114	2.8733	M+H, M+Na	C21H20O10	73.4	-	metab_574	pos_577	pos
Genistein 4'-O-glucuronide	9.699e-05	0.001494	2.0592	2.056	1.394	0.4792	yes	up	-	-	-	-	-	-	-	-	-	-	-	-	483.035	0.536583	M+K-2H	C21H18O11	-	65.2	metab_9916	neg_1320	neg
3,4,5-trihydroxy-6-{[7-hydroxy-2-(3-hydroxyphenyl)-3-[(3,4,5-trihydroxyoxan-2-yl)oxy]-8aH-chromen-5-yl]oxy}oxane-2-carboxylic acid	0.0005726	0.007652	2.0524	2.0387	1.3421	0.4245	yes	up	-	-	-	-	-	-	-	-	-	-	-	-	603.135	4.02003	M+Na	C26H28O15	-	69.6	metab_6770	pos_6787	pos
Mangostanol	1.469e-05	0.000435	2.0319	2.0327	1.4275	0.5135	yes	up	-	-	-	-	-	-	-	HMDB0041521;HMDB0029868	Organoheterocyclic compounds	Benzopyrans	1-benzopyrans	184587-72-2;19275-46-8	447.146	6.01077	M+Na-2H	C24H26O7	-	47.5	metab_13272	neg_4678	neg
6-{[6-(3,4-dihydroxy-6-methyl-5-oxooxan-2-yl)-2-(3,4-dihydroxyphenyl)-7-hydroxy-4-oxo-4H-chromen-5-yl]oxy}-3,4,5-trihydroxyoxane-2-carboxylic acid	0.01614	0.06806	2.022	1.9812	1.3823	0.4671	yes	up	-	-	-	-	-	-	-	-	-	-	-	-	629.109	6.28075	M+Na	C27H26O16	-	91.8	metab_5098	pos_5112	pos
Saccharopine	0.0005709	0.007652	2.0214	2.0031	1.36	0.4436	yes	up	C00449	-	-	map01100;map00310;map01110;map00300;map01230	Metabolic pathways;Lysine degradation;Biosynthesis of secondary metabolites;Lysine biosynthesis;Biosynthesis of amino acids	Metabolism;Metabolism;Metabolism;Metabolism;Metabolism	Global and overview maps;Amino acid metabolism;Global and overview maps;Amino acid metabolism;Global and overview maps	997-68-2;HMDB0000279	Organic acids and derivatives	Carboxylic acids and derivatives	Amino acids, peptides, and analogues	997-68-2	277.14	0.462633	M+H	C11H20N2O6	42.8	-	metab_8275	pos_8299	pos
Linalool 3,6-oxide primeveroside	0.001487	0.009754	2.0111	2.0084	0.6667	-0.5849	yes	down	-	-	-	-	-	-	-	HMDB0035489	Organic oxygen compounds	Organooxygen compounds	Carbohydrates and carbohydrate conjugates	-	463.219	5.70048	M-H	C21H36O11	-	89	metab_13637	neg_5044	neg
Lupinalbin C	5.94e-05	0.001868	2.0082	2.0108	1.3492	0.4321	yes	up	-	-	-	-	-	-	-	LMPK12160002	-	-	-	-	369.097	5.8203	M+H, M+Na	C20H16O7	42.4	-	metab_714	pos_717	pos
5-Hydroxy-6-desmethylprimaquine	0.0195	0.07729	2.0047	2.0056	2.2542	1.1726	yes	up	-	-	-	-	-	-	-	-	-	-	-	-	262.155	2.3573	M+H	C14H19N3O2	36.1	-	metab_7231	pos_7248	pos
Meta-O-Dealkylated flecainide lactam	9.938e-05	0.001515	2.0047	1.9844	1.4433	0.5294	yes	up	-	-	-	-	-	-	-	HMDB0060832	Benzenoids	Benzene and substituted derivatives	Benzoic acids and derivatives	-	383.06	1.89933	M+K-2H	C15H17F3N2O4	-	47.3	metab_10444	neg_1850	neg
1-Hexanol arabinosylglucoside	8.319e-06	0.0002975	2.0003	1.9887	0.6984	-0.5179	yes	down	-	-	-	-	-	-	-	HMDB0031689	Lipids and lipid-like molecules	Fatty Acyls	Fatty acyl glycosides	124044-06-0	377.182	5.78045	M-H2O-H	C17H32O10	-	32.8	metab_13551	neg_4958	neg
Citric acid	0.002365	0.01899	1.9996	2.0205	0.7901	-0.3399	yes	down	C00158	Organic acids	Carboxylic acids	map01100;map00630;map01110;map01240;map01210;map01200;map01230;map00250;map00020	Metabolic pathways;Glyoxylate and dicarboxylate metabolism;Biosynthesis of secondary metabolites;Biosynthesis of cofactors;2-Oxocarboxylic acid metabolism;Carbon metabolism;Biosynthesis of amino acids;Alanine, aspartate and glutamate metabolism;Citrate cycle (TCA cycle)	Metabolism;Metabolism;Metabolism;Metabolism;Metabolism;Metabolism;Metabolism;Metabolism;Metabolism	Global and overview maps;Carbohydrate metabolism;Global and overview maps;Global and overview maps;Global and overview maps;Global and overview maps;Global and overview maps;Amino acid metabolism;Carbohydrate metabolism	HMDB0000094;77-92-9	Organic acids and derivatives	Carboxylic acids and derivatives	Tricarboxylic acids and derivatives	77-92-9	210.061	0.9688	M+NH4, M+Na, M+H, M+H-H2O, M+H-2H2O	C6H8O7	83.1	-	metab_16	pos_17	pos
2-Acetamido-2-deoxy-6-O-a-L-fucopyranosyl-D-glucose	0.0003655	0.005891	1.9988	1.9835	1.3546	0.4379	yes	up	-	-	-	-	-	-	-	HMDB0005817	Lipids and lipid-like molecules	Fatty Acyls	Fatty acyl glycosides	37776-59-3	332.134	2.46378	M+H-2H2O	C14H25NO10	-	35.8	metab_2439	pos_2449	pos
P-Salicylic acid	8.51e-05	0.00229	1.9903	1.9713	1.3138	0.3937	yes	up	C00156	-	-	map01100;map00130;map01110;map00790;map01240	Metabolic pathways;Ubiquinone and other terpenoid-quinone biosynthesis;Biosynthesis of secondary metabolites;Folate biosynthesis;Biosynthesis of cofactors	Metabolism;Metabolism;Metabolism;Metabolism;Metabolism	Global and overview maps;Metabolism of cofactors and vitamins;Global and overview maps;Metabolism of cofactors and vitamins;Global and overview maps	HMDB0000500	Benzenoids	Benzene and substituted derivatives	Benzoic acids and derivatives	99-96-7	139.039	3.1102	M+H	C7H6O3	89.6	-	metab_2565	pos_2576	pos
6-(4-ethyl-5-hydroxy-2-methoxyphenoxy)-3,4,5-trihydroxyoxane-2-carboxylic acid	6.007e-07	5.051e-05	1.985	1.9818	1.353	0.4362	yes	up	-	-	-	-	-	-	-	-	-	-	-	-	687.223	5.99678	M+Cl, 2M-H	C15H20O9	-	32.8	metab_9450	neg_853	neg
4-{hydroxy[(3,4,5,6-tetrahydroxyoxan-2-yl)methoxy]methylidene}cyclohexa-2,5-dien-1-one	2.77e-05	0.001197	1.985	1.9666	1.2409	0.3114	yes	up	-	-	-	-	-	-	-	-	-	-	-	-	323.074	2.46378	M+NH4, M+Na, M+H-2H2O	C13H16O8	-	46.6	metab_126	pos_127	pos
[(6-{[5,7-dihydroxy-2-(4-oxocyclohexa-2,5-dien-1-ylidene)-2H-chromen-3-yl]oxy}-3,4,5-trihydroxyoxan-2-yl)methyl][1-hydroxy-3-(4-hydroxyphenyl)prop-2-en-1-ylidene]oxidanium	0.005866	0.0255	1.9827	1.9679	0.6726	-0.5722	yes	down	-	-	-	-	-	-	-	-	-	-	-	-	560.135	3.67768	M-H2O-H	C30H27O12+	-	93.4	metab_14164	neg_5572	neg
Crotarin	9.177e-05	0.002406	1.9792	1.9694	1.2893	0.3666	yes	up	-	-	-	-	-	-	-	LMPK12050280	-	-	-	-	353.102	5.92312	M+H	C20H16O6	54	-	metab_3148	pos_3159	pos
7-hydroxy-1-oxo-1H-isochromene-3-carbaldehyde	0.001167	0.01201	1.977	1.9959	0.7136	-0.4868	yes	down	-	-	-	-	-	-	-	-	-	-	-	-	398.088	4.27498	M+CH3OH+H, 2M+NH4	C10H6O4	-	43.5	metab_638	pos_641	pos
6-{[10-butanoyl-3-hydroxy-2,2-dimethyl-8-oxo-6-(prop-2-en-1-yl)-2H,3H,4H,8H-pyrano[3,2-g]chromen-5-yl]oxy}-3,4,5-trihydroxyoxane-2-carboxylic acid	0.001425	0.01381	1.9689	1.9546	1.2849	0.3617	yes	up	-	-	-	-	-	-	-	-	-	-	-	-	571.181	6.15028	M+Na	C27H32O12	-	56.6	metab_3654	pos_3665	pos
Gly Ala Gly Arg	0.005648	0.03337	1.9684	1.9461	0.7126	-0.4888	yes	down	-	-	-	-	-	-	-	-	-	-	-	-	360.202	3.38255	M+H	C13H25N7O5	55	-	metab_6944	pos_6961	pos
Piceatannol 4'-glucoside	0.000552	0.007492	1.9617	1.9269	1.3446	0.4272	yes	up	-	-	-	-	-	-	-	-	-	-	-	-	429.116	5.57942	M+H, M+Na	C20H22O9	38.4	-	metab_702	pos_705	pos
CGP 28014	0.04103	0.1298	1.948	1.8947	1.9639	0.9737	yes	up	C15477	-	-	-	-	-	-	-	-	-	-	111757-17-6	222.16	1.38813	M+H	C12H19N3O	33.2	-	metab_2171	pos_2178	pos
Neorauflavane	0.0002652	0.004869	1.9428	1.9454	1.2944	0.3723	yes	up	-	-	-	-	-	-	-	LMPK12080047	-	-	-	-	337.144	5.93693	M+H-H2O, M+H	C21H22O5	32.6	-	metab_1217	pos_1220	pos
Squamosinin A	0.001026	0.0111	1.9407	1.9545	0.8061	-0.311	yes	down	-	-	-	-	-	-	-	HMDB0041429	Lipids and lipid-like molecules	Fatty Acyls	Fatty alcohols	163597-71-5	640.479	6.13657	M+NH4	C36H62O8	-	83	metab_3630	pos_3641	pos
3,4,5-trihydroxy-6-{[5-hydroxy-2-(4-hydroxyphenyl)-8,8-dimethyl-4-oxo-4H,8H-pyrano[2,3-f]chromen-3-yl]oxy}oxane-2-carboxylic acid	2.216e-06	0.0001188	1.9399	1.93	1.3064	0.3856	yes	up	-	-	-	-	-	-	-	-	-	-	-	-	549.098	2.42145	M+Na-2H	C26H24O12	-	52	metab_14447	neg_5855	neg
3,4,5-trihydroxy-6-{3-[1-hydroxy-2-(2-hydroxyphenyl)ethyl]-5-methoxyphenoxy}oxane-2-carboxylic acid	0.03705	0.1211	1.9388	1.8713	1.5165	0.6007	yes	up	-	-	-	-	-	-	-	-	-	-	-	-	500.156	2.38243	M+ACN+Na	C21H24O10	-	52.4	metab_7222	pos_7239	pos
Asp Cys Arg Cys	0.006296	0.03589	1.9357	1.8946	1.3743	0.4587	yes	up	-	-	-	-	-	-	-	-	-	-	-	-	496.161	5.73772	M+H	C16H29N7O7S2	39.3	-	metab_6374	pos_6388	pos
Guanidylic acid (guanosine monophosphate)	0.02577	0.0799	1.9355	1.9491	0.6914	-0.5324	yes	down	-	-	-	-	-	-	-	-	-	-	-	-	362.051	1.54605	M-H	C10H14N5O8P	86	-	metab_10366	neg_1772	neg
Maltulose	0.003141	0.01625	1.935	1.9093	1.439	0.5251	yes	up	C19633	Carbohydrates	Oligosaccharides	-	-	-	-	HMDB0029919	Lipids and lipid-like molecules	Fatty Acyls	Fatty acyl glycosides	17606-72-3	683.226	1.147	2M-H	C12H22O11	-	98.7	metab_10261	neg_1666	neg
Kanzonol W	0.002149	0.01257	1.9246	1.9118	1.3889	0.4739	yes	up	-	-	-	-	-	-	-	HMDB0029787	Phenylpropanoids and polyketides	Isoflavonoids	Pyranoisoflavonoids	184584-82-5	381.099	5.93407	M+FA-H	C20H16O5	-	88.9	metab_13346	neg_4752	neg
2-(2,4-dihydroxyphenyl)-5,7-dihydroxy-6-(4-hydroxy-3-methylbut-2-en-1-yl)-4H-chromen-4-one	7.433e-06	0.0002799	1.9228	1.9222	1.4768	0.5625	yes	up	-	-	-	-	-	-	-	-	-	-	-	-	369.098	5.75093	M-H	C20H18O7	-	64.4	metab_11291	neg_2697	neg
Cys Cys Ala Arg	0.005462	0.03262	1.9195	1.9071	1.377	0.4615	yes	up	-	-	-	-	-	-	-	-	-	-	-	-	452.171	5.76523	M+H	C15H29N7O5S2	30.5	-	metab_3023	pos_3034	pos
3,4,5-trihydroxy-6-{[4-hydroxy-5-(3-hydroxyphenyl)pentanoyl]oxy}oxane-2-carboxylic acid	0.01305	0.05913	1.917	1.9247	0.7066	-0.501	yes	down	-	-	-	-	-	-	-	-	-	-	-	-	387.127	3.03247	M+H	C17H22O10	-	73.3	metab_7046	pos_7063	pos
Phloroacetophenone 6'-[xylosyl-(1->6)-glucoside]	0.000184	0.003892	1.9075	1.8849	1.2422	0.3129	yes	up	-	-	-	-	-	-	-	-	-	-	-	-	508.203	3.99388	M+NH4, M+Na	C21H30O13	-	50	metab_626	pos_629	pos
Camellianin A	0.005003	0.03066	1.9025	1.9139	0.7529	-0.4095	yes	down	-	-	-	-	-	-	-	HMDB0029908	Phenylpropanoids and polyketides	Flavonoids	Flavonoid glycosides	109232-77-1	585.161	4.76373	M+H-2H2O	C29H32O15	-	71.1	metab_6635	pos_6650	pos
3'-N'-Acetylfusarochromanone	5.579e-06	0.000235	1.9013	1.8978	1.3801	0.4648	yes	up	-	-	-	-	-	-	-	-	-	-	-	-	355.125	1.09098	M+Na-2H	C17H22N2O5	-	46.3	metab_10241	neg_1646	neg
3,5-dihydroxy-2-(3-hydroxyphenyl)-8,8-dimethyl-4H,8H-pyrano[2,3-f]chromen-4-one	0.002856	0.01527	1.8961	1.8723	1.3264	0.4075	yes	up	-	-	-	-	-	-	-	-	-	-	-	-	351.088	5.8221	M-H	C20H16O6	-	81.4	metab_11360	neg_2766	neg
Dodecanol	0.0196	0.07756	1.8956	1.8383	0.7197	-0.4745	yes	down	C02277	-	-	-	-	-	-	HMDB0011626;LMFA05000001	Lipids and lipid-like molecules	Fatty Acyls	Fatty alcohols	112-53-8	225.16	2.30528	M+K	C12H26O	-	47.9	metab_7244	pos_7261	pos
6-(3,4-dihydroxy-6-methyl-5-oxooxan-2-yl)-5,7-dihydroxy-2-(3-methoxyphenyl)-4H-chromen-4-one	0.0005086	0.004682	1.8885	1.8658	1.3799	0.4646	yes	up	-	-	-	-	-	-	-	-	-	-	-	-	409.095	0.817533	M-H2O-H	C22H20O9	-	80	metab_10155	neg_1559	neg
2-Amino-4-oxo-4-alpha-hydroxy-6-(erythro-1',2',3'-trihydroxypropyl)-5,6,7,8-tetrahydroxypterin	1.014e-06	6.699e-05	1.8861	1.8761	1.3319	0.4135	yes	up	-	-	-	-	-	-	-	-	-	-	-	-	687.188	5.93407	2M+FA-H	C9H15N5O8	-	35	metab_13340	neg_4746	neg
7-hydroxy-6-(3-oxobut-1-en-1-yl)-2H-chromen-2-one	0.002065	0.01765	1.8769	1.8656	1.419	0.5049	yes	up	-	-	-	-	-	-	-	-	-	-	-	-	248.092	2.61097	M+NH4	C13H10O4	-	71.5	metab_7162	pos_7179	pos
Kenusanone J	0.0174	0.07163	1.8641	1.8403	1.3812	0.4659	yes	up	-	-	-	-	-	-	-	LMPK12140523	-	-	-	-	357.133	5.71312	M+H	C20H20O6	60.9	-	metab_6398	pos_6412	pos
2-amino-4-({1-[(carboxymethyl)-C-hydroxycarbonimidoyl]-2-{[2-hydroxy-3-(4-methoxyphenyl)-3-oxo-1-phenylpropyl]sulfanyl}ethyl}-C-hydroxycarbonimidoyl)butanoic acid	0.002172	0.01815	1.8565	1.8321	1.3091	0.3886	yes	up	-	-	-	-	-	-	-	-	-	-	-	-	625.193	5.57145	M+ACN+Na	C26H31N3O9S	-	65.7	metab_6478	pos_6492	pos
Dichotosin	0.001198	0.01223	1.856	1.8525	1.3089	0.3884	yes	up	-	-	-	-	-	-	-	LMPK12020272	-	-	-	-	449.179	3.87813	M+H	C23H28O9	32.4	-	metab_6810	pos_6827	pos
Proanthocyanidin A5'	0.0001208	0.001726	1.8537	1.8427	1.3482	0.431	yes	up	-	-	-	-	-	-	-	-	-	-	-	-	613.079	5.89908	M+K-2H	C30H24O12	-	50.8	metab_13404	neg_4811	neg
({8-[2-(2,4-dihydroxyphenyl)-7-hydroxy-4-oxo-4H-chromen-3-yl]-2,6-dimethylocta-2,6-dien-1-yl}oxy)sulfonic acid	0.000726	0.006009	1.8508	1.8468	1.4034	0.4889	yes	up	-	-	-	-	-	-	-	-	-	-	-	-	523.105	5.6426	M+Na-2H	C25H26O9S	-	65.7	metab_11213	neg_2619	neg
5,7-Megastigmadien-9-ol glucoside	0.007826	0.04158	1.8476	1.8457	1.3219	0.4026	yes	up	-	-	-	-	-	-	-	HMDB0041044	Lipids and lipid-like molecules	Fatty Acyls	Fatty acyl glycosides	146610-77-7	751.403	5.25298	2M+K	C19H32O6	-	41.6	metab_6540	pos_6554	pos
(6-{[3,4-dihydroxy-2,5-bis(hydroxymethyl)oxolan-2-yl]oxy}-3,4,5-trihydroxyoxan-2-yl)methyl (2E)-3-(4-hydroxy-3-methoxyphenyl)prop-2-enoate	0.004877	0.02244	1.8432	1.817	1.3447	0.4273	yes	up	-	-	-	-	-	-	-	-	-	-	-	-	539.139	0.796583	M+Na-2H	C22H30O14	-	88.2	metab_10142	neg_1546	neg
(S)-4',5,7-Trihydroxy-6-prenylflavanone	8.271e-05	0.001338	1.84	1.8262	1.3729	0.4572	yes	up	-	-	-	-	-	-	-	-	-	-	-	-	339.124	5.85708	M-H	C20H20O5	-	77.5	metab_13471	neg_4878	neg
Gluconolactone	0.001116	0.01165	1.8372	1.8016	1.2865	0.3635	yes	up	C00198	-	-	map01100;map00030;map01110;map01200	Metabolic pathways;Pentose phosphate pathway;Biosynthesis of secondary metabolites;Carbon metabolism	Metabolism;Metabolism;Metabolism;Metabolism	Global and overview maps;Carbohydrate metabolism;Global and overview maps;Global and overview maps	90-80-2;HMDB0000150;MJDBOTE0000432	Organic oxygen compounds	Organooxygen compounds	Carbohydrates and carbohydrate conjugates	90-80-2	179.055	0.89335	M+H	C6H10O6	75.1	-	metab_7737	pos_7758	pos
Sulindac sulfide	0.0076	0.04079	1.8351	1.8565	0.7695	-0.378	yes	down	-	-	-	-	-	-	-	HMDB0060614	Benzenoids	Indenes and isoindenes	_	-	358.129	4.1098	M+NH4	C20H17FO2S	-	45.9	metab_2741	pos_2752	pos
Suberenone	0.0004341	0.006555	1.8286	1.8043	1.3924	0.4776	yes	up	-	-	-	-	-	-	-	HMDB0030595	Phenylpropanoids and polyketides	Coumarins and derivatives	_	35897-95-1	245.081	5.70623	M+H	C14H12O4	71	-	metab_2978	pos_2989	pos
Morindaparvin A	0.002134	0.01796	1.8236	1.8336	0.7838	-0.3514	yes	down	C10374	-	-	-	-	-	-	-	-	-	-	41621-32-3	253.05	4.84882	M+H	C15H8O4	55	-	metab_6617	pos_6631	pos
Paraoxon	0.002366	0.01346	1.8122	1.7712	1.4197	0.5056	yes	up	C06606	-	-	-	-	-	-	HMDB0013035	Benzenoids	Benzene and substituted derivatives	Nitrobenzenes	311-45-5	296.033	5.70452	M+Na-2H	C10H14NO6P	-	44.6	metab_13635	neg_5042	neg
Cis-5-Caffeoylquinic acid	0.001693	0.0155	1.811	1.7916	1.2661	0.3404	yes	up	-	-	-	-	-	-	-	HMDB0029278	Organic oxygen compounds	Organooxygen compounds	Alcohols and polyols	-	337.09	2.73593	M+H-H2O	C16H18O9	-	56	metab_7129	pos_7146	pos
5-hydroxy-4-(2-hydroxyphenyl)-8,8-dimethyl-2H,8H-pyrano[2,3-f]chromen-2-one	0.00162	0.01041	1.8075	1.7907	1.198	0.2606	yes	up	-	-	-	-	-	-	-	-	-	-	-	-	335.093	5.94807	M-H	C20H16O5	-	70.3	metab_11513	neg_2919	neg
3-Furoic acid	0.003406	0.01718	1.8046	1.8129	0.7457	-0.4233	yes	down	-	-	-	-	-	-	-	HMDB0000444	Organoheterocyclic compounds	Furans	Furoic acid and derivatives	488-93-7	111.008	1.42003	M-H	C5H4O3	62.5	-	metab_14738	neg_6146	neg
4-{[3-(hydroxymethyl)-3-methyloxiran-2-yl]methoxy}-7H-furo[3,2-g]chromen-7-one	1.619e-05	0.0008417	1.8003	1.7916	1.2356	0.3052	yes	up	-	-	-	-	-	-	-	-	-	-	-	-	267.066	5.93007	M+H-2H2O	C16H14O6	-	44.7	metab_6017	pos_6031	pos
(3x,5x,10x)-9,10-Didehydroisohumbertiol O-[rhamnosyl-(1->4)-rhamnosyl-(1->2)-[rhamnosyl-(1->6)]-glucoside]	0.002485	0.01964	1.7967	1.7828	1.2585	0.3317	yes	up	-	-	-	-	-	-	-	HMDB0040687	Organic oxygen compounds	Organooxygen compounds	Carbohydrates and carbohydrate conjugates	143376-49-2	783.372	4.43157	M+H-2H2O	C39H62O18	-	64.9	metab_2777	pos_2788	pos
7,14-dihydroxy-6-methoxy-4,12-dimethyl-5-(3-methylbut-2-enoyl)-10-oxo-2,9-dioxatricyclo[9.4.0.0?,?]pentadeca-1(11),3(8),4,6,12,14-hexaene-15-carboxylic acid	2.604e-05	0.0006221	1.7944	1.7918	1.3441	0.4266	yes	up	-	-	-	-	-	-	-	-	-	-	-	-	409.093	5.9201	M-H2O-H	C22H20O9	-	79.6	metab_11478	neg_2884	neg
2-[3-(hydroxymethyl)oxiran-2-yl]phenol	0.001505	0.01426	1.7822	1.7531	0.7541	-0.4072	yes	down	-	-	-	-	-	-	-	-	-	-	-	-	184.097	3.57388	M+NH4	C9H10O3	-	46.5	metab_6884	pos_6901	pos
Kuwanon L	1.219e-06	7.618e-05	1.7813	1.769	1.298	0.3763	yes	up	-	-	-	-	-	-	-	HMDB0030121	Phenylpropanoids and polyketides	Flavonoids	Flavans	88524-65-6	607.16	5.89208	M-H2O-H	C35H30O11	-	70.1	metab_13419	neg_4826	neg
Corylin	0.000122	0.002911	1.777	1.7616	1.1793	0.2379	yes	up	-	-	-	-	-	-	-	LMPK12050033	-	-	-	-	321.112	6.21897	M+H	C20H16O4	45.3	-	metab_3704	pos_3715	pos
2-Methoxyhydroquinone	4.75e-06	0.0003991	1.7734	1.7748	1.2622	0.3359	yes	up	-	-	-	-	-	-	-	-	-	-	-	-	141.055	0.715017	M+H	C7H8O3	62	-	metab_2024	pos_2029	pos
3,4,5-trihydroxy-6-[2,3,4-trihydroxy-6-(3,5,7-trihydroxy-4-oxo-3,4-dihydro-2H-1-benzopyran-2-yl)phenoxy]oxane-2-carboxylic acid	0.01233	0.04542	1.7715	1.7494	1.2685	0.3431	yes	up	-	-	-	-	-	-	-	-	-	-	-	-	533.052	5.8221	M+Na-2H	C21H20O15	-	77.7	metab_13508	neg_4915	neg
7-Hydroxy-2',5,6-trimethoxy-4',5'-methylenedioxyisoflavone 7-(2-p-coumaroylglucoside)	0.01172	0.04374	1.7666	1.7445	1.3511	0.4341	yes	up	-	-	-	-	-	-	-	-	-	-	-	-	679.172	1.83677	M-H, M+Na-2H	C34H32O15	-	31.1	metab_8990	neg_393	neg
3,4,5-trihydroxy-6-{[(6E)-3-oxo-1,7-diphenylhepta-4,6-dien-1-yl]oxy}oxane-2-carboxylic acid	0.01283	0.0585	1.7664	1.7992	0.7425	-0.4295	yes	down	-	-	-	-	-	-	-	-	-	-	-	-	419.153	2.59897	M+H-2H2O	C25H26O8	-	82.1	metab_7166	pos_7183	pos
Oxazepam	0.01708	0.07069	1.7569	1.7012	1.3541	0.4373	yes	up	C07359	-	-	-	-	-	-	HMDB0014980	Organoheterocyclic compounds	Benzodiazepines	1,4-benzodiazepines	604-75-1	287.055	5.17897	M+H	C15H11ClN2O2	39.6	-	metab_6559	pos_6573	pos
3,4,5-trihydroxy-6-[(2-{9-[(3-methylbut-2-enoyl)oxy]-2-oxo-2H,8H,9H-furo[2,3-h]chromen-8-yl}propan-2-yl)oxy]oxane-2-carboxylic acid	0.003494	0.01743	1.755	1.7237	1.2849	0.3617	yes	up	-	-	-	-	-	-	-	-	-	-	-	-	541.136	0.536583	M+Na-2H, M-H2O-H	C25H28O12	-	91.1	metab_9159	neg_562	neg
Plantagoside	0.005079	0.03097	1.7547	1.7078	1.209	0.2738	yes	up	C17531	-	-	-	-	-	-	LMPK12140454	-	-	-	78708-33-5	467.119	2.12982	M+H, M+Na	C21H22O12	44.3	-	metab_1388	pos_1391	pos
Liquiritigenin 4'-[3-acetylapiosyl-(1->2)-glucoside]	0.006133	0.03511	1.7474	1.7205	1.2452	0.3164	yes	up	-	-	-	-	-	-	-	LMPK12140026	-	-	-	-	575.175	2.89677	M+H-H2O	C28H32O14	-	69.3	metab_2520	pos_2531	pos
4',5'-Dihydroxy-7-methoxy-5,2'-oxido-4-phenylcoumarin	0.002517	0.01979	1.7444	1.7114	1.2281	0.2964	yes	up	-	-	-	-	-	-	-	LMPK12100059	-	-	-	-	299.055	5.70623	M+H	C16H10O6	42.1	-	metab_6405	pos_6419	pos
Aflatoxin M1	0.01392	0.04987	1.7403	1.7588	0.7163	-0.4814	yes	down	C16756	-	-	-	-	-	-	HMDB0030479	Phenylpropanoids and polyketides	Coumarins and derivatives	Furanocoumarins	6795-23-9	309.041	4.86635	M-H2O-H	C17H12O7	-	61.4	metab_16018	neg_5292	neg
6-{[3,7-dihydroxy-2-(1-hydroxy-3-methoxy-4-oxocyclohexyl)-6-methoxy-4-oxo-4H-chromen-5-yl]oxy}-3,4,5-trihydroxyoxane-2-carboxylic acid	0.001637	0.01515	1.7299	1.7212	1.2431	0.3139	yes	up	-	-	-	-	-	-	-	-	-	-	-	-	606.146	3.38255	M+ACN+Na	C23H26O15	-	39.4	metab_2621	pos_2632	pos
11-hydroxy-15-methoxy-6,8,20-trioxapentacyclo[10.8.0.0?,?.0?,?.0??,??]icosa-1(12),2(9),4,10,14,16,18-heptaen-13-one	1.915e-06	0.0002057	1.7272	1.7175	1.2415	0.3121	yes	up	-	-	-	-	-	-	-	-	-	-	-	-	366.098	5.90253	M+ACN+H	C18H12O6	-	49	metab_3128	pos_3139	pos
6-{4-[12-(3,4-dihydroxyphenyl)-13-hydroxy-4-oxo-8-{[3,4,5-trihydroxy-6-(hydroxymethyl)oxan-2-yl]oxy}-3,11-dioxatricyclo[8.4.0.0?,?]tetradeca-1,7,9-trien-6-yl]-2-hydroxyphenoxy}-3,4,5-trihydroxyoxane-2-carboxylic acid	0.000704	0.005886	1.7211	1.6984	1.3002	0.3787	yes	up	-	-	-	-	-	-	-	-	-	-	-	-	835.19	5.86408	M+FA-H	C36H38O20	-	67.4	metab_13457	neg_4864	neg
Nirvanol	0.02408	0.09051	1.7197	1.7348	0.7544	-0.4066	yes	down	C14916	-	-	-	-	-	-	HMDB0060533	Organoheterocyclic compounds	Azolidines	Imidazolidines	631-07-2	450.21	1.74847	2M+ACN+H	C11H12N2O2	-	84.9	metab_7487	pos_7507	pos
N-Feruloylglycine	0.009209	0.04653	1.7147	1.6898	1.2539	0.3264	yes	up	C02564	-	-	-	-	-	-	HMDB0059747	Organic acids and derivatives	Carboxylic acids and derivatives	Amino acids, peptides, and analogues	-	252.087	4.32795	M+H	C12H13NO5	45.6	-	metab_2765	pos_2776	pos
13'-Hydroxy-gamma-tocotrienol	0.0001309	0.001811	1.703	1.6941	1.2628	0.3366	yes	up	-	-	-	-	-	-	-	-	-	-	-	-	471.312	6.13083	M+FA-H	C28H42O3	-	52.8	metab_13191	neg_4597	neg
Albanin F	1.437e-06	8.689e-05	1.7013	1.6884	1.2108	0.276	yes	up	-	-	-	-	-	-	-	HMDB0030074	Phenylpropanoids and polyketides	Flavonoids	Flavones	75629-19-5	673.208	5.95505	M-H2O-H	C40H36O11	-	68.1	metab_11521	neg_2927	neg
3-Iodopropanoic acid	0.001195	0.008461	1.7006	1.6936	0.7554	-0.4047	yes	down	-	-	-	-	-	-	-	HMDB0031252	Organic acids and derivatives	Carboxylic acids and derivatives	Carboxylic acids	141-76-4	244.93	0.5156	M+FA-H	C3H5IO2	-	32.1	metab_15369	neg_6779	neg
Epicatechin 5-O-beta-D-glucopyranoside-3-benzoate	0.01426	0.06276	1.7	1.6682	1.2454	0.3166	yes	up	-	-	-	-	-	-	-	LMPK12020069	-	-	-	-	557.164	3.93423	M+H	C28H28O12	36.1	-	metab_6800	pos_6817	pos
6-(2,4-dihydroxyphenyl)-2-(2,6-dihydroxyphenyl)-5-hydroxy-4-methylcyclohex-3-ene-1-carboxylic acid	0.01094	0.05268	1.6959	1.6985	1.2762	0.3519	yes	up	-	-	-	-	-	-	-	-	-	-	-	-	355.118	5.7859	M+H-H2O, M+2Na-H	C20H20O7	-	76.7	metab_1319	pos_1322	pos
6-Epi-7-isocucurbic acid glucoside	0.0009886	0.01091	1.6946	1.6909	1.2132	0.2788	yes	up	-	-	-	-	-	-	-	HMDB0029782	Lipids and lipid-like molecules	Fatty Acyls	Fatty acyl glycosides	176486-13-8	749.388	5.1698	2M+H	C18H30O8	-	38.8	metab_2864	pos_2875	pos
Glu Phe	0.0004551	0.006756	1.6837	1.6954	1.2173	0.2837	yes	up	-	-	-	-	-	-	-	-	-	-	-	-	295.129	2.63775	M+H	C14H18N2O5	45.5	-	metab_7156	pos_7173	pos
3,4,5-trihydroxy-6-({15-hydroxy-11-methoxy-13-oxo-6,8,20-trioxapentacyclo[10.8.0.0?,?.0?,?.0??,??]icosa-1(12),2(9),4,10,14,16,18-heptaen-17-yl}oxy)oxane-2-carboxylic acid	0.003056	0.02241	1.6836	1.6985	0.8454	-0.2423	yes	down	-	-	-	-	-	-	-	-	-	-	-	-	517.099	5.6479	M+H, M+Na	C24H20O13	-	48.7	metab_691	pos_694	pos
Luteolin 4'-glucoside	0.002977	0.01566	1.6834	1.6904	0.7593	-0.3973	yes	down	-	-	-	-	-	-	-	LMPK12110652	-	-	-	-	429.083	3.46977	M-H2O-H	C21H20O11	-	81.9	metab_14218	neg_5626	neg
Indole-3-propionic acid	0.006676	0.03743	1.6751	1.6582	1.2129	0.2785	yes	up	-	-	-	-	-	-	-	HMDB0002302	Organoheterocyclic compounds	Indoles and derivatives	Indolyl carboxylic acids and derivatives	830-96-6	207.113	1.53945	M+NH4	C11H11NO2	-	54.1	metab_7548	pos_7568	pos
Orientin	0.004012	0.01935	1.6746	1.6816	0.7647	-0.387	yes	down	C10114	-	-	-	-	-	-	LMPK12110470;HMDB0030614	Phenylpropanoids and polyketides	Flavonoids	Flavonoid glycosides	28608-75-5	429.083	3.54248	M-H2O-H	C21H20O11	-	96.1	metab_14190	neg_5598	neg
5,7-Dihydroxy-8-C-(gamma-methyl-gamma-formylallyl)flavanone	0.02306	0.08758	1.6693	1.6397	1.2425	0.3132	yes	up	-	-	-	-	-	-	-	LMPK12140169	-	-	-	-	339.123	4.48103	M+H	C20H18O5	58.7	-	metab_6684	pos_6700	pos
CGMP	0.02114	0.08204	1.6665	1.6647	0.7448	-0.4251	yes	down	C00942	Nucleic acids	Cyclic nucleotides	map01100;map00230	Metabolic pathways;Purine metabolism	Metabolism;Metabolism	Global and overview maps;Nucleotide metabolism	HMDB0001314	Nucleosides, nucleotides, and analogues	Purine nucleotides	Cyclic purine nucleotides	7665-99-8	346.055	1.95983	M+H	C10H12N5O7P	93.1	-	metab_7390	pos_7409	pos
UWM6	0.0358	0.1184	1.6646	1.6231	1.2858	0.3627	yes	up	C18678	-	-	map01110	Biosynthesis of secondary metabolites	Metabolism	Global and overview maps	-	-	-	-	-	343.118	3.93423	M+H-H2O, M+H	C19H18O6	53.2	-	metab_622	pos_625	pos
Polyporusterone B	0.001046	0.007753	1.6632	1.6426	1.2607	0.3342	yes	up	-	-	-	-	-	-	-	HMDB0038496	Lipids and lipid-like molecules	Steroids and steroid derivatives	Bile acids, alcohols and derivatives	141360-89-6	521.313	6.02475	M+FA-H	C28H44O6	-	47.4	metab_11569	neg_2975	neg
DHAP(10:0)	0.0002168	0.004281	1.663	1.6518	1.2031	0.2668	yes	up	-	-	-	-	-	-	-	HMDB0011675	Organic oxygen compounds	Organooxygen compounds	Carbonyl compounds	-	325.14	3.13565	M+H	C13H25O7P	61.3	-	metab_7010	pos_7027	pos
3,4,5-trihydroxy-6-[(2-methylpropanoyl)oxy]oxane-2-carboxylic acid	0.004895	0.03019	1.6598	1.6822	0.7487	-0.4175	yes	down	-	-	-	-	-	-	-	-	-	-	-	-	229.071	4.82963	M+H-2H2O	C10H16O8	-	30.6	metab_6621	pos_6635	pos
5-Aminoimidazole-4-carboxamide-1-beta-D-ribofuranosyl 5'-monophosphate	0.0004038	0.006279	1.6591	1.6314	1.2058	0.27	yes	up	-	-	-	-	-	-	-	-	-	-	-	-	339.069	2.0933	M+H	C9H15N4O8P	43.8	-	metab_2345	pos_2354	pos
Prolyl-Glutamate	0.0006543	0.008258	1.6584	1.6522	1.2442	0.3152	yes	up	-	-	-	-	-	-	-	HMDB0029016	Organic acids and derivatives	Carboxylic acids and derivatives	Amino acids, peptides, and analogues	-	245.114	1.10622	M+H	C10H16N2O5	-	36.5	metab_2128	pos_2135	pos
Tyrosyl-Proline	0.000551	0.004934	1.6574	1.6395	1.1969	0.2593	yes	up	-	-	-	-	-	-	-	HMDB0029113	Organic acids and derivatives	Carboxylic acids and derivatives	Amino acids, peptides, and analogues	-	315.073	2.4683	M+K-2H	C14H18N2O4	-	34.2	metab_10573	neg_1979	neg
Phlorisobutyrophenone 2-glucoside	0.04427	0.1374	1.6536	1.5987	1.3664	0.4504	yes	up	-	-	-	-	-	-	-	HMDB0029651	Organic oxygen compounds	Organooxygen compounds	Carbohydrates and carbohydrate conjugates	17004-75-0	400.161	2.49657	M+ACN+H	C16H22O9	-	54.5	metab_2447	pos_2457	pos
2-amino-4-({1-[(carboxymethyl)-C-hydroxycarbonimidoyl]-2-{[10-hydroxy-3-(2-hydroxy-4-methoxyphenyl)-8,8-dimethyl-2-oxo-2H,8H,9H,10H-pyrano[2,3-h]chromen-9-yl]sulfanyl}ethyl}-C-hydroxycarbonimidoyl)butanoic acid	0.04786	0.1443	1.6491	1.6125	1.3266	0.4077	yes	up	-	-	-	-	-	-	-	-	-	-	-	-	737.214	5.48925	M+ACN+Na	C31H35N3O12S	-	85.1	metab_6502	pos_6516	pos
Adenosine 3'-monophosphate	0.02041	0.06643	1.6462	1.6579	0.7786	-0.361	yes	down	-	-	-	-	-	-	-	-	-	-	-	-	346.056	1.52507	M-H	C10H14N5O7P	97.2	-	metab_10350	neg_1756	neg
Ochratoxin B	0.000284	0.005006	1.6422	1.6337	1.1891	0.2499	yes	up	-	-	-	-	-	-	-	HMDB0029401	Phenylpropanoids and polyketides	Ochratoxins and related substances	_	4825-86-9	370.129	2.828	M+H-H2O, M+H	C20H19NO6	-	51.3	metab_572	pos_575	pos
2-(2,4-dihydroxyphenyl)-5-hydroxy-8-(hydroxymethyl)-8-methyl-4H,8H-pyrano[3,2-g]chromen-4-one	4.687e-05	0.0009095	1.6405	1.6329	1.2468	0.3182	yes	up	-	-	-	-	-	-	-	-	-	-	-	-	367.083	5.6426	M-H	C20H16O7	-	80.1	metab_11212	neg_2618	neg
7-hydroxygranisetron	0.000279	0.004962	1.6359	1.6346	0.8565	-0.2235	yes	down	-	-	-	-	-	-	-	HMDB0061062	Organoheterocyclic compounds	Benzopyrazoles	Indazoles	-	346.223	5.02902	M+NH4	C18H24N4O2	-	61.2	metab_2851	pos_2862	pos
1-(3-Methyl-2-butenoyl)-6-apiosylglucose	0.0003904	0.003894	1.6273	1.6427	0.7476	-0.4197	yes	down	-	-	-	-	-	-	-	HMDB0039952	Lipids and lipid-like molecules	Fatty Acyls	Fatty acyl glycosides	467242-32-6	375.13	5.141	M-H2O-H	C16H26O11	-	91.1	metab_13829	neg_5236	neg
(R)-Shinanolone	0.01752	0.07194	1.623	1.65	0.7901	-0.3399	yes	down	-	-	-	-	-	-	-	HMDB0030580	Benzenoids	Tetralins	_	-	256.093	1.42942	M+ACN+Na	C11H12O3	-	59	metab_7617	pos_7637	pos
Demethylsuberosin	0.009011	0.04583	1.6207	1.5883	1.2924	0.3701	yes	up	C18083	-	-	-	-	-	-	HMDB0304330	Phenylpropanoids and polyketides	Coumarins and derivatives	Hydroxycoumarins	21422-04-8	231.102	5.13522	M+H	C14H14O3	53.8	-	metab_6567	pos_6581	pos
N-Phenylacetylaspartic acid	0.0009206	0.01046	1.6183	1.601	1.1695	0.2259	yes	up	-	-	-	-	-	-	-	HMDB0029355	Organic acids and derivatives	Carboxylic acids and derivatives	Amino acids, peptides, and analogues	2752-32-1	252.087	3.48962	M+H, M+Na	C12H13NO5	49.7	-	metab_1377	pos_1380	pos
7-Hydroxyoctanoic acid	0.02281	0.08701	1.6178	1.653	0.7676	-0.3816	yes	down	-	-	-	-	-	-	-	HMDB0000486	Organic acids and derivatives	Hydroxy acids and derivatives	Medium-chain hydroxy acids and derivatives	17173-14-7	202.144	1.1337	M+ACN+H	C8H16O3	-	71.5	metab_7679	pos_7699	pos
3,4,5-trihydroxy-6-{[1-(4-methoxyphenyl)-4-methyl-3-oxopentan-2-yl]oxy}oxane-2-carboxylic acid	0.01896	0.06262	1.6159	1.6448	0.7283	-0.4574	yes	down	-	-	-	-	-	-	-	-	-	-	-	-	443.156	5.86408	M+FA-H	C19H26O9	-	32.1	metab_11398	neg_2804	neg
N-Acetyl-D-phenylalanine	6.528e-06	0.0002542	1.6158	1.6116	1.2521	0.3243	yes	up	C05620	-	-	map01100;map00360	Metabolic pathways;Phenylalanine metabolism	Metabolism;Metabolism	Global and overview maps;Amino acid metabolism	-	-	-	-	10172-89-1	206.082	6.31258	M-H	C11H13NO3	82.7	-	metab_13049	neg_4455	neg
6-({8,14-dihydroxy-17-methoxy-10-oxo-2-oxatricyclo[13.2.2.1?,?]icosa-1(17),3,5,7(20),15,18-hexaen-4-yl}oxy)-3,4,5-trihydroxyoxane-2-carboxylic acid	0.01009	0.04957	1.6069	1.6014	1.245	0.3161	yes	up	-	-	-	-	-	-	-	-	-	-	-	-	499.161	5.77215	M+H-2H2O	C26H30O12	-	46.6	metab_6330	pos_6344	pos
3-{[3,4-dihydroxy-5-(hydroxymethyl)oxolan-2-yl]oxy}-5,7-dihydroxy-2-(3-hydroxyphenyl)-3,4-dihydro-2H-1-benzopyran-4-one	0.01322	0.04809	1.605	1.5646	1.2327	0.3018	yes	up	-	-	-	-	-	-	-	-	-	-	-	-	465.104	2.12807	M+FA-H	C20H20O10	-	81.4	metab_14531	neg_5939	neg
Pseudoecgonyl-CoA	0.02453	0.09165	1.6024	1.5641	1.2155	0.2815	yes	up	C12450	-	-	map00960	Tropane, piperidine and pyridine alkaloid biosynthesis	Metabolism	Biosynthesis of other secondary metabolites	LMFA07050365;HMDB0006403	Benzenoids	Benzene and substituted derivatives	Benzenesulfonamides	-	917.215	4.9352	M+H-H2O	C30H49N8O18P3S	-	37.6	metab_6601	pos_6615	pos
6-(1-benzofuran-4-yloxy)-3,4,5-trihydroxyoxane-2-carboxylic acid	0.03255	0.09495	1.6004	1.6228	0.7468	-0.4212	yes	down	-	-	-	-	-	-	-	-	-	-	-	-	355.068	2.3465	M+FA-H	C14H14O8	-	45.7	metab_14461	neg_5869	neg
Corchoionoside B	0.0005973	0.005262	1.5963	1.5788	1.2138	0.2795	yes	up	-	-	-	-	-	-	-	HMDB0030975	Lipids and lipid-like molecules	Fatty Acyls	Fatty acyl glycosides	189344-54-5	445.172	4.0004	M+FA-H	C19H28O9	-	65	metab_10871	neg_2277	neg
Glycinexylidide	0.02197	0.0846	1.5949	1.5675	1.3302	0.4116	yes	up	C16569	-	-	-	-	-	-	18865-38-8;HMDB0060679	Benzenoids	Benzene and substituted derivatives	Xylenes	18865-38-8	220.145	1.54633	M+ACN+H	C10H14N2O	-	79.8	metab_7546	pos_7566	pos
3-{[3,4-dihydroxy-5-(hydroxymethyl)oxolan-2-yl]oxy}-5,7-dihydroxy-2-(4-hydroxy-3-methoxyphenyl)-4H-chromen-4-one	0.00205	0.01765	1.592	1.5683	1.1936	0.2553	yes	up	-	-	-	-	-	-	-	-	-	-	-	-	481.135	2.48425	M+CH3OH+H	C21H20O11	-	72.6	metab_7188	pos_7205	pos
2-[4,6-dihydroxy-3-(4-hydroxy-3-methylbut-2-en-1-yl)-2-methoxyphenyl]-6-hydroxy-2,3-dihydro-1-benzofuran-3-one	0.006801	0.02833	1.5905	1.5729	1.3315	0.4131	yes	up	-	-	-	-	-	-	-	-	-	-	-	-	371.114	4.89158	M-H	C20H20O7	-	85.5	metab_11023	neg_2429	neg
Monotropein	0.009403	0.04724	1.5862	1.5708	1.2347	0.3042	yes	up	C09788	-	-	-	-	-	-	HMDB0035608;LMPR0102070012	Lipids and lipid-like molecules	Prenol lipids	Terpene glycosides	5945-50-6	355.1	1.89977	M+H-2H2O	C16H22O11	-	90.4	metab_7408	pos_7427	pos
(2R,3R)-3,3',4',7-Tetrahydroxyflavanone 7-O-alpha-L-Rhamnopyranoside	0.00895	0.03502	1.5852	1.5447	1.2848	0.3615	yes	up	-	-	-	-	-	-	-	-	-	-	-	-	479.12	2.48442	M+FA-H	C21H22O10	-	49.1	metab_10580	neg_1986	neg
N1-(alpha-D-ribosyl)-5,6-dimethyl-benzimidazole	0.0001488	0.001981	1.5844	1.5857	1.2509	0.323	yes	up	-	-	-	-	-	-	-	HMDB0011112	Nucleosides, nucleotides, and analogues	Benzimidazole ribonucleosides and ribonucleotides	_	-	323.125	3.14095	M+FA-H	C14H18N2O4	-	66.2	metab_14295	neg_5703	neg
Gravacridonediol	0.0006434	0.008171	1.5838	1.5608	0.8622	-0.2139	yes	down	-	-	-	-	-	-	-	HMDB0029326	Organoheterocyclic compounds	Quinolines and derivatives	Benzoquinolines	37551-75-0	342.134	4.05038	M+H	C19H19NO5	59.5	-	metab_6763	pos_6780	pos
L-Histidinol	0.004868	0.03013	1.578	1.5793	0.8072	-0.309	yes	down	C00860	-	-	map01100;map00340;map01110;map01230	Metabolic pathways;Histidine metabolism;Biosynthesis of secondary metabolites;Biosynthesis of amino acids	Metabolism;Metabolism;Metabolism;Metabolism	Global and overview maps;Amino acid metabolism;Global and overview maps;Global and overview maps	HMDB0003431	Organic nitrogen compounds	Organonitrogen compounds	Amines	4836-52-6	142.098	0.384333	M+H	C6H11N3O	58.2	-	metab_8471	pos_8495	pos
Naloxol	0.02606	0.09545	1.5728	1.5859	1.3336	0.4153	yes	up	-	-	-	-	-	-	-	-	-	-	-	-	330.17	5.45027	M+H	C19H23NO4	61.4	-	metab_2903	pos_2914	pos
N-(3-Hydroxypropyl)phthalimide	0.001096	0.01157	1.5723	1.5559	1.1785	0.237	yes	up	-	-	-	-	-	-	-	-	-	-	-	-	206.081	3.48962	M+H	C11H11NO3	58.9	-	metab_6918	pos_6935	pos
8-Oxo-dGMP	0.02852	0.08608	1.57	1.5746	0.7697	-0.3776	yes	down	C19968	-	-	-	-	-	-	HMDB0011670	Nucleosides, nucleotides, and analogues	Purine nucleotides	Purine deoxyribonucleotides	127027-50-3	344.041	1.48303	M-H2O-H	C10H14N5O8P	-	53.2	metab_10335	neg_1741	neg
3,4,5-trihydroxy-6-{[5-hydroxy-8-(hydroxymethyl)-8-methyl-4-oxo-2-phenyl-4H,8H-pyrano[2,3-f]chromen-3-yl]oxy}oxane-2-carboxylic acid	0.0002214	0.004339	1.566	1.5476	1.1802	0.239	yes	up	-	-	-	-	-	-	-	-	-	-	-	-	551.112	2.01055	M+Na	C26H24O12	-	37.7	metab_7367	pos_7386	pos
1-Octen-3-yl primeveroside	0.0004363	0.004227	1.5627	1.568	0.8177	-0.2904	yes	down	-	-	-	-	-	-	-	LMFA13010064;HMDB0032960	Lipids and lipid-like molecules	Fatty Acyls	Fatty acyl glycosides	209863-01-4	467.214	5.31455	M+FA-H	C19H34O10	-	61.5	metab_11117	neg_2523	neg
6-O-Acetylaustroinulin	0.03697	0.121	1.5601	1.566	0.7716	-0.3741	yes	down	-	-	-	-	-	-	-	HMDB0036803	Lipids and lipid-like molecules	Prenol lipids	Diterpenoids	75207-46-4	329.244	2.11252	M+H-2H2O	C22H36O4	-	75.7	metab_2356	pos_2365	pos
2-(3,4-dihydroxyphenyl)-3,5-dihydroxy-8,8-dimethyl-4H,8H-pyrano[2,3-f]chromen-4-one	9.018e-05	0.001424	1.5597	1.5464	1.2101	0.2751	yes	up	-	-	-	-	-	-	-	-	-	-	-	-	349.072	5.89908	M-H2O-H	C20H16O7	-	76.9	metab_13409	neg_4816	neg
Lablaboside A	0.0001374	0.001883	1.5594	1.5538	0.8362	-0.2581	yes	down	-	-	-	-	-	-	-	HMDB0032892	Lipids and lipid-like molecules	Prenol lipids	Terpene glycosides	209802-26-6	550.272	5.86408	M-2H	C54H86O23	-	59	metab_11400	neg_2806	neg
7-Aminomethyl-7-carbaguanine	0.003273	0.02323	1.5588	1.577	0.7994	-0.323	yes	down	C16675	-	-	map01100;map00790	Metabolic pathways;Folate biosynthesis	Metabolism;Metabolism	Global and overview maps;Metabolism of cofactors and vitamins	HMDB0011690	Organoheterocyclic compounds	Pyrrolopyrimidines	Pyrrolo[2,3-d]pyrimidines	-	180.088	1.7691	M+H	C7H9N5O	51.1	-	metab_2256	pos_2263	pos
Delphinidin 3-glucoside-5-(6-acetylglucoside)	0.01131	0.05413	1.5582	1.5418	0.8245	-0.2784	yes	down	-	-	-	-	-	-	-	LMPK12010343	-	-	-	-	669.161	5.2	M+H	C29H32O18	37.3	-	metab_2870	pos_2881	pos
Alliospiroside C	0.01053	0.0399	1.5475	1.5533	0.805	-0.3129	yes	down	-	-	-	-	-	-	-	HMDB0030914	Lipids and lipid-like molecules	Steroids and steroid derivatives	Steroidal glycosides	114317-57-6	769.395	6.03875	M+FA-H	C38H60O13	-	72.7	metab_11582	neg_2988	neg
3-O-beta-D-Galactopyranosylproanthocyanidin A5'	0.02975	0.1037	1.5301	1.5599	1.3061	0.3853	yes	up	-	-	-	-	-	-	-	-	-	-	-	-	756.206	5.80655	M+NH4	C36H34O17	-	59.8	metab_3042	pos_3053	pos
Rotenonic acid	0.01999	0.07858	1.5269	1.4889	1.2639	0.3379	yes	up	-	-	-	-	-	-	-	LMPK12060018	-	-	-	-	397.165	4.44358	M+H	C23H24O6	55.4	-	metab_6693	pos_6709	pos
6-{[3-({6-[(acetyloxy)methyl]-3,4,5-trihydroxyoxan-2-yl}oxy)-7-hydroxy-2-(4-hydroxyphenyl)-4-oxo-4H-chromen-5-yl]oxy}-3,4,5-trihydroxyoxane-2-carboxylic acid	0.03907	0.1255	1.5266	1.4749	1.2346	0.304	yes	up	-	-	-	-	-	-	-	-	-	-	-	-	689.13	4.84433	M+Na	C29H30O18	-	76.5	metab_2827	pos_2838	pos
Naringin 6''-rhamnoside	0.003065	0.01594	1.5266	1.5143	1.2311	0.2999	yes	up	-	-	-	-	-	-	-	-	-	-	-	-	747.216	5.73478	M+Na-2H	C33H42O18	-	67.6	metab_11275	neg_2681	neg
1-Kestose	0.001715	0.01075	1.5231	1.4998	1.1629	0.2177	yes	up	C03661	-	-	-	-	-	-	HMDB0011729	Organic oxygen compounds	Organooxygen compounds	Carbohydrates and carbohydrate conjugates	470-69-9	503.163	0.536583	M-H, M+Cl, 2M-H	C18H32O16	50	-	metab_8681	neg_84	neg
2-{9-hydroxy-2-oxo-2H,8H,9H-furo[2,3-h]chromen-8-yl}propan-2-yl 2-methylbut-2-enoate	0.01676	0.05714	1.5191	1.4865	1.2567	0.3296	yes	up	-	-	-	-	-	-	-	-	-	-	-	-	365.103	5.92708	M-H2O-H, M+Na-2H	C19H20O6	-	58.6	metab_9432	neg_835	neg
2-hydroxy-2-[8-hydroxy-2-methyl-2-(4-methylpent-3-en-1-yl)-2H-chromen-5-yl]acetic acid	0.0001694	0.003648	1.5191	1.5372	0.8484	-0.2372	yes	down	-	-	-	-	-	-	-	-	-	-	-	-	319.152	2.86303	M+H	C18H22O5	-	42.6	metab_7092	pos_7109	pos
6-{[6-(3,4-dihydroxy-6-methyl-5-oxooxan-2-yl)-5-hydroxy-2-(4-hydroxy-3-methoxyphenyl)-4-oxo-4H-chromen-7-yl]oxy}-3,4,5-trihydroxyoxane-2-carboxylic acid	0.01231	0.05684	1.5145	1.4873	1.1976	0.2601	yes	up	-	-	-	-	-	-	-	-	-	-	-	-	621.14	5.87522	M+H	C28H28O16	-	66.2	metab_3090	pos_3101	pos
Arsenate	0.0008551	0.009915	1.5144	1.4933	1.1672	0.2231	yes	up	C01478	-	-	-	-	-	-	HMDB0012190	Mixed metal/non-metal compounds	Miscellaneous mixed metal/non-metals	Miscellaneous metallic oxoanionic compounds	15584-04-0	142.932	0.715017	M+H	AsH3O4	73.2	-	metab_8582	pos_7876	pos
Dillenetin 5-glucoside-7-glucuronide	0.01627	0.06845	1.5101	1.5024	0.8296	-0.2695	yes	down	-	-	-	-	-	-	-	LMPK12112410	-	-	-	-	669.161	5.3359	M+H	C29H32O18	35.8	-	metab_6527	pos_6541	pos
Daidzein 7,4'-di-O-glucoside	0.0009783	0.01083	1.5098	1.497	1.1228	0.1671	yes	up	-	-	-	-	-	-	-	LMPK12050017	-	-	-	-	579.172	2.44252	M+H, M+K, M+Na	C27H30O14	40.2	-	metab_125	pos_126	pos
3,5-dihydroxy-8-(hydroxymethyl)-2-(4-hydroxyphenyl)-8-methyl-4H,8H-pyrano[2,3-f]chromen-4-one	0.006714	0.03761	1.5074	1.4905	1.2316	0.3005	yes	up	-	-	-	-	-	-	-	-	-	-	-	-	386.124	3.45033	M+NH4	C20H16O7	-	94.2	metab_6927	pos_6944	pos
3,4,5-trihydroxy-6-[2,4,6-trihydroxy-3-(2-oxo-3-phenylpropanoyl)phenoxy]oxane-2-carboxylic acid	0.03441	0.09916	1.506	1.5144	0.7578	-0.4001	yes	down	-	-	-	-	-	-	-	-	-	-	-	-	463.089	4.08695	M-H	C21H20O12	-	47.7	metab_14040	neg_5448	neg
2,5-Dihydroxybenzaldehyde	0.0009293	0.01049	1.5056	1.4766	1.1765	0.2345	yes	up	C05585	-	-	map01100;map00350	Metabolic pathways;Tyrosine metabolism	Metabolism;Metabolism	Global and overview maps;Amino acid metabolism	HMDB0004062	Organic oxygen compounds	Organooxygen compounds	Carbonyl compounds	1194-98-5	139.039	0.907067	M+H	C7H6O3	44.3	-	metab_7736	pos_7757	pos
Linalool oxide D 3-[apiosyl-(1->6)-glucoside]	0.0003994	0.003943	1.5006	1.4783	1.1743	0.2318	yes	up	-	-	-	-	-	-	-	HMDB0031367	Organic oxygen compounds	Organooxygen compounds	Carbohydrates and carbohydrate conjugates	-	501.178	5.59415	M+K-2H	C21H36O11	-	53.5	metab_13708	neg_5115	neg
PGA3	0.03261	0.09499	1.4976	1.5073	1.3239	0.4048	yes	up	-	-	-	-	-	-	-	LMFA03010140	-	-	-	-	331.192	5.93407	M-H2O-H, M-H	C20H28O4	31.8	-	metab_9431	neg_834	neg
6-(3-{8,8-dimethyl-2-oxo-2H,8H-pyrano[2,3-f]chromen-3-yl}-2-hydroxy-6-methoxyphenoxy)-3,4,5-trihydroxyoxane-2-carboxylic acid	0.01805	0.06042	1.4945	1.49	1.218	0.2845	yes	up	-	-	-	-	-	-	-	-	-	-	-	-	587.136	5.93407	M+FA-H	C27H26O12	-	80.5	metab_13342	neg_4748	neg
Normetanephrine	0.000405	0.003977	1.4924	1.4846	1.2295	0.2981	yes	up	C05589	-	-	map01100;map00350	Metabolic pathways;Tyrosine metabolism	Metabolism;Metabolism	Global and overview maps;Amino acid metabolism	97-31-4;HMDB0000819	Benzenoids	Phenols	Methoxyphenols	97-31-4	164.071	3.49383	M-H2O-H	C9H13NO3	-	41.3	metab_10761	neg_2167	neg
Biotinyl-5'-AMP	0.01409	0.06222	1.4904	1.4779	1.1873	0.2477	yes	up	C05921	-	-	map01100;map00780	Metabolic pathways;Biotin metabolism	Metabolism;Metabolism	Global and overview maps;Metabolism of cofactors and vitamins	4130-20-5	-	-	-	4130-20-5	538.128	1.74847	M+H-2H2O	C20H28N7O9PS	-	40.9	metab_2250	pos_2257	pos
Maltotriose	0.004675	0.02168	1.4869	1.461	1.159	0.2129	yes	up	C01835	-	-	map02010	ABC transporters	Environmental Information Processing	Membrane transport	HMDB0001262;HMDB0038852	Organic oxygen compounds	Organooxygen compounds	Carbohydrates and carbohydrate conjugates	6118-87-2;1109-28-0	549.168	0.796583	M+FA-H	C18H32O16	-	92.8	metab_16024	neg_6365	neg
2-Hydroxymethylclavam	1.059e-05	0.0006429	1.4863	1.4829	1.1417	0.1912	yes	up	C17357	-	-	-	-	-	-	-	-	-	-	66036-39-3	144.066	1.58068	M+H	C6H9NO3	52.9	-	metab_7517	pos_7537	pos
(13R,14R)-8-Labdene-13,14,15-triol	0.001134	0.01173	1.4847	1.4854	1.1686	0.2248	yes	up	-	-	-	-	-	-	-	HMDB0034957	Lipids and lipid-like molecules	Prenol lipids	Diterpenoids	-	342.301	5.93007	M+NH4	C20H36O3	-	47.8	metab_6010	pos_6024	pos
Glu Trp	0.004547	0.02905	1.4844	1.5081	1.1871	0.2474	yes	up	-	-	-	-	-	-	-	-	-	-	-	-	334.14	3.0235	M+H	C16H19N3O5	55.1	-	metab_2539	pos_2550	pos
3-Isopropylmalate	0.0007178	0.008718	1.4842	1.4775	1.1873	0.2477	yes	up	C04411	-	-	map01100;map01210;map01110;map01230;map00290	Metabolic pathways;2-Oxocarboxylic acid metabolism;Biosynthesis of secondary metabolites;Biosynthesis of amino acids;Valine, leucine and isoleucine biosynthesis	Metabolism;Metabolism;Metabolism;Metabolism;Metabolism	Global and overview maps;Global and overview maps;Global and overview maps;Global and overview maps;Amino acid metabolism	HMDB0012156	Lipids and lipid-like molecules	Fatty Acyls	Fatty acids and conjugates	126576-14-5	218.103	3.27378	M+ACN+H	C7H12O5	-	47.4	metab_2596	pos_2607	pos
Psicofuranine	0.01218	0.05656	1.4835	1.4935	0.8315	-0.2662	yes	down	C05342	-	-	-	-	-	-	-	-	-	-	1874-54-0	298.115	2.07312	M+H	C11H15N5O5	39.9	-	metab_7341	pos_7360	pos
Gamma-Glutamylphenylalanine	3.198e-05	0.0007047	1.4693	1.4746	1.1991	0.262	yes	up	-	-	-	-	-	-	-	HMDB0000594	Organic acids and derivatives	Carboxylic acids and derivatives	Amino acids, peptides, and analogues	7432-24-8	293.115	2.63955	M-H2O-H, M-H	C14H18N2O5	-	45.8	metab_9177	neg_580	neg
{[3,4,5-trihydroxy-6-(5-hydroxy-7-methoxy-4-oxo-2-phenyl-4H-chromen-8-yl)oxan-2-yl]methoxy}sulfonic acid	0.03175	0.09367	1.4682	1.5058	0.7563	-0.403	yes	down	-	-	-	-	-	-	-	-	-	-	-	-	555.081	5.87807	M+FA-H	C22H22O12S	-	58.1	metab_13435	neg_4842	neg
Formononetin 7-(6''-malonylglucoside)	0.009301	0.04683	1.4654	1.4213	1.1247	0.1695	yes	up	-	-	-	-	-	-	-	-	-	-	-	-	517.135	5.18392	M+H, M+Na	C25H24O12	-	71.5	metab_666	pos_669	pos
S-(2-Methylpropionyl)-dihydrolipoamide-E	0.000368	0.005893	1.4631	1.4803	0.8746	-0.1933	yes	down	C04424	-	-	-	-	-	-	HMDB0006868;LMFA08010022	Lipids and lipid-like molecules	Fatty Acyls	Fatty amides	-	319.152	2.29165	M+ACN+H	C12H23NO2S2	-	31.6	metab_8599	pos_2412	pos
Doxepin N-oxide glucuronide	0.02731	0.09821	1.4599	1.4285	1.1769	0.235	yes	up	-	-	-	-	-	-	-	HMDB0061139	Organoheterocyclic compounds	Benzoxepines	Dibenzoxepines	-	495.185	3.39743	M+H, M+Na	C25H30NO8+	-	57.3	metab_1371	pos_1374	pos
Phosphoenolpyruvic acid	0.002311	0.01325	1.4597	1.4719	0.8423	-0.2476	yes	down	C00074	-	-	map01100;map01110;map01240;map01200;map00998;map00440;map00620;map00010;map00710;map01230;map00020;map00400	Metabolic pathways;Biosynthesis of secondary metabolites;Biosynthesis of cofactors;Carbon metabolism;Biosynthesis of various secondary metabolites - part 2;Phosphonate and phosphinate metabolism;Pyruvate metabolism;Glycolysis / Gluconeogenesis;Carbon fixation in photosynthetic organisms;Biosynthesis of amino acids;Citrate cycle (TCA cycle);Phenylalanine, tyrosine and tryptophan biosynthesis	Metabolism;Metabolism;Metabolism;Metabolism;Metabolism;Metabolism;Metabolism;Metabolism;Metabolism;Metabolism;Metabolism;Metabolism	Global and overview maps;Global and overview maps;Global and overview maps;Global and overview maps;Biosynthesis of other secondary metabolites;Metabolism of other amino acids;Carbohydrate metabolism;Carbohydrate metabolism;Energy metabolism;Global and overview maps;Carbohydrate metabolism;Amino acid metabolism	HMDB0000263;138-08-9	Organic acids and derivatives	Organic phosphoric acids and derivatives	Phosphate esters	138-08-9	380.964	1.09798	2M+FA-H	C3H5O6P	-	30.7	metab_14824	neg_6232	neg
Beta-D-Galactopyranosyl-(1->2)-[beta-D-galactopyranosyl-(1->4)]-D-galactose	0.002398	0.01356	1.4508	1.4294	1.1513	0.2033	yes	up	-	-	-	-	-	-	-	HMDB0038851	Organic oxygen compounds	Organooxygen compounds	Carbohydrates and carbohydrate conjugates	83788-45-8	549.168	0.536583	M+FA-H	C18H32O16	-	91.9	metab_15307	neg_6717	neg
Tricholomic acid	0.001074	0.01143	1.4501	1.4487	0.8597	-0.2181	yes	down	C08298	-	-	-	-	-	-	HMDB0030412	Organic acids and derivatives	Carboxylic acids and derivatives	Amino acids, peptides, and analogues	2644-49-7	205.02	0.510217	M+2Na-H	C5H8N2O4	-	35.2	metab_8187	pos_8211	pos
Butoctamide hydrogen succinate	0.02532	0.09345	1.4463	1.4709	0.823	-0.281	yes	down	C12946	-	-	-	-	-	-	-	-	-	-	32838-28-1	316.212	3.985	M+H	C16H29NO5	53	-	metab_6783	pos_6800	pos
Methyl beta-D-glucopyranoside	1.792e-06	0.0001019	1.4453	1.4484	1.156	0.2091	yes	up	-	-	-	-	-	-	-	HMDB0029965	Organic oxygen compounds	Organooxygen compounds	Carbohydrates and carbohydrate conjugates	709-50-2	239.077	0.480767	M-H, M+FA-H	C7H14O6	-	32.9	metab_9304	neg_707	neg
Quercetin 3-O-(6''-acetyl-glucoside)	0.006778	0.02827	1.4451	1.4728	0.7833	-0.3524	yes	down	-	-	-	-	-	-	-	-	-	-	-	-	487.089	4.77758	M-H2O-H	C23H22O13	-	51.7	metab_13905	neg_5313	neg
7-Hydroxy-3,4',8-trimethoxyflavone	0.04981	0.1483	1.4442	1.4401	1.3435	0.426	yes	up	-	-	-	-	-	-	-	-	-	-	-	-	311.092	5.01955	M+H-H2O	C18H16O6	-	66.8	metab_2849	pos_2860	pos
3',4'-Dihydrooxepino-6'-hydroxybutein	0.0004223	0.006444	1.444	1.4357	1.1587	0.2125	yes	up	-	-	-	-	-	-	-	LMPK12120270	-	-	-	-	355.118	5.53125	M+H	C20H18O6	64.4	-	metab_6490	pos_6504	pos
3-Hydroxy-4'-methoxyflavone 3-glucoside	0.01176	0.05528	1.4419	1.3988	1.1288	0.1748	yes	up	-	-	-	-	-	-	-	LMPK12111614	-	-	-	-	431.134	4.71712	M+H, M+Na	C22H22O9	46.2	-	metab_649	pos_652	pos
Taraxinic acid glucosyl ester	0.02703	0.09757	1.439	1.3953	1.1992	0.2621	yes	up	-	-	-	-	-	-	-	HMDB0035249	Lipids and lipid-like molecules	Prenol lipids	Terpene lactones	75911-14-7	463.139	5.63992	M+K	C21H28O9	-	75.5	metab_2948	pos_2959	pos
Lactupicrin	0.01057	0.05132	1.4369	1.4101	1.1858	0.2459	yes	up	C09490	-	-	-	-	-	-	HMDB0035828	Benzenoids	Phenols	1-hydroxy-2-unsubstituted benzenoids	65725-11-3	433.128	5.65682	M+Na	C23H22O7	-	77.4	metab_6435	pos_6449	pos
A-[1-(ethylamino)ethyl]-p-hydroxy-Benzyl alcohol	0.001075	0.01143	1.4358	1.4422	0.8429	-0.2466	yes	down	-	-	-	-	-	-	-	-	-	-	-	-	196.133	2.56407	M+H	C11H17NO2	53.3	-	metab_7173	pos_7190	pos
1-hydroxy-2-{9-hydroxy-2-oxo-2H,8H,9H-furo[2,3-h]chromen-8-yl}propan-2-yl (2E)-3-(4-hydroxyphenyl)prop-2-enoate	0.01466	0.05187	1.4327	1.4081	1.2327	0.3018	yes	up	-	-	-	-	-	-	-	-	-	-	-	-	445.093	5.84308	M+Na-2H	C23H20O8	-	70.1	metab_13487	neg_4894	neg
Gamma-Glutamyltryptophan	0.001372	0.00928	1.4322	1.4529	1.2151	0.2811	yes	up	-	-	-	-	-	-	-	HMDB0252908;HMDB0029160	Organic acids and derivatives	Carboxylic acids and derivatives	Amino acids, peptides, and analogues	66471-20-3	332.126	3.02247	M-H	C16H19N3O5	-	63.6	metab_14324	neg_5732	neg
3-(Pyrazol-1-yl)-L-alanine	3.891e-06	0.0003562	1.4319	1.4368	1.1158	0.1581	yes	up	C01162	-	-	-	-	-	-	-	-	-	-	10162-27-3	156.077	0.435767	M+H	C6H9N3O2	57	-	metab_8339	pos_8363	pos
3,4,5-trihydroxy-6-(2-{[2-(9-{[(2E)-2-methylbut-2-enoyl]oxy}-2-oxo-2H,8H,9H-furo[2,3-h]chromen-8-yl)propan-2-yl]oxy}-2-oxoethoxy)oxane-2-carboxylic acid	0.003488	0.01743	1.4288	1.4309	1.1763	0.2343	yes	up	-	-	-	-	-	-	-	-	-	-	-	-	623.163	2.97113	M+FA-H	C27H30O14	-	50.9	metab_14334	neg_5742	neg
5,8-dihydroxy-12,12-dimethyl-4-phenyl-3,11,14-trioxatetracyclo[8.5.0.0?,?.0??,??]pentadeca-1(10),2(7),4,8-tetraen-6-one	2.462e-05	0.0006034	1.4275	1.4245	1.1785	0.237	yes	up	-	-	-	-	-	-	-	-	-	-	-	-	703.184	5.92708	2M-H	C20H16O6	-	41.4	metab_13351	neg_4757	neg
Glutarylglycine	3.55e-05	0.001417	1.4198	1.4109	1.1693	0.2256	yes	up	-	-	-	-	-	-	-	HMDB0000590	Organic acids and derivatives	Carboxylic acids and derivatives	Amino acids, peptides, and analogues	17686-38-3	190.071	2.02238	M+H	C7H11NO5	54	-	metab_7364	pos_7383	pos
Sucrose	1.101e-05	0.0006623	1.419	1.4113	1.0941	0.1297	yes	up	C00089	Carbohydrates	Oligosaccharides	map01100;map00500;map01110;map02010;map00052	Metabolic pathways;Starch and sucrose metabolism;Biosynthesis of secondary metabolites;ABC transporters;Galactose metabolism	Metabolism;Metabolism;Metabolism;Environmental Information Processing;Metabolism	Global and overview maps;Carbohydrate metabolism;Global and overview maps;Membrane transport;Carbohydrate metabolism	HMDB0000258;57-50-1	Organic oxygen compounds	Organooxygen compounds	Carbohydrates and carbohydrate conjugates	57-50-1	365.106	1.15435	M+Na	C12H22O11	91.2	-	metab_2138	pos_2145	pos
6-[2-(acetyloxy)-2-(9-{[(2E)-2-methylbut-2-enoyl]oxy}-2-oxo-2H,8H,9H-furo[2,3-h]chromen-8-yl)propoxy]-3,4,5-trihydroxyoxane-2-carboxylic acid	0.00084	0.006634	1.4188	1.4159	1.1494	0.2009	yes	up	-	-	-	-	-	-	-	-	-	-	-	-	623.163	2.43918	M+FA-H	C27H30O14	-	89	metab_14445	neg_5853	neg
Urolithin B	0.01089	0.04101	1.4169	1.4265	0.8362	-0.2581	yes	down	-	-	-	-	-	-	-	HMDB0013696	Phenylpropanoids and polyketides	Coumarins and derivatives	_	1139-83-9	257.046	6.54283	M+FA-H	C13H8O3	-	44.5	metab_11802	neg_3208	neg
Geniposidic acid	0.03926	0.1096	1.4164	1.4501	0.7818	-0.3551	yes	down	C11673	-	-	map01110	Biosynthesis of secondary metabolites	Metabolism	Global and overview maps	LMPR0102070043;HMDB0034942	Lipids and lipid-like molecules	Prenol lipids	Terpene glycosides	27741-01-1	355.104	5.87108	M-H2O-H	C16H22O10	-	49.3	metab_11406	neg_2812	neg
Isoguanosine	0.003145	0.02275	1.4146	1.4285	0.8938	-0.162	yes	down	C08432	-	-	-	-	-	-	-	-	-	-	1818-71-9	284.098	1.48452	M+H-H2O, M+H	C10H13N5O5	34.1	-	metab_1624	pos_1627	pos
2-{9-hydroxy-2-oxo-2H,8H,9H-furo[2,3-h]chromen-8-yl}propan-2-yl (2E)-3-(4-hydroxyphenyl)prop-2-enoate	0.01351	0.06044	1.4133	1.3931	1.1868	0.2471	yes	up	-	-	-	-	-	-	-	-	-	-	-	-	450.156	5.8203	M+ACN+H	C23H20O7	-	60.6	metab_6265	pos_6279	pos
Melilotussaponin O2	0.03339	0.09681	1.4121	1.4183	0.8081	-0.3074	yes	down	-	-	-	-	-	-	-	HMDB0035468	Lipids and lipid-like molecules	Prenol lipids	Terpene glycosides	263398-47-6	985.466	5.85007	M+FA-H	C47H72O19	-	86.3	metab_13474	neg_4881	neg
{4-[3-(5-hydroxy-2,2-dimethyl-2H-chromen-6-yl)prop-2-enoyl]phenyl}oxidanesulfonic acid	0.04667	0.1426	1.4106	1.352	1.1892	0.25	yes	up	-	-	-	-	-	-	-	-	-	-	-	-	420.114	2.6145	M+NH4, M+Na	C20H18O7S	-	54.4	metab_560	pos_563	pos
Psoralenol	0.00228	0.01864	1.4097	1.3876	1.1169	0.1595	yes	up	-	-	-	-	-	-	-	LMPK12050036	-	-	-	-	339.123	5.73772	M+H	C20H18O5	70.6	-	metab_3001	pos_3012	pos
6-{4-[6-(3,4-dihydroxy-6-methyl-5-oxooxan-2-yl)-5,7-dihydroxy-4-oxo-4H-chromen-2-yl]-2-hydroxyphenoxy}-3,4,5-trihydroxyoxane-2-carboxylic acid	0.01273	0.0466	1.4048	1.424	1.2099	0.2749	yes	up	-	-	-	-	-	-	-	-	-	-	-	-	587.105	3.39737	M-H2O-H	C27H26O16	-	74.7	metab_14235	neg_5643	neg
6-[3-(carboxymethyl)phenoxy]-3,4,5-trihydroxyoxane-2-carboxylic acid	0.01463	0.05182	1.4014	1.4145	0.8201	-0.2861	yes	down	-	-	-	-	-	-	-	HMDB0125161	Organic oxygen compounds	Organooxygen compounds	Carbohydrates and carbohydrate conjugates	-	373.078	2.2853	M+FA-H	C14H16O9	-	43.4	metab_14475	neg_5883	neg
6-{[10-(but-3-enoyl)-3-hydroxy-2,2-dimethyl-8-oxo-6-propyl-2H,3H,4H,8H-pyrano[3,2-g]chromen-5-yl]oxy}-3,4,5-trihydroxyoxane-2-carboxylic acid	0.002237	0.0184	1.3988	1.3838	1.1136	0.1552	yes	up	-	-	-	-	-	-	-	-	-	-	-	-	571.181	5.74458	M+Na	C27H32O12	-	52.3	metab_6365	pos_6379	pos
Ginkgotoxin	0.04813	0.1449	1.3987	1.3665	0.8179	-0.29	yes	down	-	-	-	-	-	-	-	HMDB0029455	Organoheterocyclic compounds	Pyridines and derivatives	Pyridoxines	1464-33-1	184.097	4.14758	M+H	C9H13NO3	38.8	-	metab_6747	pos_6764	pos
Theaspirone A	0.005135	0.03116	1.3947	1.3776	1.1617	0.2162	yes	up	-	-	-	-	-	-	-	HMDB0035228	Organic oxygen compounds	Organooxygen compounds	Carbonyl compounds	24399-19-7	209.154	3.42697	M+H	C13H20O2	43.6	-	metab_6932	pos_6949	pos
3-methyl-2,5-dioxo-3-Pyrrolidineacetic acid	0.0006318	0.008082	1.3938	1.3847	1.1833	0.2428	yes	up	-	-	-	-	-	-	-	-	-	-	-	-	172.061	1.51892	M+H	C7H9NO4	62	-	metab_2207	pos_2214	pos
Eremopetasinorone A	0.00579	0.0339	1.3885	1.3678	1.1365	0.1846	yes	up	-	-	-	-	-	-	-	HMDB0029669	Organic oxygen compounds	Organooxygen compounds	Carbonyl compounds	182127-76-0	207.138	3.07468	M+H	C13H18O2	52.5	-	metab_7033	pos_7050	pos
Armillasin	0.01638	0.06865	1.3818	1.3728	1.1528	0.2051	yes	up	-	-	-	-	-	-	-	HMDB0038742	Lipids and lipid-like molecules	Prenol lipids	Sesquiterpenoids	139051-16-4	767.377	5.39432	2M+Na	C22H28O5	-	38.5	metab_2899	pos_2910	pos
6-Hydroxy-2,6-dimethyl-2,7-octadien-4-one	0.001245	0.008697	1.3796	1.3911	0.8196	-0.287	yes	down	-	-	-	-	-	-	-	HMDB0034670	Lipids and lipid-like molecules	Prenol lipids	Monoterpenoids	64661-54-7	213.113	4.20283	M+FA-H	C10H16O2	-	43.8	metab_14015	neg_5423	neg
(+/-)-Ibuprofen	0.01097	0.05276	1.3769	1.356	1.1577	0.2113	yes	up	-	-	-	-	-	-	-	-	-	-	-	-	207.138	3.7677	M+H	C13H18O2	31.7	-	metab_6841	pos_6858	pos
Vitexin 6''-(3-hydroxy-3-methylglutarate)	0.01752	0.05918	1.376	1.3718	0.8221	-0.2826	yes	down	-	-	-	-	-	-	-	LMPK12110234	-	-	-	-	597.126	5.78045	M+Na-2H	C27H28O14	-	43.7	metab_13547	neg_4954	neg
3,4,5-trihydroxy-6-{[2,3,4-trihydroxy-5-(hydroxymethyl)oxolan-2-yl]methoxy}oxane-2-carboxylic acid	0.0003869	0.003876	1.3698	1.3658	0.8753	-0.1922	yes	down	-	-	-	-	-	-	-	-	-	-	-	-	355.089	0.473783	M-H	C12H20O12	-	77.6	metab_9816	neg_1220	neg
Homovanillic acid	0.006128	0.03511	1.3557	1.3647	0.885	-0.1763	yes	down	C05582	-	-	map01100;map00350	Metabolic pathways;Tyrosine metabolism	Metabolism;Metabolism	Global and overview maps;Amino acid metabolism	HMDB0000118;306-08-1	Benzenoids	Phenols	Methoxyphenols	306-08-1	200.092	1.4432	M+NH4	C9H10O4	-	42.3	metab_2182	pos_2189	pos
3,4',7-Trihydroxyflavone	0.0008548	0.009915	1.3555	1.3773	0.8696	-0.2016	yes	down	-	-	-	-	-	-	-	-	-	-	-	-	303.087	2.81007	M+CH3OH+H	C15H10O5	-	64.3	metab_7109	pos_7126	pos
6-[2-carboxy-2-(hydroxymethyl)-2-methylethoxy]-3,4,5-trihydroxyoxane-2-carboxylic acid	7.232e-05	0.002081	1.3542	1.3441	1.1147	0.1567	yes	up	-	-	-	-	-	-	-	-	-	-	-	-	343.124	0.537617	M+CH3OH+H, 2M+NH4	C11H18O10	-	75.8	metab_1485	pos_1488	pos
5,7-Dihydroxy-8-C-(4-hydroxy-3-methyl-2-butenyl)flavanone	0.04088	0.1294	1.3541	1.34	1.2342	0.3036	yes	up	-	-	-	-	-	-	-	LMPK12140168	-	-	-	-	341.139	3.5934	M+H	C20H20O5	51.8	-	metab_6879	pos_6896	pos
3,4,5-trihydroxy-6-{2-[5-hydroxy-8,8-dimethyl-6-(2-methylpropanoyl)-2-oxo-2H,8H-pyrano[2,3-f]chromen-4-yl]phenoxy}oxane-2-carboxylic acid	0.04405	0.1197	1.3535	1.3209	1.2528	0.3252	yes	up	-	-	-	-	-	-	-	-	-	-	-	-	619.126	6.20075	M+K-2H	C30H30O12	-	33.6	metab_11703	neg_3109	neg
4'-Hydroxyclobazam	0.005456	0.02439	1.3524	1.3197	1.1454	0.1959	yes	up	-	-	-	-	-	-	-	-	-	-	-	-	297.041	5.70452	M-H2O-H	C16H13ClN2O3	-	82.5	metab_11248	neg_2654	neg
6-({8,11-dihydroxy-17-methoxy-10-oxo-2-oxatricyclo[13.2.2.1?,?]icosa-1(17),3,5,7(20),15,18-hexaen-4-yl}oxy)-3,4,5-trihydroxyoxane-2-carboxylic acid	0.01381	0.04959	1.3523	1.3211	1.1822	0.2415	yes	up	-	-	-	-	-	-	-	-	-	-	-	-	533.167	3.93993	M-H, M+FA-H, M-H2O-H	C26H30O12	-	69.4	metab_8670	neg_72	neg
11,12,13-Trinor-1(10)-spirovetivene-2,7-dione	0.01571	0.06693	1.3504	1.3684	0.8451	-0.2428	yes	down	-	-	-	-	-	-	-	HMDB0036734	Organic oxygen compounds	Organooxygen compounds	Carbonyl compounds	84413-75-2	225.149	5.32643	M+H-H2O, M+CH3OH+H	C12H16O2	-	41.7	metab_672	pos_675	pos
6-[2-carboxy-2,2-bis(hydroxymethyl)ethoxy]-3,4,5-trihydroxyoxane-2-carboxylic acid	0.0274	0.09835	1.3467	1.3709	1.1956	0.2577	yes	up	-	-	-	-	-	-	-	-	-	-	-	-	291.07	1.55322	M+H-2H2O	C11H18O11	-	47.1	metab_2221	pos_2228	pos
Jasmonic acid	0.04009	0.1278	1.3443	1.3751	0.8176	-0.2905	yes	down	C08491	-	-	map01100;map00592;map01110;map04075	Metabolic pathways;alpha-Linolenic acid metabolism;Biosynthesis of secondary metabolites;Plant hormone signal transduction	Metabolism;Metabolism;Metabolism;Environmental Information Processing	Global and overview maps;Lipid metabolism;Global and overview maps;Signal transduction	LMFA02020001;HMDB0032797	Lipids and lipid-like molecules	Fatty Acyls	Lineolic acids and derivatives	59366-47-1;6894-38-8	252.16	3.4204	M+ACN+H	C12H18O3	-	75.2	metab_6933	pos_6950	pos
ADMA	0.002315	0.01879	1.3387	1.3459	1.1196	0.163	yes	up	C03626	-	-	-	-	-	-	HMDB0001539	Organic acids and derivatives	Carboxylic acids and derivatives	Amino acids, peptides, and analogues	30315-93-6	203.151	0.5239	M+H	C8H18N4O2	42.5	-	metab_1875	pos_1880	pos
2-Hydroxyadipic acid	1.311e-05	0.0007589	1.3347	1.3249	1.1001	0.1376	yes	up	C02360	-	-	-	-	-	-	LMFA01170049;HMDB0000321	Lipids and lipid-like molecules	Fatty Acyls	Fatty acids and conjugates	18294-85-4	180.087	0.489633	M+NH4	C6H10O5	-	39.2	metab_1836	pos_1840	pos
6''-O-(3-Hydroxy-3-methylglutaroyl)astragalin	0.01177	0.05528	1.3313	1.3624	0.8666	-0.2066	yes	down	-	-	-	-	-	-	-	-	-	-	-	-	593.151	2.92265	M+H	C27H28O15	-	61	metab_7070	pos_7087	pos
2-{2,6-dihydroxy-4-[6-hydroxy-7-(3-methylbut-2-en-1-yl)-1-benzofuran-2-yl]phenyl}-6-(2,4-dihydroxyphenyl)-4-[(sulfooxy)methyl]cyclohex-3-ene-1-carboxylic acid	0.003621	0.01791	1.3271	1.2983	1.1646	0.2198	yes	up	-	-	-	-	-	-	-	-	-	-	-	-	633.139	5.9201	M-H2O-H	C33H32O12S	-	50.9	metab_13364	neg_4770	neg
N-Alpha-acetyllysine	0.0006081	0.007962	1.3238	1.319	1.119	0.1622	yes	up	C12989	-	-	-	-	-	-	HMDB0000446	Organic acids and derivatives	Carboxylic acids and derivatives	Amino acids, peptides, and analogues	1946-82-3	189.124	0.817883	M+H	C8H16N2O3	47.9	-	metab_7748	pos_7770	pos
Serinyl-Hydroxyproline	0.0003301	0.005518	1.3218	1.3185	1.1156	0.1578	yes	up	-	-	-	-	-	-	-	HMDB0029040	Organic acids and derivatives	Carboxylic acids and derivatives	Amino acids, peptides, and analogues	90965-81-4	263.062	0.708133	M+2Na-H	C8H14N2O5	-	48.8	metab_2022	pos_2027	pos
Cis-4-Hydroxyequol	0.00534	0.03206	1.3213	1.3027	1.1497	0.2013	yes	up	-	-	-	-	-	-	-	HMDB0041710	Phenylpropanoids and polyketides	Isoflavonoids	Isoflavans	-	259.097	3.2013	M+H	C15H14O4	83.3	-	metab_6995	pos_7012	pos
5(S),14(R)-Lipoxin B4	0.01609	0.06789	1.3169	1.3208	1.1627	0.2175	yes	up	C06315	-	-	map00590	Arachidonic acid metabolism	Metabolism	Lipid metabolism	HMDB0005082	Lipids and lipid-like molecules	Fatty Acyls	Eicosanoids	98049-69-5	375.213	5.88207	M+Na	C20H32O5	35.1	-	metab_3097	pos_3108	pos
Quinone	1.463e-05	0.0008231	1.3155	1.3136	1.109	0.1493	yes	up	C00472	-	-	-	-	-	-	HMDB0003364;106-51-4	Organic oxygen compounds	Organooxygen compounds	Carbonyl compounds	106-51-4	109.029	0.537617	M+H	C6H4O2	62.6	-	metab_8598	pos_8138	pos
Sandosaponin B	5.42e-05	0.001759	1.3149	1.3129	0.9115	-0.1337	yes	down	-	-	-	-	-	-	-	HMDB0031883	Lipids and lipid-like molecules	Prenol lipids	Terpene glycosides	-	957.507	5.93693	M+H	C48H76O19	-	54.7	metab_3181	pos_3192	pos
Sonchuionoside C	0.004983	0.02285	1.3148	1.2993	1.1382	0.1868	yes	up	-	-	-	-	-	-	-	HMDB0035212	Lipids and lipid-like molecules	Prenol lipids	Terpene glycosides	126585-76-0	431.193	3.0799	M+FA-H	C19H30O8	-	56.5	metab_14306	neg_5714	neg
Serylserine	0.03171	0.1084	1.3135	1.2974	1.1529	0.2053	yes	up	-	-	-	-	-	-	-	HMDB0029048	Organic acids and derivatives	Carboxylic acids and derivatives	Amino acids, peptides, and analogues	6620-95-7	448.167	0.811033	2M+ACN+Na	C6H12N2O5	-	51.7	metab_7752	pos_7774	pos
PC(2:0/2:0)	0.01888	0.0757	1.3116	1.3234	0.8874	-0.1723	yes	down	-	-	-	-	-	-	-	LMGP01010992	-	-	-	-	342.134	5.51232	M+H-H2O, M+H	C12H24NO8P	43	-	metab_1331	pos_1334	pos
Gamma-Glu-Leu	0.0002538	0.004746	1.311	1.3211	1.1132	0.1547	yes	up	-	-	-	-	-	-	-	HMDB0011171	Organic acids and derivatives	Carboxylic acids and derivatives	Amino acids, peptides, and analogues	2566-39-4	261.145	2.50987	M+H, M+Na	C11H20N2O5	76.8	-	metab_555	pos_558	pos
Adrenochrome	0.03301	0.112	1.3105	1.3277	0.8464	-0.2406	yes	down	-	-	-	-	-	-	-	HMDB0012884	Organoheterocyclic compounds	Indoles and derivatives	_	7506-92-5	180.066	3.06718	M+H	C9H9NO3	74.4	-	metab_7035	pos_7052	pos
Acetylcholine	0.002183	0.0182	1.3095	1.3063	0.9137	-0.1302	yes	down	C01996	Hormones and transmitters	Neurotransmitters	map00564	Glycerophospholipid metabolism	Metabolism	Lipid metabolism	HMDB0000895	Organic nitrogen compounds	Organonitrogen compounds	Quaternary ammonium salts	51-84-3	146.118	1.32627	M+H	C7H15NO2	43.6	-	metab_7650	pos_7670	pos
Muricatin C	0.03765	0.1225	1.3094	1.3326	0.8766	-0.19	yes	down	-	-	-	-	-	-	-	HMDB0029963	Lipids and lipid-like molecules	Fatty Acyls	Fatty alcohols	160262-50-0	661.466	6.14342	M+NH4, M+Na	C37H66O8	-	58.7	metab_896	pos_899	pos
2,3-Dimethyl-3-hydroxyglutaric acid	0.02727	0.09815	1.3087	1.3324	0.8738	-0.1946	yes	down	-	-	-	-	-	-	-	HMDB0002025	Lipids and lipid-like molecules	Fatty Acyls	Fatty acids and conjugates	87764-48-5	218.103	1.50517	M+ACN+H	C7H12O5	-	54.5	metab_2203	pos_2210	pos
Lactaldehyde	0.0003379	0.005617	1.3038	1.2999	1.0952	0.1312	yes	up	C00424	-	-	map01100;map00051;map00640;map00620	Metabolic pathways;Fructose and mannose metabolism;Propanoate metabolism;Pyruvate metabolism	Metabolism;Metabolism;Metabolism;Metabolism	Global and overview maps;Carbohydrate metabolism;Carbohydrate metabolism;Carbohydrate metabolism	HMDB0003052;598-35-6	Organic oxygen compounds	Organooxygen compounds	Carbonyl compounds	598-35-6	116.071	0.5239	M+ACN+H, 2M+K, 2M+NH4	C3H6O2	-	35.5	metab_8593	pos_304	pos
Coumestrol	0.0194	0.07696	1.303	1.3277	0.8607	-0.2164	yes	down	C10205	-	-	map00943;map01110	Isoflavonoid biosynthesis;Biosynthesis of secondary metabolites	Metabolism;Metabolism	Biosynthesis of other secondary metabolites;Global and overview maps	HMDB0002326;LMPK12090018	Phenylpropanoids and polyketides	Isoflavonoids	Coumestans	479-13-0	269.045	4.36568	M+H	C15H8O5	90.7	-	metab_6709	pos_6725	pos
6-hydroxy-2H-1,3-benzodioxole-5-carboxylic acid	0.001518	0.009906	1.3018	1.2929	0.8488	-0.2365	yes	down	-	-	-	-	-	-	-	-	-	-	-	-	163.003	5.43423	M-H2O-H	C8H6O5	-	34	metab_11140	neg_2546	neg
Biochanin A 7-(6-malonylglucoside)	0.03376	0.1135	1.3017	1.2614	1.1525	0.2048	yes	up	C12625	-	-	map00943	Isoflavonoid biosynthesis	Metabolism	Biosynthesis of other secondary metabolites	HMDB0030640	Phenylpropanoids and polyketides	Isoflavonoids	Isoflavonoid O-glycosides	34232-17-2	515.117	5.73085	M+H-H2O	C25H24O13	-	50.2	metab_2995	pos_3006	pos
Coriandrone E	0.0116	0.05488	1.3009	1.3083	1.1723	0.2293	yes	up	-	-	-	-	-	-	-	HMDB0029971	Organoheterocyclic compounds	Benzopyrans	2-benzopyrans	177795-34-5	266.103	3.27378	M+NH4	C13H12O5	-	56.9	metab_2597	pos_2608	pos
UDP-glucose	0.02634	0.08122	1.2985	1.3325	0.8332	-0.2633	yes	down	C00029	Vitamins and cofactors	Cofactors	map01100;map01110;map00561;map00908;map00520;map00040;map01240;map00053;map00052;map00240;map00500	Metabolic pathways;Biosynthesis of secondary metabolites;Glycerolipid metabolism;Zeatin biosynthesis;Amino sugar and nucleotide sugar metabolism;Pentose and glucuronate interconversions;Biosynthesis of cofactors;Ascorbate and aldarate metabolism;Galactose metabolism;Pyrimidine metabolism;Starch and sucrose metabolism	Metabolism;Metabolism;Metabolism;Metabolism;Metabolism;Metabolism;Metabolism;Metabolism;Metabolism;Metabolism;Metabolism	Global and overview maps;Global and overview maps;Lipid metabolism;Metabolism of terpenoids and polyketides;Carbohydrate metabolism;Carbohydrate metabolism;Global and overview maps;Carbohydrate metabolism;Carbohydrate metabolism;Nucleotide metabolism;Carbohydrate metabolism	HMDB0000286	Nucleosides, nucleotides, and analogues	Pyrimidine nucleotides	Pyrimidine nucleotide sugars	133-89-1	565.049	0.747633	M-H	C15H24N2O17P2	76.9	-	metab_10100	neg_1504	neg
1-ACETYLPIPERIDINE	0.0006454	0.008173	1.2969	1.2899	0.915	-0.1282	yes	down	-	-	-	-	-	-	-	-	-	-	-	-	128.107	1.47075	M+H	C7H13NO	31.5	-	metab_7605	pos_7625	pos
3-oxo-3-[(3,4,5,6-tetrahydroxyoxan-2-yl)methoxy]propanoic acid	0.009578	0.04784	1.2963	1.3112	0.9121	-0.1327	yes	down	-	-	-	-	-	-	-	-	-	-	-	-	284.098	0.811033	M+NH4	C9H14O9	-	72.9	metab_2077	pos_2084	pos
2,5-Heptadien-1-ol	0.04643	0.1421	1.2959	1.2851	0.822	-0.2828	yes	down	-	-	-	-	-	-	-	HMDB0040339	Lipids and lipid-like molecules	Fatty Acyls	Fatty alcohols	62237-90-5	154.123	2.10018	M+ACN+H	C7H12O	-	31.4	metab_7327	pos_7346	pos
Elliptinol	0.02226	0.08534	1.2957	1.2643	1.1609	0.2152	yes	up	-	-	-	-	-	-	-	LMPK12060057	-	-	-	-	355.118	4.88132	M+H	C20H18O6	77.8	-	metab_2833	pos_2844	pos
Chondrillasterol 3-[glucosyl-(1->4)-glucoside]	0.002506	0.014	1.2917	1.2883	0.8953	-0.1596	yes	down	-	-	-	-	-	-	-	HMDB0033886	Lipids and lipid-like molecules	Steroids and steroid derivatives	Stigmastanes and derivatives	-	773.426	6.06677	M+K-2H	C41H68O11	-	60.5	metab_11600	neg_3006	neg
3,4,5-trihydroxy-6-{[4-hydroxy-2-oxo-3-(3-oxo-1-phenylbutyl)-2H-chromen-7-yl]oxy}oxane-2-carboxylic acid	0.005108	0.02322	1.2869	1.2964	0.865	-0.2092	yes	down	-	-	-	-	-	-	-	-	-	-	-	-	545.132	5.79	M+FA-H	C25H24O11	-	44.4	metab_11333	neg_2739	neg
Threoninyl-Proline	0.004636	0.02928	1.2816	1.2921	1.1625	0.2172	yes	up	-	-	-	-	-	-	-	HMDB0029069	Organic acids and derivatives	Carboxylic acids and derivatives	Amino acids, peptides, and analogues	46398-79-2	181.097	1.55322	M+H-2H2O	C9H16N2O4	-	49.6	metab_2218	pos_2225	pos
Lysyl-Asparagine	0.001854	0.01123	1.2775	1.2728	0.8706	-0.1999	yes	down	-	-	-	-	-	-	-	HMDB0028946	Organic acids and derivatives	Carboxylic acids and derivatives	Amino acids, peptides, and analogues	19908-06-6	295.117	5.09042	M+Cl	C10H20N4O4	-	37.9	metab_11055	neg_2461	neg
5'-CMP	0.04876	0.1298	1.2768	1.2922	0.8259	-0.276	yes	down	-	-	-	-	-	-	-	-	-	-	-	-	322.045	0.54355	M-H, 2M-H, M-H2O-H	C9H14N3O8P	69.6	-	metab_8679	neg_81	neg
M-Coumaric acid	0.04941	0.1475	1.2748	1.2725	1.1933	0.255	yes	up	C12621	-	-	map01100;map00360	Metabolic pathways;Phenylalanine metabolism	Metabolism;Metabolism	Global and overview maps;Amino acid metabolism	HMDB0001713	Phenylpropanoids and polyketides	Cinnamic acids and derivatives	Hydroxycinnamic acids and derivatives	14755-02-3	165.055	2.68503	M+H	C9H8O3	88.8	-	metab_7138	pos_7155	pos
Coumestrol 3-O-glucoside	0.008562	0.04417	1.2712	1.2841	0.9025	-0.148	yes	down	-	-	-	-	-	-	-	HMDB0033587;LMPK12090005	Phenylpropanoids and polyketides	Isoflavonoids	Coumestans	92631-72-6	431.098	4.37465	M+H, M+Na	C21H18O10	46.5	-	metab_640	pos_643	pos
6-[2-(6-hydroxy-2H-1,3-benzodioxol-5-yl)ethyl]-4-methoxy-5,6-dihydro-2H-pyran-2-one	0.0282	0.1003	1.2692	1.2218	1.1409	0.1902	yes	up	-	-	-	-	-	-	-	-	-	-	-	-	257.081	5.82717	M+H-2H2O	C15H16O6	-	31	metab_6258	pos_6272	pos
3-Methylglutarylcarnitine	0.01859	0.07497	1.2684	1.2584	1.1501	0.2018	yes	up	-	-	-	-	-	-	-	HMDB0000552	Lipids and lipid-like molecules	Fatty Acyls	Fatty acid esters	102673-95-0	312.144	2.22425	M+Na	C13H23NO6	-	30.9	metab_2378	pos_2387	pos
HYMECROMONE METHYL ETHER	0.04377	0.1363	1.2647	1.2484	1.1912	0.2524	yes	up	-	-	-	-	-	-	-	-	-	-	-	-	191.07	3.95693	M+H	C11H10O3	48.9	-	metab_2716	pos_2727	pos
6-({[3,4-dihydroxy-4-(hydroxymethyl)oxolan-2-yl]oxy}methyl)oxane-2,3,4,5-tetrol	0.001557	0.01008	1.2642	1.2454	1.1271	0.1726	yes	up	-	-	-	-	-	-	-	-	-	-	-	-	357.104	0.508583	M+FA-H	C11H20O10	-	52.9	metab_15395	neg_6805	neg
5-L-Glutamyl-L-alanine	0.003187	0.02294	1.2633	1.2609	1.1302	0.1766	yes	up	C03740	-	-	map01100;map00480	Metabolic pathways;Glutathione metabolism	Metabolism;Metabolism	Global and overview maps;Metabolism of other amino acids	HMDB0006248	Organic acids and derivatives	Carboxylic acids and derivatives	Amino acids, peptides, and analogues	5875-41-2	219.098	0.7699	M+H	C8H14N2O5	64.8	-	metab_2045	pos_2051	pos
Phomenone	0.004335	0.02808	1.2623	1.2443	1.1362	0.1842	yes	up	C09708	-	-	-	-	-	-	-	-	-	-	55785-58-5	265.144	3.21425	M+H	C15H20O4	56.7	-	metab_2585	pos_2596	pos
Daidzein 6''-O-acetate	0.03401	0.1139	1.2619	1.2888	0.8894	-0.1691	yes	down	-	-	-	-	-	-	-	LMPK12050015	-	-	-	-	459.129	4.37017	M+H	C23H22O10	35.4	-	metab_2770	pos_2781	pos
LysoPC(0:0/18:0)	0.01155	0.05488	1.2607	1.2512	0.8774	-0.1887	yes	down	-	-	-	-	-	-	-	HMDB0011128	Lipids and lipid-like molecules	Glycerophospholipids	Glycerophosphocholines	4421-58-3	524.372	5.95053	M+H	C26H54NO7P	58.7	-	metab_5944	pos_5958	pos
Acetyl-DL-Leucine	0.0002456	0.002816	1.2591	1.2573	1.1431	0.193	yes	up	C02710	-	-	-	-	-	-	HMDB0011756	Organic acids and derivatives	Carboxylic acids and derivatives	Amino acids, peptides, and analogues	1188-21-2	172.097	3.27775	M-H	C8H15NO3	64	-	metab_10722	neg_2128	neg
Fragransol D	0.02714	0.09782	1.2591	1.2556	1.152	0.2041	yes	up	-	-	-	-	-	-	-	HMDB0030439	Phenylpropanoids and polyketides	2-arylbenzofuran flavonoids	_	114892-43-2	434.161	5.69295	M+ACN+Na	C21H22O6	-	32.8	metab_6413	pos_6427	pos
4-Guanidinobutanoic acid	0.001002	0.01098	1.2576	1.2571	0.6951	0.1502	yes	down	C01035	-	-	map01100;map00330	Metabolic pathways;Arginine and proline metabolism	Metabolism;Metabolism	Global and overview maps;Amino acid metabolism	HMDB0031842;HMDB0003464	Phenylpropanoids and polyketides	Stilbenes	_	500-65-2;463-00-3	146.093	0.776767	M+H	C5H11N3O2	54.9	-	metab_2049	pos_2055	pos
Oxoadipic acid	0.007467	0.03037	1.2561	1.2459	0.8065	-0.3103	yes	down	C00322	Organic acids	Carboxylic acids	map01100;map00310;map01110;map00300;map01240;map01210;map01230;map00380	Metabolic pathways;Lysine degradation;Biosynthesis of secondary metabolites;Lysine biosynthesis;Biosynthesis of cofactors;2-Oxocarboxylic acid metabolism;Biosynthesis of amino acids;Tryptophan metabolism	Metabolism;Metabolism;Metabolism;Metabolism;Metabolism;Metabolism;Metabolism;Metabolism	Global and overview maps;Amino acid metabolism;Global and overview maps;Amino acid metabolism;Global and overview maps;Global and overview maps;Global and overview maps;Amino acid metabolism	HMDB0000225;3184-35-8;LMFA01170121	Organic acids and derivatives	Keto acids and derivatives	Medium-chain keto acids and derivatives	3184-35-8	141.018	5.73478	M-H2O-H	C6H8O5	-	39.5	metab_13615	neg_5022	neg
3,4,5-trihydroxy-6-{[2-(4-hydroxyphenyl)-7-methoxy-4-oxo-8-[3,4,5-trihydroxy-6-(hydroxymethyl)oxan-2-yl]-4H-chromen-5-yl]oxy}oxane-2-carboxylic acid	0.04962	0.1317	1.2528	1.2195	1.1959	0.2581	yes	up	-	-	-	-	-	-	-	-	-	-	-	-	621.141	6.17978	M-H	C28H30O16	-	85.1	metab_13126	neg_4532	neg
4-Pyrimidine Methanamine (hydrochloride)	1.611e-05	0.0008417	1.2456	1.2533	1.1029	0.1413	yes	up	-	-	-	-	-	-	-	-	-	-	-	-	110.072	0.606167	M+H	C5H7N3	48.6	-	metab_7916	pos_7939	pos
2-Amino-4-oxo-6-(1',2'-dioxoprolyl)-7,8-dihydroxypteridine	0.04929	0.131	1.2443	1.2296	1.1883	0.2489	yes	up	-	-	-	-	-	-	-	-	-	-	-	-	593.135	1.53905	2M+Hac-H	C9H9N5O5	-	38.2	metab_14685	neg_6093	neg
Gluconic acid	0.007591	0.03074	1.2376	1.2167	1.1033	0.1418	yes	up	C00257	Carbohydrates	Monosaccharides	map01100;map00030;map01110;map01200	Metabolic pathways;Pentose phosphate pathway;Biosynthesis of secondary metabolites;Carbon metabolism	Metabolism;Metabolism;Metabolism;Metabolism	Global and overview maps;Carbohydrate metabolism;Global and overview maps;Global and overview maps	HMDB0000625;HMDB0303730	Organic oxygen compounds	Organooxygen compounds	Carbohydrates and carbohydrate conjugates	526-95-4	195.051	0.480767	M-H	C6H12O7	52.5	-	metab_9825	neg_1229	neg
Inulobiose	0.0009706	0.01079	1.2374	1.2228	1.0743	0.1034	yes	up	C01711	-	-	-	-	-	-	HMDB0029898	Organic oxygen compounds	Organooxygen compounds	Carbohydrates and carbohydrate conjugates	470-58-6	360.151	0.776767	M+NH4	C12H22O11	-	79.3	metab_8590	pos_2058	pos
Brosimacutin G	0.03961	0.1268	1.2352	1.2039	1.1207	0.1644	yes	up	-	-	-	-	-	-	-	LMPK12120035	-	-	-	-	357.134	4.97173	M+H	C20H20O6	50.9	-	metab_6596	pos_6610	pos
Dulcitol	0.001649	0.01055	1.2351	1.2241	1.16	0.2141	yes	up	C01697	-	-	map01100;map00052	Metabolic pathways;Galactose metabolism	Metabolism;Metabolism	Global and overview maps;Carbohydrate metabolism	HMDB0011632;HMDB0000107	Organic oxygen compounds	Organooxygen compounds	Carbohydrates and carbohydrate conjugates	488-45-9;608-66-2	181.071	0.684767	M-H	C6H14O6	38.8	-	metab_16020	neg_6511	neg
D-Maltose	9.493e-05	0.001479	1.2347	1.2211	1.0828	0.1148	yes	up	C00208	Carbohydrates	Oligosaccharides	map01100;map00500;map01110;map02010	Metabolic pathways;Starch and sucrose metabolism;Biosynthesis of secondary metabolites;ABC transporters	Metabolism;Metabolism;Metabolism;Environmental Information Processing	Global and overview maps;Carbohydrate metabolism;Global and overview maps;Membrane transport	HMDB0000163;69-79-4	Organic oxygen compounds	Organooxygen compounds	Carbohydrates and carbohydrate conjugates	69-79-4	387.115	0.782617	M+FA-H	C12H22O11	-	83.9	metab_14981	neg_6390	neg
2-benzyl-6-hydroxyheptanal	0.02654	0.0966	1.23	1.2293	0.8704	-0.2002	yes	down	-	-	-	-	-	-	-	-	-	-	-	-	238.18	5.00115	M+NH4	C14H20O2	-	61.1	metab_6593	pos_6607	pos
(3''-Apiosyl-6''-malonyl)astragalin	0.01325	0.04819	1.2265	1.2203	1.1529	0.2053	yes	up	-	-	-	-	-	-	-	-	-	-	-	-	647.12	6.29162	M-H2O-H	C29H30O18	-	72.1	metab_11746	neg_3152	neg
Cys Cys Thr His	0.01031	0.05042	1.2236	1.2315	0.9144	-0.1291	yes	down	-	-	-	-	-	-	-	-	-	-	-	-	507.108	6.18465	M+H, M+2Na-H	C16H26N6O6S2	53.7	-	metab_904	pos_907	pos
Hemsloside Ma 2	0.002099	0.01235	1.2234	1.2141	0.9093	-0.1372	yes	down	-	-	-	-	-	-	-	HMDB0041022	Lipids and lipid-like molecules	Prenol lipids	Terpene glycosides	96158-12-2	1039.51	5.92708	M-H2O-H	C52H82O22	-	54.5	metab_11489	neg_2895	neg
6-{[3-(2,4-dihydroxy-5-methoxyphenyl)propanoyl]oxy}-3,4,5-trihydroxyoxane-2-carboxylic acid	0.04829	0.1452	1.2227	1.1825	1.1571	0.2105	yes	up	-	-	-	-	-	-	-	-	-	-	-	-	406.135	2.23705	M+NH4	C16H20O11	-	33.5	metab_2384	pos_2393	pos
Tyr Val Glu	0.0007808	0.0093	1.2204	1.2143	0.9145	-0.1289	yes	down	-	-	-	-	-	-	-	-	-	-	-	-	410.193	1.77595	M+H	C19H27N3O7	49.1	-	metab_7450	pos_7469	pos
Trigonelline	0.0004043	0.006279	1.2143	1.2109	1.0902	0.1246	yes	up	C01004	-	-	map00760	Nicotinate and nicotinamide metabolism	Metabolism	Metabolism of cofactors and vitamins	HMDB0000875	Alkaloids and derivatives	_	_	535-83-1	138.055	0.742467	M+H	C7H7NO2	71.4	-	metab_7837	pos_7859	pos
Furaneol 4-(6-malonylglucoside)	0.01619	0.06814	1.2104	1.1819	1.1253	0.1703	yes	up	-	-	-	-	-	-	-	HMDB0029778	Organic oxygen compounds	Organooxygen compounds	Carbohydrates and carbohydrate conjugates	-	418.135	1.74158	M+ACN+H	C15H20O11	-	82.9	metab_2244	pos_2251	pos
(alpha-keto-dimethyl-delta-N,N-Dimethylguanidynol) valeric acid	0.005406	0.03238	1.2095	1.2093	0.9102	-0.1357	yes	down	-	-	-	-	-	-	-	HMDB0240212	Organic acids and derivatives	Keto acids and derivatives	Short-chain keto acids and derivatives	107347-90-0	420.26	4.56887	2M+NH4	C8H15N3O3	-	69.4	metab_6666	pos_6682	pos
3,4,5-trihydroxy-6-(4-{5-hydroxy-7-methoxy-4-oxo-8-[3,4,5-trihydroxy-6-(hydroxymethyl)oxan-2-yl]-4H-chromen-2-yl}phenoxy)oxane-2-carboxylic acid	0.02838	0.08597	1.2085	1.1989	0.858	-0.221	yes	down	-	-	-	-	-	-	-	-	-	-	-	-	667.147	5.2097	M+FA-H	C28H30O16	-	75.7	metab_13797	neg_5204	neg
Diosmetin	0.009804	0.03772	1.2082	1.1784	1.1488	0.2001	yes	up	C10038	-	-	-	-	-	-	HMDB0029676;LMPK12110824	Phenylpropanoids and polyketides	Flavonoids	O-methylated flavonoids	520-34-3	299.056	5.66783	M-H	C16H12O6	88.1	-	metab_13658	neg_5065	neg
2-Isopropylmalic acid	0.001271	0.008821	1.2037	1.2005	1.1214	0.1653	yes	up	C02504	-	-	map01100;map01110;map00290;map01210;map00620;map01230	Metabolic pathways;Biosynthesis of secondary metabolites;Valine, leucine and isoleucine biosynthesis;2-Oxocarboxylic acid metabolism;Pyruvate metabolism;Biosynthesis of amino acids	Metabolism;Metabolism;Metabolism;Metabolism;Metabolism;Metabolism	Global and overview maps;Global and overview maps;Amino acid metabolism;Global and overview maps;Carbohydrate metabolism;Global and overview maps	HMDB0000402	Lipids and lipid-like molecules	Fatty Acyls	Fatty acids and conjugates	49601-06-1	175.061	2.65955	M-H	C7H12O5	46.1	-	metab_10604	neg_2010	neg
Quinaprilat	0.0007425	0.006109	1.1991	1.1892	1.1235	0.168	yes	up	C21540	-	-	-	-	-	-	85441-60-7;HMDB0042005	Organic acids and derivatives	Carboxylic acids and derivatives	Amino acids, peptides, and analogues	85441-60-7;82768-85-2	447.13	5.72827	M+K-2H	C23H26N2O5	-	40.4	metab_11266	neg_2672	neg
Glutamylthreonine	0.03108	0.107	1.1964	1.2052	1.1443	0.1945	yes	up	-	-	-	-	-	-	-	HMDB0028829	Organic acids and derivatives	Carboxylic acids and derivatives	Amino acids, peptides, and analogues	6875-80-5	231.098	0.811033	M+H-H2O, M+H	C9H16N2O6	-	36.1	metab_1551	pos_1554	pos
4-Dimethylamino-L-phenylalanine	0.01665	0.0694	1.1958	1.1733	1.1136	0.1552	yes	up	C18619	-	-	-	-	-	-	-	-	-	-	-	209.129	2.10018	M+H	C11H16N2O2	36.5	-	metab_2347	pos_2356	pos
Levan	0.01242	0.05706	1.1936	1.1646	1.0824	0.1142	yes	up	C06215	-	-	map00500	Starch and sucrose metabolism	Metabolism	Carbohydrate metabolism	HMDB0003539	Organic oxygen compounds	Organooxygen compounds	Carbohydrates and carbohydrate conjugates	9013-95-0	543.133	0.797317	M+Na, M+K, M+NH4	C18H32O16	76.1	-	metab_8594	pos_343	pos
(R)-3-hydroxybutyrylcarnitine	0.02875	0.1015	1.1935	1.2037	0.8822	-0.1808	yes	down	-	-	-	-	-	-	-	HMDB0062735	Lipids and lipid-like molecules	Fatty Acyls	Fatty acid esters	-	212.128	1.76223	M+H-2H2O, M+H	C11H21NO5	-	34.7	metab_1669	pos_1672	pos
Malic acid	0.01908	0.06286	1.1921	1.1988	0.9014	-0.1498	yes	down	C00149	Organic acids	Carboxylic acids	map01100;map00630;map01110;map01200;map00620;map00710;map00020	Metabolic pathways;Glyoxylate and dicarboxylate metabolism;Biosynthesis of secondary metabolites;Carbon metabolism;Pyruvate metabolism;Carbon fixation in photosynthetic organisms;Citrate cycle (TCA cycle)	Metabolism;Metabolism;Metabolism;Metabolism;Metabolism;Metabolism;Metabolism	Global and overview maps;Carbohydrate metabolism;Global and overview maps;Global and overview maps;Carbohydrate metabolism;Energy metabolism;Carbohydrate metabolism	6915-15-7;HMDB0000156	Organic acids and derivatives	Hydroxy acids and derivatives	Beta hydroxy acids and derivatives	617-48-1;6915-15-7;97-67-6	133.013	0.557483	M-H, M+K-2H, M-H2O-H	C4H6O5	58.2	-	metab_16023	neg_83	neg
3,5-dihydroxy-2-[(2E)-3-(4-hydroxyphenyl)prop-2-enoyl]cyclohexa-2,5-diene-1,4-dione	0.009474	0.03665	1.187	1.1753	1.0966	0.133	yes	up	-	-	-	-	-	-	-	-	-	-	-	-	267.03	5.77348	M-H2O-H	C15H10O6	-	71.7	metab_13561	neg_4968	neg
Norfuraneol	4.959e-05	0.001653	1.1855	1.1767	1.0809	0.1122	yes	up	-	-	-	-	-	-	-	HMDB0031859	Organoheterocyclic compounds	Dihydrofurans	Furanones	19322-27-1	97.029	0.537617	M+H-H2O, M+H	C5H6O3	42.1	-	metab_1525	pos_1528	pos
2-Oxoarginine	0.0001787	0.00225	1.1817	1.1859	0.9165	0.1452	yes	up	C03771	-	-	map01100;map00330	Metabolic pathways;Arginine and proline metabolism	Metabolism;Metabolism	Global and overview maps;Amino acid metabolism	HMDB0004225;3715-10-4	Organic acids and derivatives	Keto acids and derivatives	Short-chain keto acids and derivatives	3715-10-04	154.062	0.43485	M-H2O-H	C6H11N3O3	-	46.1	metab_9722	neg_1125	neg
ANETHOLE	0.002905	0.02181	1.1806	1.1587	1.1195	0.1629	yes	up	C10428	-	-	map00940	Phenylpropanoid biosynthesis	Metabolism	Biosynthesis of other secondary metabolites	HMDB0030837	Benzenoids	Phenol ethers	Anisoles	4180-23-8;104-46-1;4180-23-8	149.096	3.08365	M+H	C10H12O	46	-	metab_7026	pos_7043	pos
Alkaloid RC	0.002501	0.01972	1.1805	1.1772	1.0885	0.1223	yes	up	-	-	-	-	-	-	-	HMDB0029361	Alkaloids and derivatives	Rhoeadine alkaloids	_	17948-36-6	532.182	1.98495	M+H	C26H29NO11	60.7	-	metab_7378	pos_7397	pos
Ala Leu	0.007359	0.03988	1.1779	1.1979	1.0978	0.1346	yes	up	-	-	-	-	-	-	-	-	-	-	-	-	185.129	1.08558	M+H-H2O, M+H	C9H18N2O3	33.4	-	metab_1582	pos_1585	pos
CHELIDONINE (+)	0.03139	0.1079	1.1776	1.1476	0.8928	-0.1636	yes	down	-	-	-	-	-	-	-	-	-	-	-	-	354.134	4.62632	M+H	C20H19NO5	36.8	-	metab_2799	pos_2810	pos
N6,N6,N6-Trimethyl-L-lysine	0.0002505	0.004729	1.1765	1.1684	1.0806	0.1118	yes	up	C03793	-	-	map01100;map00310	Metabolic pathways;Lysine degradation	Metabolism;Metabolism	Global and overview maps;Amino acid metabolism	HMDB0001325;19253-88-4	Organic acids and derivatives	Carboxylic acids and derivatives	Amino acids, peptides, and analogues	19253-88-4	189.16	0.4221	M+H, M+K	C9H20N2O2	-	38	metab_415	pos_418	pos
Calomelanol H	0.049	0.1464	1.168	1.1308	1.1124	0.1537	yes	up	-	-	-	-	-	-	-	LMPK12140305	-	-	-	-	403.118	5.75148	M+H, M+Na	C24H18O6	31.4	-	metab_1329	pos_1332	pos
CL(i-13:0/a-25:0/i-14:0/18:2(9Z,11Z))[rac]	0.005322	0.03206	1.1675	1.1598	1.0931	0.1284	yes	up	-	-	-	-	-	-	-	HMDB0075065	Lipids and lipid-like molecules	Glycerophospholipids	Glycerophosphoglycerophosphoglycerols	-	717.523	6.00537	M+2H	C79H150O17P2	-	55.2	metab_3315	pos_3326	pos
Glu Asn	0.04629	0.1418	1.1669	1.1617	1.1189	0.1621	yes	up	-	-	-	-	-	-	-	-	-	-	-	-	262.104	0.48305	M+H, M+K	C9H15N3O6	61.8	-	metab_462	pos_465	pos
Isotectorigenin 4'-glucoside 7-rhamnoside	0.01629	0.06845	1.1663	1.1871	0.9157	-0.1271	yes	down	-	-	-	-	-	-	-	-	-	-	-	-	631.158	0.544467	M+H+Na, M+H-2H2O, M+Na, M+K	C28H32O15	-	81.4	metab_33	pos_34	pos
Caryoptosidic acid	0.001456	0.009603	1.1661	1.1648	0.9114	-0.1338	yes	down	-	-	-	-	-	-	-	HMDB0034249	Lipids and lipid-like molecules	Prenol lipids	Terpene glycosides	220271-92-1	429.083	4.38733	M+K-2H	C16H24O11	-	87.4	metab_13979	neg_5387	neg
(2-{5,7-dihydroxy-4-oxo-2-phenyl-6-[3,4,5-trihydroxy-6-(hydroxymethyl)oxan-2-yl]-3,4-dihydro-2H-1-benzopyran-8-yl}-3,5-dihydroxy-6-(hydroxymethyl)oxan-4-yl)oxidanesulfonic acid	0.01334	0.06005	1.1639	1.1597	1.0825	0.1144	yes	up	-	-	-	-	-	-	-	-	-	-	-	-	678.168	4.44358	M+NH4, M+2Na-H, M+Na	C27H32O17S	-	54.9	metab_149	pos_150	pos
6-hydroxysphingosine	0.01193	0.05578	1.1535	1.1381	1.0842	0.1166	yes	up	-	-	-	-	-	-	-	LMSP01080003	-	-	-	-	316.285	5.90942	M+H	C18H37NO3	80.4	-	metab_6075	pos_6089	pos
3-O-Methylisoetharine	0.003587	0.02486	1.1527	1.172	0.9012	-0.1501	yes	down	-	-	-	-	-	-	-	-	-	-	-	-	254.175	3.81675	M+H	C14H23NO3	43.6	-	metab_6831	pos_6848	pos
3,4,5-trihydroxy-6-[4-(3-hydroxybutyl)-2-methoxyphenoxy]oxane-2-carboxylic acid	0.003059	0.01593	1.1517	1.1409	1.1021	0.1403	yes	up	-	-	-	-	-	-	-	-	-	-	-	-	409.084	0.536583	M+Cl, M+K-2H	C17H24O9	-	56.6	metab_9169	neg_572	neg
Aspartyl-Gamma-glutamate	0.04229	0.116	1.1505	1.1729	1.1754	0.2332	yes	up	-	-	-	-	-	-	-	HMDB0028767	Organic acids and derivatives	Carboxylic acids and derivatives	Amino acids, peptides, and analogues	-	260.089	0.684767	M-H	C9H15N3O6	-	30.8	metab_15100	neg_6509	neg
Tuberoside J	0.01424	0.05073	1.1492	1.1472	0.9072	-0.1405	yes	down	-	-	-	-	-	-	-	HMDB0039396	Lipids and lipid-like molecules	Steroids and steroid derivatives	Steroidal glycosides	373647-08-6	755.416	6.07977	M-H	C39H64O14	-	54.5	metab_11604	neg_3010	neg
Dopamine quinone	0.007998	0.04218	1.1488	1.1541	0.8977	-0.1557	yes	down	C17755	-	-	map00965	Betalain biosynthesis	Metabolism	Biosynthesis of other secondary metabolites	HMDB0012219	Organic oxygen compounds	Organooxygen compounds	Carbonyl compounds	50673-96-6	184.097	2.63197	M+CH3OH+H	C8H9NO2	-	48	metab_2466	pos_2477	pos
Xanthurenate-8-O-beta-D-glucoside	0.02828	0.1005	1.1459	1.1491	1.1797	0.2384	yes	up	-	-	-	-	-	-	-	HMDB0013118	Organic oxygen compounds	Organooxygen compounds	Carbohydrates and carbohydrate conjugates	97451-32-6	409.126	5.01955	M+ACN+H	C16H17NO9	-	42	metab_6588	pos_6602	pos
2-(3-hydroxyphenyl)-6-[3,4,5-trihydroxy-6-(hydroxymethyl)oxan-2-yl]-3,4-dihydro-2H-1-benzopyran-3,5,7-triol	0.007271	0.02976	1.1418	1.1264	0.9174	-0.1244	yes	down	-	-	-	-	-	-	-	-	-	-	-	-	435.13	3.72238	M-H	C21H24O10	-	82.7	metab_10805	neg_2211	neg
Goyasaponin III	0.001702	0.01073	1.1404	1.123	0.9042	-0.1453	yes	down	-	-	-	-	-	-	-	HMDB0038342	Lipids and lipid-like molecules	Prenol lipids	Terpene glycosides	333333-27-0	1013.5	5.79958	M+FA-H	C49H76O19	-	59.5	metab_13531	neg_4938	neg
3-Hydroxy-4,6-heptadiyne-1-yl 1-glucoside	0.04579	0.1409	1.136	1.1018	1.1628	0.2176	yes	up	-	-	-	-	-	-	-	HMDB0038964	Lipids and lipid-like molecules	Fatty Acyls	Fatty acyl glycosides	-	611.177	4.61782	2M+K	C13H18O7	-	61.6	metab_6657	pos_6673	pos
3-(2,5-dihydroxy-4-methoxyphenyl)-8,8-dimethyl-2H,8H-pyrano[2,3-f]chromen-2-one	0.00143	0.01384	1.1347	1.1316	1.0977	0.1345	yes	up	-	-	-	-	-	-	-	-	-	-	-	-	384.144	5.8203	M+NH4	C21H18O6	-	68.1	metab_3048	pos_3059	pos
DG(15:0/22:4(7Z,10Z,13Z,16Z)/0:0)	0.02215	0.07088	1.1325	1.1348	1.1339	0.1813	yes	up	C00165	-	-	-	-	-	-	HMDB0007089	Lipids and lipid-like molecules	Glycerolipids	Diradylglycerols	-	651.496	6.38942	M+Na-2H	C40H70O5	-	32.2	metab_11771	neg_3177	neg
N-(3S-hydroxy-butanoyl)-homoserine lactone	0.03749	0.1222	1.1315	1.1432	0.9069	-0.141	yes	down	C11842	-	-	-	-	-	-	LMFA08030005	-	-	-	-	188.092	1.46387	M+H, M+CH3OH+H	C8H13NO4	44.6	-	metab_1621	pos_1624	pos
Jasmolone	0.03761	0.1224	1.1305	1.1335	0.8757	-0.1915	yes	down	-	-	-	-	-	-	-	HMDB0030039	Organic oxygen compounds	Organooxygen compounds	Alcohols and polyols	54383-66-3	198.149	1.55322	M+NH4	C11H16O2	-	67.6	metab_7532	pos_7552	pos
2-oxo-3-(3,4,5-trihydroxyphenyl)propanoic acid	0.006383	0.03629	1.1258	1.0994	1.0871	0.1205	yes	up	-	-	-	-	-	-	-	-	-	-	-	-	254.066	3.45832	M+ACN+H	C9H8O6	-	73.4	metab_6925	pos_6942	pos
(2Z)-2-(hydroxymethyl)but-2-enoic acid	0.0003722	0.00593	1.1243	1.132	1.079	0.1097	yes	up	-	-	-	-	-	-	-	-	-	-	-	-	81.0342	0.489633	M+H-2H2O, M+NH4	C5H8O3	-	34.1	metab_469	pos_472	pos
6-{4-[2,3-dioxo-3-(2,4,6-trihydroxy-3-methoxyphenyl)propyl]-2-methoxyphenoxy}-3,4,5-trihydroxyoxane-2-carboxylic acid	0.002684	0.01467	1.1239	1.1128	0.9222	-0.1168	yes	down	-	-	-	-	-	-	-	-	-	-	-	-	505.094	5.8221	M-H2O-H	C23H24O14	-	71.7	metab_11363	neg_2769	neg
Prostaglandin E2 ethanolamide	0.004754	0.0297	1.1147	1.126	0.9267	-0.1098	yes	down	-	-	-	-	-	-	-	HMDB0013038	Lipids and lipid-like molecules	Fatty Acyls	Eicosanoids	-	428.301	5.81343	M+CH3OH+H	C22H37NO5	-	38.3	metab_6273	pos_6287	pos
DIDP	0.001137	0.00818	1.1122	1.0953	1.0826	0.1145	yes	up	C01344	-	-	map00230	Purine metabolism	Metabolism	Nucleotide metabolism	HMDB0003536	Nucleosides, nucleotides, and analogues	Purine nucleotides	Purine deoxyribonucleotides	26575-15-5	457.017	1.154	M+FA-H	C10H14N4O10P2	-	66.4	metab_10264	neg_1669	neg
N-Acetyl-alpha-D-glucosamine 1-phosphate	0.003195	0.01646	1.1106	1.1234	0.9044	-0.145	yes	down	C04501	-	-	map01100;map00520	Metabolic pathways;Amino sugar and nucleotide sugar metabolism	Metabolism;Metabolism	Global and overview maps;Carbohydrate metabolism	HMDB0001367	Organic oxygen compounds	Organooxygen compounds	Carbohydrates and carbohydrate conjugates	6866-69-9	300.049	0.480767	M-H	C8H16NO9P	38.7	-	metab_16025	neg_6890	neg
3,3',5,6-Tetrahydroxy-4',7-dimethoxyflavone 3-glucuronide	0.01733	0.07142	1.109	1.1257	1.1101	0.1507	yes	up	-	-	-	-	-	-	-	-	-	-	-	-	523.104	5.75837	M+H	C23H22O14	63.7	-	metab_6352	pos_6366	pos
Jasmolone glucoside	0.0002845	0.003134	1.1046	1.1011	0.9194	-0.1212	yes	down	-	-	-	-	-	-	-	HMDB0032870	Organic oxygen compounds	Organooxygen compounds	Carbohydrates and carbohydrate conjugates	-	1025.5	5.93407	3M-H	C17H26O7	-	65.8	metab_11500	neg_2906	neg
(2R)-6,8-Diglucopyranosyl-4',5,7-trihydroxyflavanone	0.02225	0.08534	1.0988	1.0787	1.0931	0.1284	yes	up	-	-	-	-	-	-	-	-	-	-	-	-	619.164	2.59447	M+H, M+Na	C27H32O15	-	60	metab_558	pos_561	pos
Melilotoside B	0.01004	0.0495	1.0987	1.0977	0.9247	-0.1129	yes	down	-	-	-	-	-	-	-	HMDB0041465	Lipids and lipid-like molecules	Prenol lipids	Triterpenoids	170663-68-0	717.456	6.01935	M+H-2H2O	C41H68O12	-	70	metab_5721	pos_5735	pos
4,5-Dihydrovomifoliol	0.006103	0.02623	1.0952	1.0816	1.128	0.1738	yes	up	-	-	-	-	-	-	-	HMDB0040615	Lipids and lipid-like molecules	Prenol lipids	Sesquiterpenoids	142173-08-8	225.15	5.89908	M-H	C13H22O3	-	38.8	metab_13412	neg_4819	neg
(2-hydroxy-5-{3,5,7-trihydroxy-6-[3,4,5-trihydroxy-6-(hydroxymethyl)oxan-2-yl]-3,4-dihydro-2H-1-benzopyran-2-yl}phenyl)oxidanesulfonic acid	0.0006462	0.008173	1.0951	1.0875	1.0766	0.1065	yes	up	-	-	-	-	-	-	-	-	-	-	-	-	596.108	1.77595	M+ACN+Na	C21H24O14S	-	45.9	metab_2260	pos_2267	pos
Isoxanthopterin	0.00128	0.01283	1.0895	1.0891	0.9055	-0.1432	yes	down	C03975	-	-	-	-	-	-	HMDB0000704	Organoheterocyclic compounds	Pteridines and derivatives	Pterins and derivatives	529-69-1	180.052	1.49828	M+H	C6H5N5O2	78.4	-	metab_7590	pos_7610	pos
1-AMINOCYCLOBUTANE CARBOXYLIC ACID	0.0002981	0.005107	1.0851	1.0799	1.0622	0.0871	yes	up	-	-	-	-	-	-	-	-	-	-	-	-	116.071	0.742467	M+H	C5H9NO2	85.1	-	metab_2034	pos_2040	pos
D-Myoinositol 4-phosphate	0.03596	0.1022	1.0822	1.094	0.9012	-0.1501	yes	down	C03546	-	-	map01100;map04070;map00562	Metabolic pathways;Phosphatidylinositol signaling system;Inositol phosphate metabolism	Metabolism;Environmental Information Processing;Metabolism	Global and overview maps;Signal transduction;Carbohydrate metabolism	HMDB0001313	Organic oxygen compounds	Organooxygen compounds	Alcohols and polyols	69256-52-6	259.023	0.677117	M-H2O-H, M-H	C6H13O9P	44.8	-	metab_8949	neg_352	neg
1'-O-Galloylsucrose	0.006973	0.0289	1.0818	1.0684	1.1106	0.1513	yes	up	-	-	-	-	-	-	-	-	-	-	-	-	515.103	2.13412	M+Na-2H	C19H26O15	-	45.9	metab_10492	neg_1898	neg
Uridine diphosphate-N-acetylglucosamine	0.001955	0.01173	1.0776	1.0746	0.9138	-0.13	yes	down	C00043	-	-	map01100;map00520	Metabolic pathways;Amino sugar and nucleotide sugar metabolism	Metabolism;Metabolism	Global and overview maps;Carbohydrate metabolism	528-04-1;HMDB0000290	Nucleosides, nucleotides, and analogues	Pyrimidine nucleotides	Pyrimidine nucleotide sugars	528-04-1	606.076	0.670133	M-H	C17H27N3O17P2	60.3	-	metab_15114	neg_6524	neg
7-CHLOROETHYLTHEOPHYLLINE	0.009533	0.04773	1.0752	1.0873	0.9094	-0.137	yes	down	-	-	-	-	-	-	-	-	-	-	-	-	243.065	3.1102	M+H	C9H11ClN4O2	50.2	-	metab_7016	pos_7033	pos
6''-O-Malonyldaidzin	0.001103	0.008028	1.0737	1.0656	1.0934	0.1288	yes	up	-	-	-	-	-	-	-	-	-	-	-	-	537.085	5.82908	M+Cl	C24H22O12	-	86.1	metab_11370	neg_2776	neg
8-hydroxy-2'-deoxy Guanosine	0.03273	0.09528	1.0663	1.0806	0.8593	-0.2188	yes	down	-	-	-	-	-	-	-	-	-	-	-	-	282.085	1.7611	M-H	C10H13N5O5	61.8	-	metab_10412	neg_1818	neg
Stachyoside A	0.005596	0.0248	1.0624	1.0547	1.102	0.1401	yes	up	-	-	-	-	-	-	-	HMDB0039092	Lipids and lipid-like molecules	Prenol lipids	Terpene glycosides	131862-10-7	571.183	5.74438	M+FA-H	C21H34O15	-	92.1	metab_11285	neg_2691	neg
1-Pyrroline-2-carboxylic acid	2.116e-05	0.001006	1.0584	1.0488	0.6535	0.1017	yes	down	C03564	-	-	map00330	Arginine and proline metabolism	Metabolism	Amino acid metabolism	2139-03-9;HMDB0006875	Organoheterocyclic compounds	Pyrrolines	_	2139-03-09	114.055	0.537617	M+H, M+CH3OH+H	C5H7NO2	55.8	-	metab_1523	pos_1526	pos
2,2-dimethyl-2H-chromen-5-ol	0.0005219	0.004755	1.0561	1.047	1.1116	0.1526	yes	up	-	-	-	-	-	-	-	-	-	-	-	-	221.082	5.89908	M+FA-H	C11H12O2	-	56.3	metab_13413	neg_4820	neg
2-Hydroxy-4-methoxyacetophenone 5-sulfate	0.02487	0.07784	1.0538	1.0638	0.8958	-0.1588	yes	down	-	-	-	-	-	-	-	HMDB0041648	Organic oxygen compounds	Organooxygen compounds	Carbonyl compounds	-	282.991	0.508583	M+Na-2H, M+K-2H	C9H10O7S	-	32.5	metab_8808	neg_211	neg
4-Ipomeanol	0.02775	0.08439	1.0537	1.0726	0.8831	-0.1794	yes	down	-	-	-	-	-	-	-	HMDB0030472	Organic oxygen compounds	Organooxygen compounds	Carbonyl compounds	32954-58-8	167.071	5.87108	M-H	C9H12O3	46.2	-	metab_11404	neg_2810	neg
Pseudoecgonine	0.0267	0.0969	1.0527	1.0691	0.9134	-0.1307	yes	down	C12449	-	-	map00960	Tropane, piperidine and pyridine alkaloid biosynthesis	Metabolism	Biosynthesis of other secondary metabolites	HMDB0006348	Alkaloids and derivatives	Tropane alkaloids	_	-	186.113	1.14058	M+H	C9H15NO3	35.1	-	metab_2135	pos_2142	pos
6-{1-carboxy-2-oxo-2-[(3,4,5-trihydroxy-6-{[5-hydroxy-3-(4-methoxyphenyl)-4-oxo-4H-chromen-7-yl]oxy}oxan-2-yl)methoxy]ethyl}-3,4,5-trihydroxyoxane-2-carboxylic acid	0.02912	0.08729	1.0526	1.0662	0.9057	-0.1429	yes	down	-	-	-	-	-	-	-	-	-	-	-	-	753.148	5.6613	M+FA-H	C31H32O19	-	79.2	metab_13659	neg_5066	neg
3-amino-2-naphthoic acid	0.0002096	0.004215	1.0519	1.0588	1.0601	0.0842	yes	up	-	-	-	-	-	-	-	-	-	-	-	-	188.071	2.21737	M+H	C11H9NO2	39.3	-	metab_7286	pos_7305	pos
Asiaticoside B	0.007866	0.04174	1.051	1.0622	0.9323	-0.1011	yes	down	-	-	-	-	-	-	-	HMDB0029892	Lipids and lipid-like molecules	Prenol lipids	Terpene glycosides	125265-68-1	997.499	5.8203	M+Na	C48H78O20	-	41.8	metab_6259	pos_6273	pos
L-Glutamate	0.002392	0.01354	1.0483	1.0486	0.9072	0.1118	yes	up	C00025	Peptides;Hormones and transmitters	Amino acids;Neurotransmitters	map01100;map00630;map00220;map01200;map00430;map01240;map01210;map00330;map02010;map00860;map00480;map01230;map00250;map00910;map00970;map00340;map01110;map00650;map00660	Metabolic pathways;Glyoxylate and dicarboxylate metabolism;Arginine biosynthesis;Carbon metabolism;Taurine and hypotaurine metabolism;Biosynthesis of cofactors;2-Oxocarboxylic acid metabolism;Arginine and proline metabolism;ABC transporters;Porphyrin and chlorophyll metabolism;Glutathione metabolism;Biosynthesis of amino acids;Alanine, aspartate and glutamate metabolism;Nitrogen metabolism;Aminoa…	Metabolism;Metabolism;Metabolism;Metabolism;Metabolism;Metabolism;Metabolism;Metabolism;Environmental Information Processing;Metabolism;Metabolism;Metabolism;Metabolism;Metabolism;Genetic Information Processing;Metabolism;Metabolism;Metabolism;Metabolism	Global and overview maps;Carbohydrate metabolism;Amino acid metabolism;Global and overview maps;Metabolism of other amino acids;Global and overview maps;Global and overview maps;Amino acid metabolism;Membrane transport;Metabolism of cofactors and vitamins;Metabolism of other amino acids;Global and overview maps;Amino acid metabolism;Energy metabolism;Translation;Amino acid metabolism;Global and o…	HMDB0000148;HMDB0060475;HMDB0003339	Organic acids and derivatives	Carboxylic acids and derivatives	Amino acids, peptides, and analogues	56-86-0;6893-26-1	146.045	0.466767	M-H, M+Na-2H, M-H2O-H	C5H9NO4	84.7	-	metab_16022	neg_28	neg
Succinoadenosine	0.04032	0.1283	1.0466	1.0727	0.9084	-0.1386	yes	down	-	-	-	-	-	-	-	HMDB0000912	Nucleosides, nucleotides, and analogues	Purine nucleosides	_	4542-23-8	384.116	1.9667	M+H	C14H17N5O8	55.6	-	metab_7387	pos_7406	pos
6-Feruloylglucose 2,3,4-trihydroxy-3-methylbutylglycoside	0.02433	0.07652	1.0456	1.0656	0.9211	-0.1186	yes	down	-	-	-	-	-	-	-	HMDB0036214	Lipids and lipid-like molecules	Fatty Acyls	Fatty acyl glycosides	257939-69-8	455.157	5.87108	M-H2O-H	C21H30O12	-	30.6	metab_11410	neg_2816	neg
Acaciabiuronic acid	0.00107	0.007893	1.0437	1.0327	1.0931	0.1284	yes	up	-	-	-	-	-	-	-	HMDB0029938	Organic oxygen compounds	Organooxygen compounds	Carbohydrates and carbohydrate conjugates	7264-19-9	337.078	0.8671	M-H2O-H	C12H20O12	-	94.4	metab_14909	neg_6317	neg
(3S,5S)-3,5-Diaminohexanoate	0.03052	0.1056	1.0398	1.0229	0.9003	-0.1515	yes	down	C01186	-	-	map01100;map00310	Metabolic pathways;Lysine degradation	Metabolism;Metabolism	Global and overview maps;Amino acid metabolism	HMDB0012115	Organic acids and derivatives	Carboxylic acids and derivatives	Amino acids, peptides, and analogues	17027-83-7	129.103	0.469333	M+H-H2O	C6H14N2O2	-	63	metab_8271	pos_8295	pos
Cinnamic acid	0.0005163	0.007165	1.0395	1.0416	1.0572	0.0802	yes	up	C10438	-	-	-	-	-	-	HMDB0000930;HMDB0000567	Phenylpropanoids and polyketides	Cinnamic acids and derivatives	Cinnamic acids	140-10-3;102-94-3;621-82-9	166.087	1.77595	M+H, M+NH4, M+H-H2O	C9H8O2	-	43.6	metab_111	pos_112	pos
2'-Deoxyguanosine 5'-monophosphate	0.04611	0.1415	1.0384	1.0138	1.1147	0.1567	yes	up	C00362	Nucleic acids	Nucleotides	map01100;map00230	Metabolic pathways;Purine metabolism	Metabolism;Metabolism	Global and overview maps;Nucleotide metabolism	902-04-5	-	-	-	902-04-5	312.05	5.24852	M+H-2H2O	C10H14N5O7P	-	72.9	metab_2881	pos_2892	pos
(+/-)-Tryptophan	0.0002703	0.004877	1.0365	1.0431	1.0599	0.0839	yes	up	C00806	-	-	-	-	-	-	HMDB0030396	Organoheterocyclic compounds	Indoles and derivatives	Indolyl carboxylic acids and derivatives	54-12-6	205.097	2.21737	M+H, 2M+H, M+2Na-H, M+CH3OH+H	C11H12N2O2	-	70.8	metab_29	pos_30	pos
P-Hydroxyl-ethotoin	0.006865	0.03821	1.0308	1.0357	0.9338	-0.0988	yes	down	-	-	-	-	-	-	-	HMDB0061174	Organoheterocyclic compounds	Azolidines	Imidazolidines	-	238.119	2.1892	M+NH4	C11H12N2O3	-	67.9	metab_7296	pos_7315	pos
Hydroxyvalerylglycine	0.004608	0.02919	1.029	1.0403	0.9215	-0.1179	yes	down	-	-	-	-	-	-	-	HMDB0094717	Organic acids and derivatives	Carboxylic acids and derivatives	Amino acids, peptides, and analogues	-	176.092	1.41567	M+H	C7H13NO4	-	34.9	metab_7622	pos_7642	pos
(+/-)-5-[(tert-Butylamino)-2'-hydroxypropoxy]-1,2,3,4-tetrahydro-1-naphthol	0.03939	0.1264	1.0263	1.0482	0.9103	-0.1356	yes	down	C04875	-	-	-	-	-	-	-	-	-	-	-	294.207	3.95693	M+H	C17H27NO3	61.8	-	metab_6794	pos_6811	pos
3-hydroxy-adipic acid	0.002362	0.01899	1.0252	1.0122	1.0556	0.0781	yes	up	-	-	-	-	-	-	-	LMFA01170088	-	-	-	-	127.039	0.776767	M+H-2H2O, 2M+NH4, M+H-H2O, M+H	C6H10O5	40.7	-	metab_62	pos_63	pos
Serotonin	0.001248	0.01257	1.0245	1.0332	1.0799	0.1109	yes	up	C00780	Peptides;Hormones and transmitters	Amines;Neurotransmitters	map01100;map01110;map00380	Metabolic pathways;Biosynthesis of secondary metabolites;Tryptophan metabolism	Metabolism;Metabolism;Metabolism	Global and overview maps;Global and overview maps;Amino acid metabolism	HMDB0000259;50-67-9	Organoheterocyclic compounds	Indoles and derivatives	Tryptamines and derivatives	50-67-9	159.092	2.21737	M+H-H2O	C10H12N2O	-	67.3	metab_2374	pos_2383	pos
Torvoside C	0.03584	0.102	1.0231	1.0266	0.9178	-0.1237	yes	down	-	-	-	-	-	-	-	HMDB0029623	Lipids and lipid-like molecules	Fatty Acyls	Fatty amides	185012-38-8	739.421	6.16577	M-H	C39H64O13	-	43.9	metab_13139	neg_4545	neg
26-(2-Glucosyl-6-acetylglucosyl]-1,3,11,22-tetrahydroxyergosta-5,24-dien-26-oate	0.003685	0.01814	1.0213	1.0221	0.9258	-0.1112	yes	down	-	-	-	-	-	-	-	HMDB0040406	Lipids and lipid-like molecules	Fatty Acyls	Fatty acid esters	155510-76-2	841.424	5.70857	M-H	C42H66O17	-	41.7	metab_11256	neg_2662	neg
5'-Deoxyadenosine	0.0008213	0.00963	1.0156	1.0112	1.0616	0.0862	yes	up	C05198	-	-	-	-	-	-	-	-	-	-	4754-39-6	252.109	2.06623	M+H	C10H13N5O3	52	-	metab_7343	pos_7362	pos
Gemcitabine diphosphate	0.004969	0.0228	1.0125	1.0229	0.9124	-0.1323	yes	down	-	-	-	-	-	-	-	HMDB0060639	Organic oxygen compounds	Organic oxoanionic compounds	Organic pyrophosphates	-	443.979	5.2097	M+Na-2H	C9H13F2N3O10P2	-	31.7	metab_11099	neg_2505	neg
Glu Gly Leu	0.006062	0.03488	1.011	1.0107	1.0857	0.1186	yes	up	-	-	-	-	-	-	-	-	-	-	-	-	318.166	2.08	M+H	C13H23N3O6	32.4	-	metab_2338	pos_2347	pos
NIPECOTIC ACID	0.0009596	0.01076	1.0027	1.0001	1.0582	0.0816	yes	up	-	-	-	-	-	-	-	HMDB0255618	Organoheterocyclic compounds	Piperidines	Piperidinecarboxylic acids and derivatives	-	130.087	0.551317	M+H	C6H11NO2	52	-	metab_8027	pos_8050	pos
3,5-Dimethoxycinnamic Acid	0.01647	0.05635	1.0009	1.0042	0.8945	-0.1608	yes	down	-	-	-	-	-	-	-	-	-	-	-	-	189.055	5.89908	M-H2O-H	C11H12O4	32.4	-	metab_11442	neg_2848	neg

## Sheet: Table S3
Table S3. List of differentially regulated metabolites (DRMs)under AsV+ZnO25_vs_CK treatment.
Metabolite	P_value	FDR	VIP_pred_OPLS-DA	VIP_PLS-DA	FC(AsV+ZnO25/CK	Log2FC(AsV+ZnO25/CK)	Significant	Regulate	KEGG Compound ID	KEGG Compound First Category	KEGG Compound Second Category	KEGG Pathway ID	KEGG Pathway Description	KEGG Pathway First Category	KEGG Pathway Second Category	Library ID	HMDB Superclass	HMDB Class	HMDB Subclass	CAS ID	M/Z	Retention time	Adducts	Formula	Fragmentation Score	Theoretical Fragmentation Score	Metab ID	ID	Mode
3'-Sialyllactosamine	5.484e-06	0.0002398	3.9435	3.9284	14.3118	3.8391	yes	up	-	-	-	-	-	-	-	-	-	-	-	-	669.178	6.27765	M+K-2H	C23H40N2O18	-	54	metab_13072	neg_4478	neg
BROMO-3-HYDROXY-4-(SUCCIN-2-YL)-CARYOLANE gamma-LACTONE	0.0001329	0.002764	3.8588	3.8345	9.4202	3.2358	yes	up	-	-	-	-	-	-	-	-	-	-	-	-	399.119	2.70103	M+H	C19H27BrO4	37.5	-	metab_7136	pos_7153	pos
DHAP(8:0)	0.0001133	0.002482	3.6818	3.6988	60.587	5.9209	yes	up	-	-	-	-	-	-	-	HMDB0011685	Organic oxygen compounds	Organooxygen compounds	Carbonyl compounds	-	593.214	5.57145	2M+H	C11H21O7P	-	37.6	metab_6479	pos_6493	pos
Kynuramine	6.608e-06	0.0004014	3.6511	3.658	10.0173	3.3244	yes	up	-	-	-	-	-	-	-	HMDB0012246	Organic oxygen compounds	Organooxygen compounds	Carbonyl compounds	363-36-0	206.129	1.36752	M+ACN+H	C9H12N2O	-	56	metab_7640	pos_7660	pos
4-[3-(3,4-dihydroxyphenyl)-2-hydroxypropyl]benzene-1,2,3,5-tetrol	0.0005327	0.006841	3.5256	3.4951	5.5029	2.4602	yes	up	-	-	-	-	-	-	-	-	-	-	-	-	372.108	3.18687	M+ACN+Na	C15H16O7	-	89.1	metab_6999	pos_7016	pos
Enrofloxacin	0.0003964	0.00557	3.4386	3.4498	8.3542	3.0625	yes	up	-	-	-	-	-	-	-	HMDB0029861	Organoheterocyclic compounds	Quinolines and derivatives	Quinoline carboxylic acids	93106-60-6	398.124	4.52633	M+K	C19H22FN3O3	-	63.4	metab_2792	pos_2803	pos
Tryptophyl-Alanine	1.226e-05	0.0006428	3.3784	3.3879	9.1408	3.1923	yes	up	-	-	-	-	-	-	-	HMDB0029076	Organic acids and derivatives	Carboxylic acids and derivatives	Amino acids, peptides, and analogues	-	293.161	2.0608	M+NH4	C14H17N3O3	-	83	metab_7344	pos_7363	pos
3,5,7-trihydroxy-2-(1-hydroxy-5-methoxy-4-oxocyclohex-2-en-1-yl)-6-methoxy-4H-chromen-4-one	7.825e-06	0.0004611	3.3332	3.3398	10.7597	3.4276	yes	up	-	-	-	-	-	-	-	-	-	-	-	-	428.098	3.65037	M+ACN+Na	C17H16O9	-	41.1	metab_6867	pos_6884	pos
7,4',5'-Trihydroxy-5,2'-oxido-4-phenylcoumarin	1.435e-05	0.0006988	3.2056	3.1992	2.177	1.1223	yes	up	-	-	-	-	-	-	-	LMPK12100060	-	-	-	-	285.04	5.30638	M+H	C15H8O6	38.8	-	metab_2888	pos_2899	pos
N-depropylpropafenone	5.865e-05	0.001705	3.1331	3.1409	3.9088	1.9667	yes	up	-	-	-	-	-	-	-	HMDB0060642	Phenylpropanoids and polyketides	Linear 1,3-diarylpropanoids	_	-	322.14	2.04798	M+Na	C18H21NO3	-	51.1	metab_7354	pos_7373	pos
[2,6-dihydroxy-4-(7-methyl-11-oxo-4-{[3,4,5-trihydroxy-6-(hydroxymethyl)oxan-2-yl]oxy}-2,8-dioxatricyclo[7.3.1.0?,??]trideca-1(12),3,5(13),6,9-pentaen-3-yl)phenoxy]dihydroxyoxo-lambda?-sulfanylium	4.444e-07	6.088e-05	3.1303	3.1327	2.0521	1.0371	yes	up	-	-	-	-	-	-	-	HMDB0124756	_	_	_	-	605.055	1.77595	M+Na	C24H22O15S	-	79.2	metab_7448	pos_7467	pos
3-(6-hydroxy-7-methoxy-2H-1,3-benzodioxol-5-yl)prop-2-enoic acid	0.007126	0.03765	3.097	3.1457	0.369	-1.4383	yes	down	-	-	-	-	-	-	-	-	-	-	-	-	239.055	2.62603	M+H	C11H10O6	-	60.1	metab_2465	pos_2475	pos
6-{[3,5-dihydroxy-2-(3-hydroxy-2,2-dimethyl-3,4-dihydro-2H-1-benzopyran-6-yl)-4-oxo-4H-chromen-7-yl]oxy}-3,4,5-trihydroxyoxane-2-carboxylic acid	9.041e-06	0.0005041	3.0297	3.0069	1.8885	0.9172	yes	up	-	-	-	-	-	-	-	-	-	-	-	-	610.149	1.78282	M+ACN+Na	C26H26O13	-	30.3	metab_7445	pos_7464	pos
2-[4,6-dihydroxy-2-methoxy-3-(3-methylbut-2-en-1-yl)phenyl]-1-(2,4-dihydroxy-5-methoxyphenyl)ethan-1-one	0.00283	0.02055	3.0268	2.9979	4.2723	2.095	yes	up	-	-	-	-	-	-	-	-	-	-	-	-	353.139	4.11877	M+H-2H2O	C21H24O7	-	55.8	metab_2743	pos_2754	pos
5-Hydroxy-6-desmethylprimaquine	0.002262	0.01763	2.939	2.9497	3.3886	1.7607	yes	up	-	-	-	-	-	-	-	-	-	-	-	-	262.155	2.3573	M+H	C14H19N3O2	36.1	-	metab_7231	pos_7248	pos
3,4,5-trihydroxy-6-{3-[1-hydroxy-2-(2-hydroxyphenyl)ethyl]-5-methoxyphenoxy}oxane-2-carboxylic acid	3.472e-09	3.043e-06	2.9154	2.9106	1.917	0.9389	yes	up	-	-	-	-	-	-	-	-	-	-	-	-	500.156	2.38243	M+ACN+Na	C21H24O10	-	52.4	metab_7222	pos_7239	pos
Derrone	4.624e-05	0.001489	2.9113	2.919	2.3756	1.2483	yes	up	-	-	-	-	-	-	-	LMPK12050203	-	-	-	-	337.107	3.31113	M+H	C20H16O5	58	-	metab_2606	pos_2617	pos
CGP 28014	3.162e-05	0.001206	2.9034	2.9109	2.6892	1.4272	yes	up	C15477	-	-	-	-	-	-	-	-	-	-	111757-17-6	222.16	1.38813	M+H	C12H19N3O	33.2	-	metab_2171	pos_2178	pos
Simmondsin	0.003611	0.02415	2.8888	2.9143	2.4624	1.3001	yes	up	-	-	-	-	-	-	-	HMDB0030394	Organic oxygen compounds	Organooxygen compounds	Carbohydrates and carbohydrate conjugates	51771-52-9	414.119	3.63323	M+K	C16H25NO9	-	40.9	metab_2664	pos_2675	pos
Cis-Ferulic acid [arabinosyl-(1->3)-[glucosyl-(1->6)]-glucosyl] ester	1.568e-05	0.0007398	2.8261	2.8367	1.7364	0.7961	yes	up	-	-	-	-	-	-	-	HMDB0034682	Organic oxygen compounds	Organooxygen compounds	Carbohydrates and carbohydrate conjugates	-	683.246	3.40335	M+CH3OH+H	C27H38O18	-	64.7	metab_2625	pos_2636	pos
Met Met Cys	0.0001858	0.003442	2.8211	2.7799	1.6494	0.7219	yes	up	-	-	-	-	-	-	-	-	-	-	-	-	384.108	3.65485	M+H, M+Na	C13H25N3O4S3	35.9	-	metab_612	pos_615	pos
6-{3-[6-(3,4-dihydroxy-6-methyl-5-oxooxan-2-yl)-5,7-dihydroxy-4-oxo-4H-chromen-2-yl]phenoxy}-3,4,5-trihydroxyoxane-2-carboxylic acid	6.203e-10	9.513e-07	2.813	2.802	1.7177	0.7805	yes	up	-	-	-	-	-	-	-	-	-	-	-	-	632.162	3.5974	M+ACN+H	C27H26O15	-	40.5	metab_6877	pos_6894	pos
2-amino-4-({1-[(carboxymethyl)-C-hydroxycarbonimidoyl]-2-[(4-{[8-(1,2-dihydroxypropan-2-yl)-2-oxo-2H,8H,9H-furo[2,3-h]chromen-9-yl]oxy}-3-methyl-4-oxobutan-2-yl)sulfanyl]ethyl}-C-hydroxycarbonimidoyl)butanoic acid	3.576e-07	5.772e-05	2.8054	2.8006	1.8085	0.8548	yes	up	-	-	-	-	-	-	-	-	-	-	-	-	632.197	3.06718	M+H-2H2O	C29H37N3O13S	-	68.1	metab_2550	pos_2561	pos
W-O-beta-D-Glucopyranosylaloeemodin	0.01524	0.04711	2.8035	2.7795	2.5878	1.3717	yes	up	-	-	-	-	-	-	-	HMDB0034405	Benzenoids	Anthracenes	Anthraquinones	50488-89-6	477.105	2.87602	M+FA-H	C21H20O10	-	53.9	metab_14355	neg_5763	neg
6-Amino-9H-purine-9-propanoic acid	4.33e-08	1.396e-05	2.7614	2.7679	2.0275	1.0197	yes	up	-	-	-	-	-	-	-	HMDB0029939	Organoheterocyclic compounds	Imidazopyrimidines	Purines and purine derivatives	4244-47-7	473.163	0.817533	2M+Hac-H	C8H9N5O2	-	42.1	metab_14930	neg_6338	neg
Baldrinal	0.006404	0.03514	2.7531	2.8431	2.9619	1.5665	yes	up	C16811	-	-	-	-	-	-	-	-	-	-	18234-46-3	219.065	5.01507	M+H	C12H10O4	42.6	-	metab_6590	pos_6604	pos
2-Dehydro-3-deoxy-D-arabino-heptonate 7-phosphate (DAHP)	4.114e-05	0.001433	2.7503	2.7104	1.694	0.7604	yes	up	-	-	-	-	-	-	-	-	-	-	-	-	306.058	1.36752	M+H, M+NH4	C7H13O10P	48.9	-	metab_1608	pos_1611	pos
Genistein 4'-O-glucoside	3.861e-05	0.001377	2.7428	2.7193	1.5398	0.6227	yes	up	-	-	-	-	-	-	-	LMPK12050168	-	-	-	-	433.114	2.8733	M+H, M+Na	C21H20O10	73.4	-	metab_574	pos_577	pos
6-Hydroxyluteolin 3'-methyl ether 7-[6''-(3-hydroxy-3-methylglutaryl)glucoside]	0.000353	0.005268	2.698	2.7066	1.7227	0.7847	yes	up	-	-	-	-	-	-	-	LMPK12111214	-	-	-	-	623.156	5.83405	M+H	C28H30O16	39	-	metab_6238	pos_6252	pos
Dihydrolipoamide	0.0005215	0.005095	2.6734	2.6969	1.993	0.9949	yes	up	C00579	-	-	-	-	-	-	HMDB0000985;3884-47-7;LMFA08010019	Lipids and lipid-like molecules	Fatty Acyls	Fatty amides	3884-47-7	473.163	0.642133	2M+Hac-H	C8H17NOS2	-	30.2	metab_10026	neg_1430	neg
S-(Hydroxymethyl)glutathione	2.05e-05	0.0005887	2.671	2.6552	1.7907	0.8405	yes	up	C14180	-	-	map01100	Metabolic pathways	Metabolism	Global and overview maps	HMDB0004662	Organic acids and derivatives	Carboxylic acids and derivatives	Amino acids, peptides, and analogues	32260-87-0	382.094	3.65402	M+FA-H	C11H19N3O7S	-	42.1	metab_14168	neg_5576	neg
6-{[3,5-dihydroxy-2-(hydroxymethyl)-6-{1,2,6-trihydroxy-3-[hydroxy(3,4,5-trihydroxyoxan-2-yl)methyl]-4-oxocyclohexa-2,5-dien-1-yl}oxan-4-yl]oxy}-3,4,5-trihydroxyoxane-2-carboxylic acid	3.938e-06	0.0002714	2.6623	2.657	1.7697	0.8235	yes	up	-	-	-	-	-	-	-	-	-	-	-	-	660.193	3.26932	M+NH4	C24H34O20	-	79.4	metab_2595	pos_2606	pos
2',3'-Dideoxyadenosine-5-triphosphate	1.136e-07	2.306e-05	2.6531	2.6466	1.7521	0.8091	yes	up	-	-	-	-	-	-	-	-	-	-	-	-	520.003	1.84377	M+FA-H	C10H16N5O11P3	-	67.8	metab_14592	neg_6000	neg
5-(3',5'-Dihydroxyphenyl)-gamma-valerolactone 3-O-glucuronide	2.223e-05	0.0009338	2.6453	2.6632	0.5644	-0.8252	yes	down	-	-	-	-	-	-	-	-	-	-	-	-	407.095	2.83103	M+Na	C17H20O10	-	85.6	metab_7102	pos_7119	pos
6-[4-(2-carboxyethyl)-5-hydroxy-2-methoxyphenoxy]-3,4,5-trihydroxyoxane-2-carboxylic acid	9.27e-05	0.002247	2.6418	2.6343	0.5812	-0.7829	yes	down	-	-	-	-	-	-	-	-	-	-	-	-	371.098	2.63197	M+H-H2O	C16H20O11	-	46.6	metab_7157	pos_7174	pos
1-[3-(3,7-dimethylocta-2,6-dien-1-yl)-2,4,6-trihydroxyphenyl]-3-phenylpropan-1-one	0.0001438	0.002921	2.6403	2.6511	1.71	0.774	yes	up	-	-	-	-	-	-	-	-	-	-	-	-	433.177	4.09097	M+K	C25H30O4	-	46.4	metab_6757	pos_6774	pos
N,N'-Bis(gamma-glutamyl)cystine	5.372e-05	0.001623	2.6287	2.5912	1.5889	0.668	yes	up	-	-	-	-	-	-	-	-	-	-	-	-	481.107	2.21737	M+H-H2O	C16H26N4O10S2	-	81.8	metab_7283	pos_7302	pos
D-Erythroascorbic acid 1'-a-D-xylopyranoside	1.322e-07	2.702e-05	2.627	2.6213	1.6439	0.7171	yes	up	-	-	-	-	-	-	-	-	-	-	-	-	598.157	3.019	2M+ACN+H	C10H14O9	-	46.5	metab_2538	pos_2549	pos
N-Trifluoroacetyladriamycin	2.01e-05	0.0008741	2.5782	2.5555	1.5967	0.6751	yes	up	-	-	-	-	-	-	-	HMDB0061164	Phenylpropanoids and polyketides	Anthracyclines	_	-	681.187	2.38692	M+ACN+H	C29H28F3NO12	-	48.3	metab_2423	pos_2433	pos
Umbelliferone	0.000892	0.009401	2.568	2.5891	1.7059	0.7705	yes	up	C09315	-	-	map00940;map01110	Phenylpropanoid biosynthesis;Biosynthesis of secondary metabolites	Metabolism;Metabolism	Biosynthesis of other secondary metabolites;Global and overview maps	HMDB0029865	Phenylpropanoids and polyketides	Coumarins and derivatives	Hydroxycoumarins	93-35-6	366.098	3.5416	2M+ACN+H	C9H6O3	-	52	metab_2650	pos_2661	pos
7-Hydroxy-3,4',8-trimethoxyflavone	8.1e-05	0.002049	2.5355	2.5576	1.789	0.8392	yes	up	-	-	-	-	-	-	-	-	-	-	-	-	311.092	5.01955	M+H-H2O	C18H16O6	-	66.8	metab_2849	pos_2860	pos
Margrapine A	5.107e-05	0.001591	2.5349	2.5415	1.7564	0.8126	yes	up	-	-	-	-	-	-	-	HMDB0031254	Organoheterocyclic compounds	Quinolines and derivatives	Benzoquinolines	185417-68-9	465.167	3.1648	M+ACN+Na	C21H23NO7	-	78.6	metab_7005	pos_7022	pos
Sterigmatocystin	4.676e-07	6.088e-05	2.498	2.4963	1.5603	0.6418	yes	up	C00961	-	-	map01100;map01110	Metabolic pathways;Biosynthesis of secondary metabolites	Metabolism;Metabolism	Global and overview maps;Global and overview maps	LMPK10000001;HMDB0030588	Phenylpropanoids and polyketides	Sterigmatocystins	_	10048-13-2	366.098	4.26748	M+ACN+H	C18H12O6	-	55.1	metab_6725	pos_6742	pos
2-(3,7-dimethylocta-2,6-dien-1-yl)-3,4-dihydroxybenzoic acid	0.03485	0.11	2.4833	2.5313	6.1307	2.6161	yes	up	-	-	-	-	-	-	-	-	-	-	-	-	332.186	4.90353	M+ACN+H	C17H22O4	-	63.3	metab_6607	pos_6621	pos
(-)-Glyceollin I	8.54e-05	0.002121	2.4795	2.4601	1.4851	0.5706	yes	up	C01701	-	-	map00943;map01110	Isoflavonoid biosynthesis;Biosynthesis of secondary metabolites	Metabolism;Metabolism	Biosynthesis of other secondary metabolites;Global and overview maps	HMDB0033901;LMPK12070123	Organosulfur compounds	Thiols	Alkylthiols	57103-57-8	339.123	5.90253	M+H	C20H18O5	75.9	-	metab_6096	pos_6110	pos
Crotarin	5.489e-05	0.001643	2.4787	2.4703	1.4502	0.5363	yes	up	-	-	-	-	-	-	-	LMPK12050280	-	-	-	-	353.102	5.92312	M+H	C20H16O6	54	-	metab_3148	pos_3159	pos
3,4,5-trihydroxy-6-[(3,4,5-trihydroxy-6-{[2-(2-hydroxypropan-2-yl)-7-oxo-2H,3H,7H-furo[3,2-g]chromen-9-yl]oxy}oxan-2-yl)methoxy]oxane-2-carboxylic acid	0.0001001	0.001626	2.4714	2.4719	1.5714	0.6521	yes	up	-	-	-	-	-	-	-	-	-	-	-	-	621.141	5.86408	M+Na-2H, M+Cl	C26H32O16	-	61.5	metab_9402	neg_805	neg
5-(6-hydroxy-1-benzofuran-2-yl)-4-(3-methylbut-2-en-1-yl)benzene-1,3-diol	0.01441	0.04548	2.4712	2.415	2.9436	1.5576	yes	up	-	-	-	-	-	-	-	-	-	-	-	-	355.119	5.82908	M+FA-H	C19H18O4	-	59.9	metab_13503	neg_4910	neg
Trans-p-Coumaric acid 4-glucoside	0.0006599	0.005994	2.4608	2.4509	1.7091	0.7732	yes	up	-	-	-	-	-	-	-	HMDB0039509	Organic oxygen compounds	Organooxygen compounds	Carbohydrates and carbohydrate conjugates	14364-05-7	371.099	2.27472	M-H, M+Cl, M+FA-H	C15H18O8	-	39.3	metab_8660	neg_62	neg
Phenylalanylproline	0.0009252	0.009619	2.4569	2.4742	1.7185	0.7811	yes	up	-	-	-	-	-	-	-	HMDB0011177	Organic acids and derivatives	Carboxylic acids and derivatives	Amino acids, peptides, and analogues	7669-65-0	280.166	2.41422	M+NH4	C14H18N2O3	-	64.2	metab_2429	pos_2439	pos
Chondroitin	0.01665	0.04987	2.4564	2.397	2.3314	1.2212	yes	up	C00401	-	-	map01100	Metabolic pathways	Metabolism	Global and overview maps	9007-27-6;HMDB0000632;HMDB0000629	Organic oxygen compounds	Organooxygen compounds	Carbohydrates and carbohydrate conjugates	9007-27-6;24967-94-0	414.084	5.9201	M+Cl	C14H21NO11	-	74.9	metab_16019	neg_4772	neg
6-Hydroxy-R-acenocoumarol	1.735e-07	3.325e-05	2.4534	2.4427	1.6191	0.6952	yes	up	-	-	-	-	-	-	-	HMDB0060882	Phenylpropanoids and polyketides	Coumarins and derivatives	Hydroxycoumarins	-	370.093	4.39948	M+H	C19H15NO7	-	93.4	metab_2774	pos_2785	pos
Withangulatin A	0.0005908	0.007235	2.448	2.4608	1.601	0.679	yes	up	-	-	-	-	-	-	-	HMDB0037383	Lipids and lipid-like molecules	Prenol lipids	Monoterpenoids	120824-03-5	565.219	5.60478	M+K	C30H38O8	-	53.2	metab_2936	pos_2947	pos
Asp Glu Cys	1.098e-07	2.592e-05	2.4459	2.4433	1.6085	0.6857	yes	up	-	-	-	-	-	-	-	-	-	-	-	-	366.098	3.35257	M+H	C12H19N3O8S	61.2	-	metab_2615	pos_2626	pos
Topaquinone	9.574e-05	0.002312	2.4294	2.3932	1.3562	0.4396	yes	up	-	-	-	-	-	-	-	64192-68-3;HMDB0011639	Organic acids and derivatives	Carboxylic acids and derivatives	Amino acids, peptides, and analogues	64192-68-3	423.101	1.83093	2M+H	C9H9NO5	-	47.3	metab_7431	pos_7450	pos
6-{4-[6-(3,4-dihydroxy-6-methyl-5-oxooxan-2-yl)-5,7-dihydroxy-4-oxo-4H-chromen-2-yl]-2-methoxyphenoxy}-3,4,5-trihydroxyoxane-2-carboxylic acid	0.0004429	0.004521	2.4198	2.4192	1.5434	0.6261	yes	up	-	-	-	-	-	-	-	-	-	-	-	-	601.115	6.28462	M-H2O-H	C28H28O16	-	60.1	metab_13065	neg_4471	neg
4-Hydroxy-8-methoxy-2H-furo[2,3-h]-1-benzopyran-2-one	9.551e-07	0.000101	2.4191	2.4081	1.6884	0.7557	yes	up	-	-	-	-	-	-	-	HMDB0032659	Phenylpropanoids and polyketides	Coumarins and derivatives	Furanocoumarins	196503-96-5	250.071	3.07468	M+NH4	C12H8O5	-	78.4	metab_2551	pos_2562	pos
6-({2-[4,6-dihydroxy-2-methoxy-3-(3-methylbut-2-en-1-yl)phenyl]acetyl}oxy)-3,4,5-trihydroxyoxane-2-carboxylic acid	1.673e-05	0.0004982	2.4161	2.3967	1.5301	0.6136	yes	up	-	-	-	-	-	-	-	-	-	-	-	-	479.092	2.21675	M+K-2H	C20H26O11	-	50	metab_14516	neg_5924	neg
6-(2-{5,7-dihydroxy-4-oxo-6-[3,4,5-trihydroxy-6-(hydroxymethyl)oxan-2-yl]-8-(3,4,5-trihydroxyoxan-2-yl)-4H-chromen-2-yl}-4,5-dihydroxyphenoxy)-3,4,5-trihydroxyoxane-2-carboxylic acid	6.205e-05	0.001204	2.4149	2.405	1.6435	0.7168	yes	up	-	-	-	-	-	-	-	-	-	-	-	-	753.147	5.03287	M-H2O-H	C32H36O22	-	98.1	metab_11045	neg_2451	neg
Dermatan L-iduronate	0.0002776	0.004481	2.4123	2.4424	0.6123	-0.7077	yes	down	C01490	-	-	map01100	Metabolic pathways	Metabolism	Global and overview maps	HMDB0000632;HMDB0060470	Organic oxygen compounds	Organooxygen compounds	Carbohydrates and carbohydrate conjugates	24967-94-0	432.151	2.62603	M+Na	C16H27NO11	-	66	metab_8584	pos_2476	pos
7-Hydroxy-2',5,6-trimethoxy-4',5'-methylenedioxyisoflavone 7-(2-p-coumaroylglucoside)	1.389e-06	0.0001012	2.4068	2.3998	1.511	0.5955	yes	up	-	-	-	-	-	-	-	-	-	-	-	-	679.172	1.83677	M-H, M+Na-2H	C34H32O15	-	31.1	metab_8990	neg_393	neg
3-(3,4-dimethoxyphenyl)-7-hydroxy-4H-chromen-4-one	1.314e-05	0.0006553	2.4017	2.4123	1.5978	0.6761	yes	up	-	-	-	-	-	-	-	-	-	-	-	-	321.076	3.26387	M+Na	C17H14O5	-	65.2	metab_6980	pos_6997	pos
3,4,5-trihydroxy-6-{[3-hydroxy-6-(7-hydroxy-4-oxo-4H-chromen-3-yl)-5-methoxy-2,2-dimethyl-3,4-dihydro-2H-1-benzopyran-7-yl]oxy}oxane-2-carboxylic acid	4.939e-05	0.001044	2.3951	2.4054	1.5604	0.6419	yes	up	-	-	-	-	-	-	-	-	-	-	-	-	605.146	5.89908	M+FA-H	C27H28O13	-	65.2	metab_11449	neg_2855	neg
Cys Cys Ala Arg	0.0002153	0.003833	2.3782	2.3939	1.5354	0.6186	yes	up	-	-	-	-	-	-	-	-	-	-	-	-	452.171	5.76523	M+H	C15H29N7O5S2	30.5	-	metab_3023	pos_3034	pos
6-[4-(2-{[(2E)-3-(3,4-dihydroxyphenyl)prop-2-enoyl]oxy}-3-methoxy-3-oxopropyl)-2-hydroxyphenoxy]-3,4,5-trihydroxyoxane-2-carboxylic acid	1.055e-07	2.592e-05	2.375	2.3698	1.5204	0.6045	yes	up	-	-	-	-	-	-	-	-	-	-	-	-	614.151	3.12412	M+ACN+Na	C25H26O14	-	44.5	metab_2567	pos_2578	pos
3,4,5-trihydroxy-6-[hydroxy(3,4,5-trihydroxyoxan-2-yl)methyl]-2-[(2E)-3-(4-hydroxyphenyl)prop-2-enoyl]-4-[3,4,5-trihydroxy-6-(hydroxymethyl)oxan-2-yl]cyclohex-2-en-1-one	0.0008992	0.009429	2.3628	2.375	0.6345	-0.6563	yes	down	-	-	-	-	-	-	-	-	-	-	-	-	653.151	4.94483	M+K	C27H34O16	-	73.1	metab_2840	pos_2851	pos
7-Aminoclonazepam	4.136e-05	0.001433	2.3625	2.3607	1.5519	0.634	yes	up	-	-	-	-	-	-	-	HMDB0041817	Organoheterocyclic compounds	Benzodiazepines	1,4-benzodiazepines	4959-17-5	588.172	2.55863	2M+NH4	C15H12ClN3O	-	31.8	metab_2455	pos_2465	pos
S-Lactoylglutathione	0.001253	0.01175	2.3616	2.3624	1.5079	0.5925	yes	up	C03451	-	-	map01100;map00620	Metabolic pathways;Pyruvate metabolism	Metabolism;Metabolism	Global and overview maps;Carbohydrate metabolism	25138-66-3;HMDB0001066	Organic acids and derivatives	Carboxylic acids and derivatives	Amino acids, peptides, and analogues	25138-66-3	412.14	4.09608	M+CH3OH+H	C13H21N3O8S	-	46.7	metab_6755	pos_6772	pos
3,3'-Dihydroxy-4',5,7-trimethoxyflavan	2.101e-05	0.0005993	2.3558	2.3484	1.6308	0.7056	yes	up	-	-	-	-	-	-	-	-	-	-	-	-	353.103	5.9201	M+Na-2H	C18H20O6	-	34.3	metab_13367	neg_4774	neg
Agnuside	0.0007093	0.008102	2.3494	2.3626	1.5323	0.6157	yes	up	C09765	-	-	-	-	-	-	HMDB0036561	Lipids and lipid-like molecules	Prenol lipids	Terpene glycosides	11027-63-7	530.167	2.49657	M+ACN+Na	C22H26O11	-	67.1	metab_7184	pos_7201	pos
6-(5-{8-[3,7-dihydroxy-2-(3-hydroxyphenyl)-3,4-dihydro-2H-1-benzopyran-4-yl]-3,5,7-trihydroxy-3,4-dihydro-2H-1-benzopyran-2-yl}-2-hydroxyphenoxy)-3,4,5-trihydroxyoxane-2-carboxylic acid	0.001356	0.0124	2.3248	2.3367	1.6016	0.6795	yes	up	-	-	-	-	-	-	-	-	-	-	-	-	755.223	5.58978	M+CH3OH+H	C36H34O16	-	84.2	metab_2927	pos_2938	pos
Methionyl-Valine	0.000188	0.003443	2.3231	2.3364	1.4921	0.5773	yes	up	-	-	-	-	-	-	-	HMDB0028986	Organic acids and derivatives	Carboxylic acids and derivatives	Amino acids, peptides, and analogues	-	287.084	0.442617	M+K	C10H20N2O3S	-	43	metab_8316	pos_8340	pos
FRAXETIN	0.001503	0.01328	2.323	2.3133	0.6236	-0.6813	yes	down	C09265	-	-	-	-	-	-	-	-	-	-	574-84-5	209.045	2.63775	M+H	C10H8O5	60.6	-	metab_2468	pos_2479	pos
Atalantoflavone	7.632e-05	0.002001	2.3182	2.3245	1.427	0.513	yes	up	-	-	-	-	-	-	-	HMDB0030450;LMPK12110420	Phenylpropanoids and polyketides	Flavonoids	Pyranoflavonoids	119309-02-3	673.208	5.95053	2M+H	C20H16O5	-	70.1	metab_3199	pos_3210	pos
L-Glutamate	0.005935	0.03336	1.95884	1.7684	1.0428	0.0604	yes	up	C00025	Peptides;Hormones and transmitters	Amino acids;Neurotransmitters	map01100;map00630;map00220;map01200;map00430;map01240;map01210;map00330;map02010;map00860;map00480;map01230;map00250;map00910;map00970;map00340;map01110;map00650;map00660	Metabolic pathways;Glyoxylate and dicarboxylate metabolism;Arginine biosynthesis;Carbon metabolism;Taurine and hypotaurine metabolism;Biosynthesis of cofactors;2-Oxocarboxylic acid metabolism;Arginine and proline metabolism;ABC transporters;Porphyrin and chlorophyll metabolism;Glutathione metabolism;Biosynthesis of amino acids;Alanine, aspartate and glutamate metabolism;Nitrogen metabolism;Aminoa…	Metabolism;Metabolism;Metabolism;Metabolism;Metabolism;Metabolism;Metabolism;Metabolism;Environmental Information Processing;Metabolism;Metabolism;Metabolism;Metabolism;Metabolism;Genetic Information Processing;Metabolism;Metabolism;Metabolism;Metabolism	Global and overview maps;Carbohydrate metabolism;Amino acid metabolism;Global and overview maps;Metabolism of other amino acids;Global and overview maps;Global and overview maps;Amino acid metabolism;Membrane transport;Metabolism of cofactors and vitamins;Metabolism of other amino acids;Global and overview maps;Amino acid metabolism;Energy metabolism;Translation;Amino acid metabolism;Global and o…	HMDB0000148;HMDB0060475;HMDB0003339	Organic acids and derivatives	Carboxylic acids and derivatives	Amino acids, peptides, and analogues	56-86-0;6893-26-1	146.045	0.466767	M-H, M+Na-2H, M-H2O-H	C5H9NO4	84.7	-	metab_16022	neg_28	neg
(R)-Rutaretin 1'-(6''-sinapoylglucoside)	0.02137	0.07847	2.3141	2.3193	1.6846	0.7524	yes	up	-	-	-	-	-	-	-	-	-	-	-	-	648.229	3.28515	M+NH4	C31H34O14	-	61.1	metab_2601	pos_2612	pos
Gamma-Glutamylcysteinylserine	0.001584	0.01054	2.3078	2.2888	1.623	0.6987	yes	up	-	-	-	-	-	-	-	HMDB0039733	Organic acids and derivatives	Carboxylic acids and derivatives	Amino acids, peptides, and analogues	144331-30-6	382.094	3.54248	M+FA-H	C11H19N3O7S	-	46	metab_10770	neg_2176	neg
Xanthurenate-8-O-beta-D-glucoside	0.0002123	0.003796	2.292	2.3059	1.5751	0.6554	yes	up	-	-	-	-	-	-	-	HMDB0013118	Organic oxygen compounds	Organooxygen compounds	Carbohydrates and carbohydrate conjugates	97451-32-6	409.126	5.01955	M+ACN+H	C16H17NO9	-	42	metab_6588	pos_6602	pos
3,4,5-trihydroxy-6-{[5-hydroxy-2-(4-hydroxy-3-methoxyphenyl)-4-oxo-6-[3,4,5-trihydroxy-6-(hydroxymethyl)oxan-2-yl]-4H-chromen-7-yl]oxy}oxane-2-carboxylic acid	0.000469	0.006268	2.2916	2.2773	1.4376	0.5237	yes	up	-	-	-	-	-	-	-	-	-	-	-	-	683.123	5.38658	M+2Na-H	C28H30O17	-	55.4	metab_6517	pos_6531	pos
2-amino-4-({1-[(carboxymethyl)-C-hydroxycarbonimidoyl]-2-{[10-hydroxy-3-(2-hydroxy-4-methoxyphenyl)-8,8-dimethyl-2-oxo-2H,8H,9H,10H-pyrano[2,3-h]chromen-9-yl]sulfanyl}ethyl}-C-hydroxycarbonimidoyl)butanoic acid	0.0007109	0.008105	2.2885	2.2949	1.5044	0.5892	yes	up	-	-	-	-	-	-	-	-	-	-	-	-	737.214	5.48925	M+ACN+Na	C31H35N3O12S	-	85.1	metab_6502	pos_6516	pos
L-Histidinol	3.467e-05	0.001266	2.2846	2.2829	0.6419	-0.6396	yes	down	C00860	-	-	map01100;map00340;map01110;map01230	Metabolic pathways;Histidine metabolism;Biosynthesis of secondary metabolites;Biosynthesis of amino acids	Metabolism;Metabolism;Metabolism;Metabolism	Global and overview maps;Amino acid metabolism;Global and overview maps;Global and overview maps	HMDB0003431	Organic nitrogen compounds	Organonitrogen compounds	Amines	4836-52-6	142.098	0.384333	M+H	C6H11N3O	58.2	-	metab_8471	pos_8495	pos
Asp Cys Arg Cys	0.0002233	0.003937	2.2838	2.2849	1.4867	0.5721	yes	up	-	-	-	-	-	-	-	-	-	-	-	-	496.161	5.73772	M+H	C16H29N7O7S2	39.3	-	metab_6374	pos_6388	pos
Isopsoralidin	0.001028	0.01028	2.2782	2.2489	1.2894	0.3667	yes	up	-	-	-	-	-	-	-	LMPK12090014	-	-	-	-	337.107	5.95053	M+H, 2M+Na, M+Na, M+ACN+Na	C20H16O5	60.5	-	metab_41	pos_42	pos
6''-Malonylastragalin	0.0009527	0.009777	2.2641	2.2337	1.4284	0.5144	yes	up	-	-	-	-	-	-	-	-	-	-	-	-	517.099	3.5451	M+H-H2O	C24H22O14	-	67.9	metab_2652	pos_2663	pos
2-amino-4-({1-[(carboxymethyl)-C-hydroxycarbonimidoyl]-2-[(1-hydroxy-2,4-diphenylbutan-2-yl)sulfanyl]ethyl}-C-hydroxycarbonimidoyl)butanoic acid	0.0009512	0.009777	2.2632	2.2782	1.5371	0.6202	yes	up	-	-	-	-	-	-	-	-	-	-	-	-	595.216	3.74525	M+ACN+Na	C26H33N3O7S	-	39.2	metab_2683	pos_2694	pos
Cinncassiol C1 19-glucoside	0.001788	0.01137	2.2621	2.2508	1.6055	0.683	yes	up	-	-	-	-	-	-	-	HMDB0035167	Lipids and lipid-like molecules	Prenol lipids	Terpene glycosides	-	563.214	3.93993	M+Na-2H	C26H38O12	-	48.2	metab_14093	neg_5501	neg
(3,4,5,6-tetrahydroxyoxan-2-yl)methyl 4-hydroxybenzoate	0.001294	0.01206	2.2531	2.2191	1.419	0.5049	yes	up	-	-	-	-	-	-	-	-	-	-	-	-	323.074	3.10317	M+Na	C13H16O8	-	52	metab_7019	pos_7036	pos
KOPARIN 2'-METHYL ETHER	2.322e-05	0.0006229	2.2409	2.2399	1.5676	0.6486	yes	up	-	-	-	-	-	-	-	-	-	-	-	-	313.072	5.04557	M-H	C17H14O6	77	-	metab_11048	neg_2454	neg
6-{4-[12-(3,4-dihydroxyphenyl)-13-hydroxy-4-oxo-8-{[3,4,5-trihydroxy-6-(hydroxymethyl)oxan-2-yl]oxy}-3,11-dioxatricyclo[8.4.0.0?,?]tetradeca-1,7,9-trien-6-yl]-2-hydroxyphenoxy}-3,4,5-trihydroxyoxane-2-carboxylic acid	3.018e-05	0.0007467	2.2372	2.218	1.4506	0.5366	yes	up	-	-	-	-	-	-	-	-	-	-	-	-	835.19	5.86408	M+FA-H	C36H38O20	-	67.4	metab_13457	neg_4864	neg
4-pyrrolidinopyridine	5.243e-05	0.001592	2.2183	2.2023	1.622	0.6978	yes	up	-	-	-	-	-	-	-	-	-	-	-	-	149.108	1.75535	M+H	C9H12N2	56.6	-	metab_7483	pos_7503	pos
2-(2,4-dihydroxyphenyl)-5,7-dihydroxy-6-[(1E)-3-hydroxy-3-methylbut-1-en-1-yl]-4H-chromen-4-one	0.0006634	0.00781	2.2157	2.2072	1.451	0.537	yes	up	-	-	-	-	-	-	-	-	-	-	-	-	412.14	4.32795	M+ACN+H	C20H18O7	-	67.5	metab_6717	pos_6733	pos
Neorauflavane	0.0001105	0.002438	2.2145	2.2217	1.3776	0.4622	yes	up	-	-	-	-	-	-	-	LMPK12080047	-	-	-	-	337.144	5.93693	M+H-H2O, M+H	C21H22O5	32.6	-	metab_1217	pos_1220	pos
[5,6,7-trihydroxy-4-oxo-2-(3,4,5-trihydroxyphenyl)-3,4-dihydro-2H-1-benzopyran-3-yl]oxidanesulfonic acid	6.228e-05	0.001205	2.2058	2.1874	1.5496	0.6319	yes	up	-	-	-	-	-	-	-	-	-	-	-	-	414.998	1.8948	M-H	C15H12O12S	-	36.3	metab_10443	neg_1849	neg
[(1S,16R)-5,7-dihydroxy-8,8,10,12,16-pentamethyl-3-[1-(2-methyl-1,3-thiazol-4-yl)prop-1-en-2-yl]-9-oxo-17-oxa-4-azabicyclo[14.1.0]heptadec-4-en-11-yl]oxidanesulfonic acid	0.01135	0.05173	2.1991	2.1329	1.4125	0.4983	yes	up	-	-	-	-	-	-	-	-	-	-	-	-	625.204	2.7615	M+K	C27H42N2O8S2	-	67.3	metab_7120	pos_7137	pos
3'-Prenylapigenin 7-[rhamnosyl-(1->6)-glucoside]	0.0005051	0.006615	2.184	2.1546	1.4713	0.5571	yes	up	-	-	-	-	-	-	-	-	-	-	-	-	647.235	4.50537	M+H	C32H38O14	-	63.7	metab_6677	pos_6693	pos
4',5'-Dihydroxy-7-methoxy-5,2'-oxido-4-phenylcoumarin	0.0001504	0.002985	2.1824	2.1822	1.3444	0.427	yes	up	-	-	-	-	-	-	-	LMPK12100059	-	-	-	-	299.055	5.70623	M+H	C16H10O6	42.1	-	metab_6405	pos_6419	pos
6-[4-(2-carboxy-2-oxoethyl)-2-methoxyphenoxy]-3,4,5-trihydroxyoxane-2-carboxylic acid	0.0008295	0.006903	2.1822	2.1427	1.5118	0.5963	yes	up	-	-	-	-	-	-	-	-	-	-	-	-	367.065	2.46132	M-H2O-H	C16H18O11	-	43.5	metab_10571	neg_1977	neg
Dinklagin B	0.0004821	0.006396	2.1809	2.154	1.4494	0.5355	yes	up	-	-	-	-	-	-	-	LMPK12110427	-	-	-	-	355.118	4.42673	M+H	C20H18O6	55	-	metab_6699	pos_6715	pos
Asp Val Cys	0.0003411	0.005153	2.1807	2.1905	1.5367	0.6198	yes	up	-	-	-	-	-	-	-	-	-	-	-	-	336.123	4.06668	M+H	C12H21N3O6S	48.1	-	metab_2736	pos_2747	pos
6-{3,5-dihydroxy-2-[3-(3-hydroxyphenyl)propanoyl]-6-[3,4,5-trihydroxy-6-(hydroxymethyl)oxan-2-yl]phenoxy}-3,4,5-trihydroxyoxane-2-carboxylic acid	0.0004407	0.004521	2.1799	2.162	1.506	0.5907	yes	up	-	-	-	-	-	-	-	-	-	-	-	-	611.163	3.06425	M-H	C27H32O16	-	68.2	metab_14310	neg_5718	neg
Glutamylhistidine	0.0007556	0.006529	2.1767	2.1774	1.584	0.6636	yes	up	-	-	-	-	-	-	-	HMDB0028821	Organic acids and derivatives	Carboxylic acids and derivatives	Amino acids, peptides, and analogues	21435-29-0	283.105	0.473783	M-H	C11H16N4O5	-	43.9	metab_9815	neg_1219	neg
Rotenonic acid	0.0005912	0.007235	2.1688	2.1349	1.4554	0.5414	yes	up	-	-	-	-	-	-	-	LMPK12060018	-	-	-	-	397.165	4.44358	M+H	C23H24O6	55.4	-	metab_6693	pos_6709	pos
3,4,5-trihydroxy-6-{[(2E)-3-(3-hydroxyphenyl)-2-methylprop-2-enoyl]oxy}oxane-2-carboxylic acid	0.00224	0.01318	2.164	2.1571	0.6734	-0.5705	yes	down	-	-	-	-	-	-	-	-	-	-	-	-	399.094	3.20847	M+FA-H	C16H18O9	-	31.5	metab_10705	neg_2111	neg
11-Methoxynoryangonin	4.328e-05	0.001443	2.1628	2.1677	1.4454	0.5315	yes	up	-	-	-	-	-	-	-	HMDB0030754	Phenylpropanoids and polyketides	Kavalactones	_	77900-31-3	587.135	5.93007	M+H, 2M+K, M+CH3OH+H	C15H14O5	-	37.3	metab_178	pos_179	pos
2,4',5,7-Tetrahydroxyflavanone	0.0002431	0.002954	2.1519	2.1425	1.5991	0.6773	yes	up	-	-	-	-	-	-	-	-	-	-	-	-	287.057	4.69693	M-H	C15H12O6	-	45.9	metab_13926	neg_5334	neg
3,5-dihydroxy-2-(3-hydroxyphenyl)-8,8-dimethyl-4H,8H-pyrano[2,3-f]chromen-4-one	0.001519	0.01026	2.147	2.1058	1.3712	0.4554	yes	up	-	-	-	-	-	-	-	-	-	-	-	-	351.088	5.8221	M-H	C20H16O6	-	81.4	metab_11360	neg_2766	neg
3,4,5-trihydroxy-6-{[7-hydroxy-2-(3-hydroxyphenyl)-3-[(3,4,5-trihydroxyoxan-2-yl)oxy]-8aH-chromen-5-yl]oxy}oxane-2-carboxylic acid	0.000508	0.006623	2.1466	2.1272	1.3683	0.4524	yes	up	-	-	-	-	-	-	-	-	-	-	-	-	603.135	4.02003	M+Na	C26H28O15	-	69.6	metab_6770	pos_6787	pos
3,4,5-trihydroxy-6-{[5-hydroxy-2-(4-hydroxyphenyl)-8,8-dimethyl-4-oxo-4H,8H-pyrano[2,3-f]chromen-3-yl]oxy}oxane-2-carboxylic acid	2.515e-08	1.142e-05	2.1403	2.1372	1.3432	0.4257	yes	up	-	-	-	-	-	-	-	-	-	-	-	-	549.098	2.42145	M+Na-2H	C26H24O12	-	52	metab_14447	neg_5855	neg
6'-Sialyllactosamine	0.0002143	0.002708	2.137	2.1385	1.3798	0.4645	yes	up	-	-	-	-	-	-	-	-	-	-	-	-	669.178	5.96903	M+K-2H	C23H40N2O18	-	80.9	metab_13303	neg_4709	neg
Glycinexylidide	0.0009643	0.009812	2.133	2.1261	1.5114	0.5959	yes	up	C16569	-	-	-	-	-	-	18865-38-8;HMDB0060679	Benzenoids	Benzene and substituted derivatives	Xylenes	18865-38-8	220.145	1.54633	M+ACN+H	C10H14N2O	-	79.8	metab_7546	pos_7566	pos
Pseudoecgonyl-CoA	0.0003667	0.005381	2.1287	2.1026	1.3171	0.3974	yes	up	C12450	-	-	map00960	Tropane, piperidine and pyridine alkaloid biosynthesis	Metabolism	Biosynthesis of other secondary metabolites	LMFA07050365;HMDB0006403	Benzenoids	Benzene and substituted derivatives	Benzenesulfonamides	-	917.215	4.9352	M+H-H2O	C30H49N8O18P3S	-	37.6	metab_6601	pos_6615	pos
6-{[6-(3,4-dihydroxy-6-methyl-5-oxooxan-2-yl)-2-(3,4-dihydroxyphenyl)-7-hydroxy-4-oxo-4H-chromen-5-yl]oxy}-3,4,5-trihydroxyoxane-2-carboxylic acid	0.02117	0.07821	2.124	2.1244	1.4443	0.5304	yes	up	-	-	-	-	-	-	-	-	-	-	-	-	629.109	6.28075	M+Na	C27H26O16	-	91.8	metab_5098	pos_5112	pos
Hydromorphone-3-sulphate	0.001114	0.0109	2.1197	2.1186	1.4452	0.5313	yes	up	-	-	-	-	-	-	-	HMDB0060825	Alkaloids and derivatives	Morphinans	_	-	398.124	3.44633	M+CH3OH+H	C17H19NO6S	-	67.3	metab_2632	pos_2643	pos
3,6-dihydroxy-4,5-diphenyl-2,3,4,5-tetrahydropyridin-2-one	0.00056	0.007011	2.1187	2.1278	1.4685	0.5543	yes	up	-	-	-	-	-	-	-	-	-	-	-	-	323.139	3.31113	M+ACN+H	C17H15NO3	-	59.3	metab_6965	pos_6982	pos
Paraoxon	0.0004121	0.004284	2.1167	2.1021	1.5168	0.601	yes	up	C06606	-	-	-	-	-	-	HMDB0013035	Benzenoids	Benzene and substituted derivatives	Nitrobenzenes	311-45-5	296.033	5.70452	M+Na-2H	C10H14NO6P	-	44.6	metab_13635	neg_5042	neg
(3x,5x,10x)-9,10-Didehydroisohumbertiol O-[rhamnosyl-(1->4)-rhamnosyl-(1->2)-[rhamnosyl-(1->6)]-glucoside]	0.0005798	0.007188	2.1162	2.0935	1.3396	0.4218	yes	up	-	-	-	-	-	-	-	HMDB0040687	Organic oxygen compounds	Organooxygen compounds	Carbohydrates and carbohydrate conjugates	143376-49-2	783.372	4.43157	M+H-2H2O	C39H62O18	-	64.9	metab_2777	pos_2788	pos
3-O-beta-D-Galactopyranosylproanthocyanidin A5'	0.008326	0.04202	2.1149	2.1118	1.5009	0.5858	yes	up	-	-	-	-	-	-	-	-	-	-	-	-	756.206	5.80655	M+NH4	C36H34O17	-	59.8	metab_3042	pos_3053	pos
4'-O-Galloylsucrose	2.061e-08	9.285e-06	2.1118	2.1011	1.3494	0.4323	yes	up	-	-	-	-	-	-	-	-	-	-	-	-	512.156	2.22425	M+NH4	C19H26O15	-	59.8	metab_7280	pos_7299	pos
3,4,5-trihydroxy-6-{[3-hydroxy-4-({4-methoxy-7-oxo-7H-furo[3,2-g]chromen-9-yl}oxy)-2-methylbutan-2-yl]oxy}oxane-2-carboxylic acid	0.007084	0.03762	2.1081	2.1007	1.4383	0.5244	yes	up	-	-	-	-	-	-	-	-	-	-	-	-	555.112	4.75927	M+2Na-H	C23H26O13	-	59.6	metab_2812	pos_2823	pos
Avicularin	0.002188	0.01731	2.1065	2.0928	1.3896	0.4747	yes	up	-	-	-	-	-	-	-	LMPK12112167;HMDB0030860	Phenylpropanoids and polyketides	Flavonoids	Flavonoid glycosides	572-30-5	467.119	1.75535	M+CH3OH+H	C20H18O11	-	57.1	metab_7466	pos_7486	pos
EUPATORIOCHROMENE	0.0008492	0.009144	2.1052	2.0724	1.4476	0.5337	yes	up	C09006	-	-	-	-	-	-	-	-	-	-	19013-03-7	219.102	3.93968	M+H	C13H14O3	36.3	-	metab_2713	pos_2724	pos
10-Hydroxydihydrosanguinarine	0.0003903	0.005504	2.1023	2.1035	1.3477	0.4305	yes	up	C05247	-	-	map00950;map01100;map01110	Isoquinoline alkaloid biosynthesis;Metabolic pathways;Biosynthesis of secondary metabolites	Metabolism;Metabolism;Metabolism	Biosynthesis of other secondary metabolites;Global and overview maps;Global and overview maps	-	-	-	-	-	350.103	3.71822	M+H	C20H15NO5	45.4	-	metab_6853	pos_6870	pos
2-(2,4-dihydroxyphenyl)-5,7-dihydroxy-6-(4-hydroxy-3-methylbut-2-en-1-yl)-4H-chromen-4-one	4.187e-05	0.0009336	2.0988	2.1059	1.5316	0.615	yes	up	-	-	-	-	-	-	-	-	-	-	-	-	369.098	5.75093	M-H	C20H18O7	-	64.4	metab_11291	neg_2697	neg
3,5-dihydroxy-8-(hydroxymethyl)-8-methyl-2-phenyl-4H,8H-pyrano[2,3-f]chromen-4-one	0.0001322	0.002758	2.091	2.0703	1.2895	0.3668	yes	up	-	-	-	-	-	-	-	-	-	-	-	-	335.092	5.9985	M+H-H2O	C20H16O6	-	69.3	metab_3288	pos_3299	pos
3,7-Dimethylquercetin	3.753e-05	0.0008812	2.0844	2.0745	1.4712	0.557	yes	up	C01265	-	-	map00944	Flavone and flavonol biosynthesis	Metabolism	Biosynthesis of other secondary metabolites	HMDB0029263	Phenylpropanoids and polyketides	Flavonoids	O-methylated flavonoids	2068-02-02	311.057	3.54947	M-H2O-H	C17H14O7	-	61.6	metab_10772	neg_2178	neg
Lupinalbin C	8.429e-05	0.00211	2.0821	2.0856	1.3741	0.4585	yes	up	-	-	-	-	-	-	-	LMPK12160002	-	-	-	-	369.097	5.8203	M+H, M+Na	C20H16O7	42.4	-	metab_714	pos_717	pos
Cys Glu Thr	0.02122	0.07822	2.0819	2.0882	1.4393	0.5254	yes	up	-	-	-	-	-	-	-	-	-	-	-	-	352.118	3.35752	M+H	C12H21N3O7S	64	-	metab_6950	pos_6967	pos
Neorautenol	5.811e-05	0.001697	2.0817	2.0551	1.2354	0.305	yes	up	-	-	-	-	-	-	-	LMPK12070021	-	-	-	-	323.128	5.93007	M+H	C20H18O4	50.3	-	metab_6013	pos_6027	pos
3,4,5-trihydroxy-6-{2-[5-hydroxy-8,8-dimethyl-6-(2-methylpropanoyl)-2-oxo-2H,8H-pyrano[2,3-f]chromen-4-yl]phenoxy}oxane-2-carboxylic acid	0.003098	0.0162	2.0761	2.0801	1.4666	0.5525	yes	up	-	-	-	-	-	-	-	-	-	-	-	-	619.126	6.20075	M+K-2H	C30H30O12	-	33.6	metab_11703	neg_3109	neg
Beta-D-Glucopyranosyl anthranilate	6.071e-05	0.001182	2.0705	2.0662	1.4957	0.5808	yes	up	-	-	-	-	-	-	-	HMDB0041517	Organic oxygen compounds	Organooxygen compounds	Carbohydrates and carbohydrate conjugates	-	280.083	3.0799	M-H2O-H	C13H17NO7	-	43.4	metab_14307	neg_5715	neg
Glu Thr Cys	0.007901	0.04061	2.0701	2.0851	1.4204	0.5063	yes	up	-	-	-	-	-	-	-	-	-	-	-	-	352.118	3.78103	M+H	C12H21N3O7S	53	-	metab_6838	pos_6855	pos
Luteolin 7-(2''-glucuronosyllactate)	0.007905	0.04061	2.0679	2.0005	1.3662	0.4502	yes	up	-	-	-	-	-	-	-	LMPK12110695	-	-	-	-	535.11	3.95295	M+H	C24H22O14	31.9	-	metab_6795	pos_6812	pos
6-{[3-(2,4-dihydroxy-5-methoxyphenyl)propanoyl]oxy}-3,4,5-trihydroxyoxane-2-carboxylic acid	0.001023	0.01025	2.0521	2.0416	1.3584	0.4419	yes	up	-	-	-	-	-	-	-	-	-	-	-	-	406.135	2.23705	M+NH4	C16H20O11	-	33.5	metab_2384	pos_2393	pos
6-{[3-(3,4-dihydroxy-5-methoxyphenyl)propanoyl]oxy}-3,4,5-trihydroxyoxane-2-carboxylic acid	0.000865	0.00918	2.046	2.0371	1.3359	0.4178	yes	up	-	-	-	-	-	-	-	-	-	-	-	-	411.09	2.25082	M+Na	C16H20O11	-	67.2	metab_7269	pos_7288	pos
N-[2-hydroxy-2-(4-hydroxy-3-methoxyphenyl)ethyl]-3-(4-hydroxy-3-methoxyphenyl)prop-2-enimidic acid	0.001458	0.009949	2.0443	2.0314	1.4764	0.5621	yes	up	-	-	-	-	-	-	-	-	-	-	-	-	380.115	3.71783	M+Na-2H	C19H21NO6	-	42.3	metab_10802	neg_2208	neg
5,7-Megastigmadien-9-ol glucoside	0.002464	0.01864	2.044	2.0626	1.3791	0.4637	yes	up	-	-	-	-	-	-	-	HMDB0041044	Lipids and lipid-like molecules	Fatty Acyls	Fatty acyl glycosides	146610-77-7	751.403	5.25298	2M+K	C19H32O6	-	41.6	metab_6540	pos_6554	pos
6-{3-[(1E)-2-carboxy-2-methyleth-1-en-1-yl]phenoxy}-3,4,5-trihydroxyoxane-2-carboxylic acid	0.01525	0.04711	2.0438	2.0296	0.6753	-0.5664	yes	down	-	-	-	-	-	-	-	-	-	-	-	-	399.094	2.48442	M+FA-H	C16H18O9	-	33.6	metab_10579	neg_1985	neg
Naloxol	0.001651	0.01403	2.0424	2.0591	1.4748	0.5605	yes	up	-	-	-	-	-	-	-	-	-	-	-	-	330.17	5.45027	M+H	C19H23NO4	61.4	-	metab_2903	pos_2914	pos
Sambacin	0.0005501	0.005301	2.0391	2.0164	1.4932	0.5784	yes	up	-	-	-	-	-	-	-	HMDB0038883	Organic oxygen compounds	Organooxygen compounds	Carbohydrates and carbohydrate conjugates	85562-86-3	521.204	3.59728	M-H2O-H	C26H36O12	-	56.4	metab_14177	neg_5585	neg
2,3-Epoxysesamone	0.001039	0.01031	2.0386	2.0425	1.3112	0.3909	yes	up	-	-	-	-	-	-	-	HMDB0033333	Lipids and lipid-like molecules	Prenol lipids	Quinone and hydroquinone lipids	111261-12-2	338.103	3.06718	M+CH3OH+H, M+ACN+Na	C15H14O5	-	49.9	metab_581	pos_584	pos
5-(3',4',5'-Trihydroxyphenyl)-gamma-valerolactone-3'-O-glucuronide	2.161e-05	0.0005994	2.0221	2.0097	1.4474	0.5335	yes	up	-	-	-	-	-	-	-	-	-	-	-	-	445.099	2.258	M+FA-H	C17H20O11	-	85.2	metab_14506	neg_5914	neg
2-amino-4-({1-[(carboxymethyl)-C-hydroxycarbonimidoyl]-2-{[2-hydroxy-1-(1-oxo-1H-isochromen-3-yl)butyl]sulfanyl}ethyl}-C-hydroxycarbonimidoyl)butanoic acid	0.0003715	0.005415	2.019	1.9928	1.3848	0.4697	yes	up	-	-	-	-	-	-	-	-	-	-	-	-	568.139	2.2036	M+2Na-H	C23H29N3O9S	-	71.2	metab_2370	pos_2379	pos
6-{[3-(5,7-dihydroxy-2,2-dimethyl-3,4-dihydro-2H-1-benzopyran-6-yl)-4-oxo-4H-chromen-7-yl]oxy}-3,4,5-trihydroxyoxane-2-carboxylic acid	0.001208	0.01145	2.0077	1.9684	1.2864	0.3633	yes	up	-	-	-	-	-	-	-	-	-	-	-	-	572.177	3.16908	M+ACN+H	C26H26O12	-	46.2	metab_7003	pos_7020	pos
Meta-O-Dealkylated flecainide lactam	2.395e-05	0.0006334	2.0075	1.9877	1.4039	0.4894	yes	up	-	-	-	-	-	-	-	HMDB0060832	Benzenoids	Benzene and substituted derivatives	Benzoic acids and derivatives	-	383.06	1.89933	M+K-2H	C15H17F3N2O4	-	47.3	metab_10444	neg_1850	neg
6-{[3-({6-[(acetyloxy)methyl]-3,4,5-trihydroxyoxan-2-yl}oxy)-7-hydroxy-2-(4-hydroxyphenyl)-4-oxo-4H-chromen-5-yl]oxy}-3,4,5-trihydroxyoxane-2-carboxylic acid	0.0002587	0.004312	2.0063	2.0015	1.3297	0.4111	yes	up	-	-	-	-	-	-	-	-	-	-	-	-	689.13	4.84433	M+Na	C29H30O18	-	76.5	metab_2827	pos_2838	pos
{4-[3-(5-hydroxy-2,2-dimethyl-2H-chromen-6-yl)prop-2-enoyl]phenyl}oxidanesulfonic acid	0.0003756	0.005431	2.0051	1.9687	1.3009	0.3795	yes	up	-	-	-	-	-	-	-	-	-	-	-	-	420.114	2.6145	M+NH4, M+Na	C20H18O7S	-	54.4	metab_560	pos_563	pos
5,6,7-trihydroxy-8-(3-methylbut-2-en-1-yl)-4-phenyl-2H-chromen-2-one	0.0001104	0.002438	2.0014	1.9731	1.4694	0.5552	yes	up	-	-	-	-	-	-	-	-	-	-	-	-	361.105	5.69983	M+Na	C20H18O5	-	40.5	metab_2975	pos_2986	pos
3-(6-hydroxy-7-methoxy-2H-1,3-benzodioxol-5-yl)propanoic acid	0.0002834	0.004527	1.9987	2.018	0.7296	-0.4548	yes	down	-	-	-	-	-	-	-	-	-	-	-	-	223.06	3.79545	M+H-H2O	C11H12O6	-	69.6	metab_2689	pos_2700	pos
Dermatan	0.003931	0.01906	1.9959	2.0024	0.7021	-0.5103	yes	down	C01490	-	-	map01100	Metabolic pathways	Metabolism	Global and overview maps	-	-	-	-	-	498.126	3.72238	M-H2O-H	C18H31NO14S	-	79.6	metab_14149	neg_5557	neg
6alpha-Hydroxyphaseollin	8.589e-05	0.002124	1.9945	1.9724	1.2416	0.3122	yes	up	-	-	-	-	-	-	-	HMDB0030771	Phenylpropanoids and polyketides	Isoflavonoids	Furanoisoflavonoids	34144-10-0	321.113	5.95053	M+H-H2O, M+H	C20H18O5	-	65.5	metab_1207	pos_1210	pos
6-{[6-(3,4-dihydroxy-6-methyl-5-oxooxan-2-yl)-5-hydroxy-2-(4-hydroxy-3-methoxyphenyl)-4-oxo-4H-chromen-7-yl]oxy}-3,4,5-trihydroxyoxane-2-carboxylic acid	0.00167	0.01414	1.9886	1.9945	1.3195	0.4	yes	up	-	-	-	-	-	-	-	-	-	-	-	-	621.14	5.87522	M+H	C28H28O16	-	66.2	metab_3090	pos_3101	pos
UWM6	0.01351	0.05785	1.9818	1.9383	1.3663	0.4503	yes	up	C18678	-	-	map01110	Biosynthesis of secondary metabolites	Metabolism	Global and overview maps	-	-	-	-	-	343.118	3.93423	M+H-H2O, M+H	C19H18O6	53.2	-	metab_622	pos_625	pos
1,2,10-Trihydroxydihydro-trans-linalyl oxide 7-O-beta-D-glucopyranoside	0.0003277	0.00366	1.9806	1.949	1.3581	0.4416	yes	up	-	-	-	-	-	-	-	HMDB0033237	Organic oxygen compounds	Organooxygen compounds	Carbohydrates and carbohydrate conjugates	219814-37-6	403.162	3.51493	M+Na-2H	C16H30O10	-	50.5	metab_10767	neg_2173	neg
3'-N'-Acetylfusarochromanone	1.641e-05	0.000491	1.976	1.9623	1.3763	0.4608	yes	up	-	-	-	-	-	-	-	-	-	-	-	-	355.125	1.09098	M+Na-2H	C17H22N2O5	-	46.3	metab_10241	neg_1646	neg
11-hydroxy-15-methoxy-6,8,20-trioxapentacyclo[10.8.0.0?,?.0?,?.0??,??]icosa-1(12),2(9),4,10,14,16,18-heptaen-13-one	0.0001687	0.003284	1.9713	1.9563	1.3218	0.4025	yes	up	-	-	-	-	-	-	-	-	-	-	-	-	366.098	5.90253	M+ACN+H	C18H12O6	-	49	metab_3128	pos_3139	pos
Epicatechin 5-O-beta-D-glucopyranoside-3-benzoate	0.005568	0.03213	1.9696	1.9368	1.3089	0.3884	yes	up	-	-	-	-	-	-	-	LMPK12020069	-	-	-	-	557.164	3.93423	M+H	C28H28O12	36.1	-	metab_6800	pos_6817	pos
3-Hydroxy-4-aminopyridine	0.001489	0.01011	1.9609	1.9407	1.4685	0.5543	yes	up	-	-	-	-	-	-	-	HMDB0060741	Organoheterocyclic compounds	Pyridines and derivatives	Aminopyridines and derivatives	52334-53-9	329.14	3.93993	3M-H	C5H6N2O	-	45.1	metab_14095	neg_5503	neg
5-hydroxy-4-(2-hydroxyphenyl)-8,8-dimethyl-2H,8H-pyrano[2,3-f]chromen-2-one	0.001629	0.0107	1.9592	1.927	1.211	0.2762	yes	up	-	-	-	-	-	-	-	-	-	-	-	-	335.093	5.94807	M-H	C20H16O5	-	70.3	metab_11513	neg_2919	neg
3,5-dihydroxy-8-(hydroxymethyl)-2-(4-hydroxyphenyl)-8-methyl-4H,8H-pyrano[2,3-f]chromen-4-one	0.00034	0.00515	1.9571	1.9316	1.3487	0.4316	yes	up	-	-	-	-	-	-	-	-	-	-	-	-	386.124	3.45033	M+NH4	C20H16O7	-	94.2	metab_6927	pos_6944	pos
3-{[3,4-dihydroxy-5-(hydroxymethyl)oxolan-2-yl]oxy}-5,7-dihydroxy-2-(3-hydroxyphenyl)-3,4-dihydro-2H-1-benzopyran-4-one	0.001452	0.009927	1.9549	1.9201	1.2882	0.3654	yes	up	-	-	-	-	-	-	-	-	-	-	-	-	465.104	2.12807	M+FA-H	C20H20O10	-	81.4	metab_14531	neg_5939	neg
Corey Lactone Aldehyde Benzoate	0.002102	0.0169	1.954	1.9879	0.7165	-0.481	yes	down	-	-	-	-	-	-	-	-	-	-	-	-	275.092	4.06668	M+H	C15H14O5	39.9	-	metab_6762	pos_6779	pos
Kenusanone J	0.013	0.05611	1.9534	1.9619	1.4195	0.5054	yes	up	-	-	-	-	-	-	-	LMPK12140523	-	-	-	-	357.133	5.71312	M+H	C20H20O6	60.9	-	metab_6398	pos_6412	pos
Suberenone	0.000312	0.004845	1.9481	1.9558	1.4557	0.5417	yes	up	-	-	-	-	-	-	-	HMDB0030595	Phenylpropanoids and polyketides	Coumarins and derivatives	_	35897-95-1	245.081	5.70623	M+H	C14H12O4	71	-	metab_2978	pos_2989	pos
E-10-Hydroxynortriptyline	0.001539	0.01347	1.9464	1.9442	1.2896	0.3669	yes	up	-	-	-	-	-	-	-	HMDB0013889	Benzenoids	Dibenzocycloheptenes	_	-	324.132	6.26017	M+2Na-H	C19H21NO	-	53.1	metab_5168	pos_5182	pos
Ornithine	2.926e-05	0.001143	1.9432	1.9533	1.4083	0.494	yes	up	C00077	Peptides	Amino acids	map01100;map00220;map01110;map01210;map02010;map00330;map00480;map01230	Metabolic pathways;Arginine biosynthesis;Biosynthesis of secondary metabolites;2-Oxocarboxylic acid metabolism;ABC transporters;Arginine and proline metabolism;Glutathione metabolism;Biosynthesis of amino acids	Metabolism;Metabolism;Metabolism;Metabolism;Environmental Information Processing;Metabolism;Metabolism;Metabolism	Global and overview maps;Amino acid metabolism;Global and overview maps;Global and overview maps;Membrane transport;Amino acid metabolism;Metabolism of other amino acids;Global and overview maps	HMDB0000214;HMDB0003374;70-26-8	Organic acids and derivatives	Carboxylic acids and derivatives	Amino acids, peptides, and analogues	348-66-3;3184-13-2;70-26-8	174.124	1.98495	M+ACN+H	C5H12N2O2	-	41.9	metab_8596	pos_2315	pos
Plantagoside	0.0003781	0.005443	1.9421	1.9237	1.2422	0.3129	yes	up	C17531	-	-	-	-	-	-	LMPK12140454	-	-	-	78708-33-5	467.119	2.12982	M+H, M+Na	C21H22O12	44.3	-	metab_1388	pos_1391	pos
Oxidized glutathione	7.946e-06	0.0004611	1.9396	1.9261	0.814286	0.3269	yes	down	C00127	-	-	map01100;map00480;map01240	Metabolic pathways;Glutathione metabolism;Biosynthesis of cofactors	Metabolism;Metabolism;Metabolism	Global and overview maps;Metabolism of other amino acids;Global and overview maps	27025-41-8;HMDB0011691;HMDB0003337	Organic acids and derivatives	Carboxylic acids and derivatives	Amino acids, peptides, and analogues	27025-41-8;15718-51-1	595.15	1.53945	M+H-H2O	C20H32N6O12S2	-	65.1	metab_7555	pos_7575	pos
6''-Acetylapiin	0.002305	0.01343	1.9343	1.9558	1.3739	0.4583	yes	up	-	-	-	-	-	-	-	-	-	-	-	-	605.146	6.31258	M-H2O-H, M-H	C28H30O15	-	40.5	metab_9511	neg_914	neg
3-(2H-1,3-benzodioxol-5-yl)-3-hydroxy-1-(4-methoxy-1-benzofuran-5-yl)propan-1-one	0.005973	0.0334	1.9337	1.932	1.375	0.4594	yes	up	-	-	-	-	-	-	-	-	-	-	-	-	382.129	4.16888	M+ACN+H	C19H16O6	-	58.9	metab_6744	pos_6761	pos
(2R,3R)-3,3',4',7-Tetrahydroxyflavanone 7-O-alpha-L-Rhamnopyranoside	0.001451	0.009927	1.9316	1.896	1.3628	0.4466	yes	up	-	-	-	-	-	-	-	-	-	-	-	-	479.12	2.48442	M+FA-H	C21H22O10	-	49.1	metab_10580	neg_1986	neg
Tripteroside	0.002442	0.01864	1.9302	1.9781	0.7762	-0.3655	yes	down	C10095	-	-	-	-	-	-	-	-	-	-	82855-00-3	423.09	2.62603	M+H	C19H18O11	32.9	-	metab_7160	pos_7177	pos
Oxazepam	0.002127	0.01697	1.921	1.8857	1.3835	0.4683	yes	up	C07359	-	-	-	-	-	-	HMDB0014980	Organoheterocyclic compounds	Benzodiazepines	1,4-benzodiazepines	604-75-1	287.055	5.17897	M+H	C15H11ClN2O2	39.6	-	metab_6559	pos_6573	pos
Armillaritin	0.004305	0.02718	1.9184	1.9396	1.404	0.4895	yes	up	-	-	-	-	-	-	-	HMDB0038918	Lipids and lipid-like molecules	Prenol lipids	Sesquiterpenoids	135247-96-0	442.223	4.23807	M+ACN+H	C23H28O6	-	35.9	metab_6731	pos_6748	pos
3,4,5-trihydroxy-6-({6-[3-(4-hydroxyphenyl)-3-oxoprop-1-en-1-yl]-2,2-dimethyl-2H-chromen-5-yl}oxy)oxane-2-carboxylic acid	0.001352	0.01238	1.9107	1.8867	1.3319	0.4135	yes	up	-	-	-	-	-	-	-	-	-	-	-	-	499.158	4.7093	M+H	C26H26O10	-	97.1	metab_6647	pos_6662	pos
Glu Asn	5.657e-05	0.001684	1.9104	1.9048	1.2375	0.3074	yes	up	-	-	-	-	-	-	-	-	-	-	-	-	262.104	0.48305	M+H, M+K	C9H15N3O6	61.8	-	metab_462	pos_465	pos
3,4,5-trihydroxy-6-[(3-phenyloxiran-2-yl)methoxy]oxane-2-carboxylic acid	0.00723	0.02878	1.9079	1.884	1.4282	0.5142	yes	up	-	-	-	-	-	-	-	-	-	-	-	-	371.099	2.88302	M+FA-H	C15H18O8	-	38.3	metab_14354	neg_5762	neg
4'-Hydroxyclobazam	0.0001565	0.002196	1.9045	1.8882	1.2467	0.3181	yes	up	-	-	-	-	-	-	-	-	-	-	-	-	297.041	5.70452	M-H2O-H	C16H13ClN2O3	-	82.5	metab_11248	neg_2654	neg
Patuletin 3-(2''-apiosyl-[2'''-feruloylgentiobioside])	0.008608	0.04293	1.9026	1.8513	1.2582	0.3314	yes	up	-	-	-	-	-	-	-	-	-	-	-	-	1003.22	4.86963	M+K	C43H48O25	-	79.5	metab_2831	pos_2842	pos
2-amino-4-({1-[(carboxymethyl)-C-hydroxycarbonimidoyl]-2-{[1-(4,5-dihydroxy-2,3-dimethoxyphenyl)-3-oxopropyl]sulfanyl}ethyl}-C-hydroxycarbonimidoyl)butanoic acid	2.322e-05	0.0006229	1.9025	1.895	1.3535	0.4367	yes	up	-	-	-	-	-	-	-	-	-	-	-	-	566.124	2.2052	M+Cl	C21H29N3O11S	-	68.4	metab_14519	neg_5927	neg
(6-{[3,4-dihydroxy-2,5-bis(hydroxymethyl)oxolan-2-yl]oxy}-3,4,5-trihydroxyoxan-2-yl)methyl (2E)-3-(4-hydroxy-3-methoxyphenyl)prop-2-enoate	0.005752	0.02472	1.9009	1.8621	1.3361	0.418	yes	up	-	-	-	-	-	-	-	-	-	-	-	-	539.139	0.796583	M+Na-2H	C22H30O14	-	88.2	metab_10142	neg_1546	neg
2-[4,6-dihydroxy-3-(4-hydroxy-3-methylbut-2-en-1-yl)-2-methoxyphenyl]-6-hydroxy-2,3-dihydro-1-benzofuran-3-one	0.0008649	0.007006	1.8888	1.8577	1.3927	0.4779	yes	up	-	-	-	-	-	-	-	-	-	-	-	-	371.114	4.89158	M-H	C20H20O7	-	85.5	metab_11023	neg_2429	neg
3,4,5-trihydroxy-6-(3-{3,5,7-trihydroxy-4-[3,5,7-trihydroxy-2-(3-hydroxyphenyl)-3,4-dihydro-2H-1-benzopyran-8-yl]-6-[3,4,5-trihydroxy-6-(hydroxymethyl)oxan-2-yl]-3,4-dihydro-2H-1-benzopyran-2-yl}phenoxy)oxane-2-carboxylic acid	0.002795	0.02038	1.8848	1.8897	1.2933	0.3711	yes	up	-	-	-	-	-	-	-	-	-	-	-	-	443.124	0.537617	M+2H	C42H44O21	-	54.7	metab_1897	pos_1902	pos
Liquiritigenin 4'-[3-acetylapiosyl-(1->2)-glucoside]	0.003762	0.02484	1.884	1.8688	1.2807	0.3569	yes	up	-	-	-	-	-	-	-	LMPK12140026	-	-	-	-	575.175	2.89677	M+H-H2O	C28H32O14	-	69.3	metab_2520	pos_2531	pos
Pro Pro Ile	0.04271	0.1274	1.8839	1.8435	1.5021	0.587	yes	up	-	-	-	-	-	-	-	-	-	-	-	-	326.208	2.97548	M+H	C16H27N3O4	40.8	-	metab_2532	pos_2543	pos
3-(3,7-dihydroxy-5-methoxy-2,2-dimethyl-3,4-dihydro-2H-1-benzopyran-6-yl)-7-hydroxy-4H-chromen-4-one	0.001761	0.01124	1.8793	1.8575	1.3648	0.4487	yes	up	-	-	-	-	-	-	-	-	-	-	-	-	405.098	4.53245	M+Na-2H	C21H20O7	-	60.7	metab_10963	neg_2369	neg
(E)-Oxyresveratrol 3'-O-b-D-glucoside	0.0001172	0.001806	1.866	1.8533	1.3671	0.4511	yes	up	-	-	-	-	-	-	-	-	-	-	-	-	405.12	5.67388	M-H, M+FA-H	C20H22O9	-	50.4	metab_9352	neg_755	neg
3,4,5-trihydroxy-6-{[2-(4-hydroxyphenyl)-7-methoxy-4-oxo-8-[3,4,5-trihydroxy-6-(hydroxymethyl)oxan-2-yl]-4H-chromen-5-yl]oxy}oxane-2-carboxylic acid	0.006858	0.02773	1.8631	1.8725	1.3511	0.4341	yes	up	-	-	-	-	-	-	-	-	-	-	-	-	621.141	6.17978	M-H	C28H30O16	-	85.1	metab_13126	neg_4532	neg
3'-O-Methylgancaonin P	0.000564	0.005372	1.8584	1.8569	1.3132	0.3931	yes	up	-	-	-	-	-	-	-	-	-	-	-	-	365.104	6.28462	M-H2O-H	C21H20O7	-	71.5	metab_11737	neg_3143	neg
Citrusal	0.005067	0.03041	1.8548	1.8736	1.3562	0.4396	yes	up	-	-	-	-	-	-	-	HMDB0030788	Phenylpropanoids and polyketides	Coumarins and derivatives	_	5980-07-04	261.113	5.77903	M+H	C15H16O4	30.4	-	metab_3035	pos_3046	pos
2-Keto-6-acetamidocaproate	0.02685	0.09128	1.8533	1.8265	1.4036	0.4891	yes	up	C05548	-	-	map01100;map00310	Metabolic pathways;Lysine degradation	Metabolism;Metabolism	Global and overview maps;Amino acid metabolism	HMDB0012150	Organic acids and derivatives	Keto acids and derivatives	Medium-chain keto acids and derivatives	-	375.177	2.23705	2M+H	C8H13NO4	-	54.5	metab_7275	pos_7294	pos
3'-Hydroxygenistein	9.383e-08	2.08e-05	1.8478	1.8514	1.3814	0.4661	yes	up	-	-	-	-	-	-	-	-	-	-	-	-	285.041	4.17917	M-H	C15H10O6	-	42.7	metab_10909	neg_2315	neg
Ochratoxin B	0.0001724	0.003336	1.8475	1.8428	1.2377	0.3077	yes	up	-	-	-	-	-	-	-	HMDB0029401	Phenylpropanoids and polyketides	Ochratoxins and related substances	_	4825-86-9	370.129	2.828	M+H-H2O, M+H	C20H19NO6	-	51.3	metab_572	pos_575	pos
(S)-4',5,7-Trihydroxy-6-prenylflavanone	6.822e-07	6.575e-05	1.8471	1.8422	1.3402	0.4224	yes	up	-	-	-	-	-	-	-	-	-	-	-	-	339.124	5.85708	M-H	C20H20O5	-	77.5	metab_13471	neg_4878	neg
6-(4-ethyl-5-hydroxy-2-methoxyphenoxy)-3,4,5-trihydroxyoxane-2-carboxylic acid	0.0001714	0.002326	1.8466	1.8443	1.2908	0.3683	yes	up	-	-	-	-	-	-	-	-	-	-	-	-	687.223	5.99678	M+Cl, 2M-H	C15H20O9	-	32.8	metab_9450	neg_853	neg
2-{9-hydroxy-2-oxo-2H,8H,9H-furo[2,3-h]chromen-8-yl}propan-2-yl (2E)-3-(3,4-dihydroxyphenyl)prop-2-enoate	0.002434	0.01862	1.8462	1.8728	1.3192	0.3997	yes	up	-	-	-	-	-	-	-	-	-	-	-	-	466.15	5.83405	M+ACN+H	C23H20O8	-	60.8	metab_6240	pos_6254	pos
6-(4-ethyl-2-hydroxyphenoxy)-3,4,5-trihydroxyoxane-2-carboxylic acid	0.02579	0.08939	1.8447	1.8727	1.418	0.5039	yes	up	-	-	-	-	-	-	-	-	-	-	-	-	692.22	3.4129	2M+ACN+Na	C14H18O8	-	61.8	metab_6936	pos_6953	pos
2-Amino-4-oxo-6-(1',2'-dioxoprolyl)-7,8-dihydroxypteridine	7.315e-06	0.000295	1.8446	1.8404	1.2816	0.3579	yes	up	-	-	-	-	-	-	-	-	-	-	-	-	593.135	1.53905	2M+Hac-H	C9H9N5O5	-	38.2	metab_14685	neg_6093	neg
(-)-Matairesinol 4'-[apiosyl-(1->2)-glucoside]	0.01298	0.04285	1.8391	1.8661	1.3882	0.4732	yes	up	-	-	-	-	-	-	-	-	-	-	-	-	673.208	6.28462	M+Na-2H	C31H40O15	-	60.1	metab_13064	neg_4470	neg
Trans-Caffeic acid [apiosyl-(1->6)-glucosyl] ester	0.01174	0.05297	1.8377	1.8749	1.411	0.4967	yes	up	-	-	-	-	-	-	-	HMDB0033694	Phenylpropanoids and polyketides	Cinnamic acids and derivatives	Hydroxycinnamic acids and derivatives	-	439.122	2.39778	M+H-2H2O	C20H26O13	-	38.3	metab_2427	pos_2437	pos
6-{[3,7-dihydroxy-2-(1-hydroxy-3-methoxy-4-oxocyclohexyl)-6-methoxy-4-oxo-4H-chromen-5-yl]oxy}-3,4,5-trihydroxyoxane-2-carboxylic acid	0.001156	0.01115	1.8339	1.7938	1.2606	0.3341	yes	up	-	-	-	-	-	-	-	-	-	-	-	-	606.146	3.38255	M+ACN+Na	C23H26O15	-	39.4	metab_2621	pos_2632	pos
2-Phenylaminoadenosine	0.02746	0.09264	1.8327	1.8517	1.3557	0.439	yes	up	-	-	-	-	-	-	-	HMDB0001069	Nucleosides, nucleotides, and analogues	Purine nucleosides	_	53296-10-9	341.139	4.53367	M+H-H2O, M+Na, M+H-2H2O	C16H18N6O4	-	67.6	metab_155	pos_156	pos
Glucoobtusifolin	0.02943	0.07097	1.8318	1.751	1.3298	0.4112	yes	up	C10381	-	-	-	-	-	-	HMDB0029617	Benzenoids	Anthracenes	Anthraquinones	120163-18-0	491.12	3.39033	M-H, M+FA-H	C22H22O10	-	64.6	metab_9213	neg_616	neg
Saccharopine	0.001627	0.0139	1.8314	1.8009	1.2966	0.3747	yes	up	C00449	-	-	map01100;map00310;map01110;map00300;map01230	Metabolic pathways;Lysine degradation;Biosynthesis of secondary metabolites;Lysine biosynthesis;Biosynthesis of amino acids	Metabolism;Metabolism;Metabolism;Metabolism;Metabolism	Global and overview maps;Amino acid metabolism;Global and overview maps;Amino acid metabolism;Global and overview maps	997-68-2;HMDB0000279	Organic acids and derivatives	Carboxylic acids and derivatives	Amino acids, peptides, and analogues	997-68-2	277.14	0.462633	M+H	C11H20N2O6	42.8	-	metab_8275	pos_8299	pos
(R)-Heraclenol 2'-(3-methyl-2-butenoate)	0.003734	0.02473	1.8268	1.8418	1.3082	0.3876	yes	up	-	-	-	-	-	-	-	-	-	-	-	-	450.155	5.91627	M+ACN+Na	C21H22O7	-	55.4	metab_6050	pos_6064	pos
2-Amino-4-oxo-4-alpha-hydroxy-6-(erythro-1',2',3'-trihydroxypropyl)-5,6,7,8-tetrahydroxypterin	0.002027	0.01234	1.8208	1.8228	1.315	0.3951	yes	up	-	-	-	-	-	-	-	-	-	-	-	-	687.188	5.93407	2M+FA-H	C9H15N5O8	-	35	metab_13340	neg_4746	neg
3,4,5-trihydroxy-6-{[5-hydroxy-8-(hydroxymethyl)-8-methyl-4-oxo-2-phenyl-4H,8H-pyrano[2,3-f]chromen-3-yl]oxy}oxane-2-carboxylic acid	2.009e-07	3.734e-05	1.8136	1.8032	1.2334	0.3026	yes	up	-	-	-	-	-	-	-	-	-	-	-	-	551.112	2.01055	M+Na	C26H24O12	-	37.7	metab_7367	pos_7386	pos
Musabalbisiane B	6.357e-05	0.001225	1.812	1.804	1.289	0.3663	yes	up	-	-	-	-	-	-	-	HMDB0038681	Lipids and lipid-like molecules	Prenol lipids	Diterpenoids	143199-58-0	519.152	3.86843	M+Na-2H	C23H30O12	-	57.9	metab_14114	neg_5522	neg
Cyclointegrin	0.002912	0.02096	1.8086	1.8225	1.2806	0.3568	yes	up	-	-	-	-	-	-	-	HMDB0030686;LMPK12111541	Organoheterocyclic compounds	Benzopyrans	1-benzopyrans	60791-48-2	369.134	5.88207	M+H, M+ACN+Na, M+H-H2O	C21H20O6	-	66	metab_204	pos_205	pos
Quercetin 3-(6''''-feruloylglucosyl)-(1->2)-galactosyl-(1->2)-glucoside	0.00921	0.03396	1.8045	1.7748	1.2659	0.3402	yes	up	-	-	-	-	-	-	-	LMPK12112265	-	-	-	-	1001.2	5.6935	M+K-2H	C43H48O25	-	64.2	metab_13638	neg_5045	neg
Pseudobaptigenin 7-O-laminaribioside	0.005138	0.0306	1.8042	1.8231	1.3146	0.3946	yes	up	-	-	-	-	-	-	-	LMPK12050044	-	-	-	-	607.161	5.89578	M+H	C28H30O15	46.1	-	metab_6105	pos_6119	pos
Kanzonol W	0.005901	0.02509	1.8025	1.7636	1.3185	0.3989	yes	up	-	-	-	-	-	-	-	HMDB0029787	Phenylpropanoids and polyketides	Isoflavonoids	Pyranoisoflavonoids	184584-82-5	381.099	5.93407	M+FA-H	C20H16O5	-	88.9	metab_13346	neg_4752	neg
6-{[10-butanoyl-3-hydroxy-2,2-dimethyl-8-oxo-6-(prop-2-en-1-yl)-2H,3H,4H,8H-pyrano[3,2-g]chromen-5-yl]oxy}-3,4,5-trihydroxyoxane-2-carboxylic acid	0.003428	0.02342	1.8015	1.751	1.2353	0.3049	yes	up	-	-	-	-	-	-	-	-	-	-	-	-	571.181	6.15028	M+Na	C27H32O12	-	56.6	metab_3654	pos_3665	pos
2-{9-hydroxy-2-oxo-2H,8H,9H-furo[2,3-h]chromen-8-yl}propan-2-yl (2E)-3-(4-hydroxyphenyl)prop-2-enoate	0.003025	0.02159	1.7991	1.8109	1.2871	0.3641	yes	up	-	-	-	-	-	-	-	-	-	-	-	-	450.156	5.8203	M+ACN+H	C23H20O7	-	60.6	metab_6265	pos_6279	pos
Hibiscoquinone A	0.002463	0.01864	1.7971	1.8142	1.3512	0.4342	yes	up	C10352	-	-	-	-	-	-	-	-	-	-	74635-96-4	259.097	5.88892	M+H	C15H14O4	63.9	-	metab_3105	pos_3116	pos
(1E,4Z,6a,8b,10a)-8-Angeloyloxy-10,15-dihydroxy-3-oxo-1,4,11(13)-germacratrien-12,6-olide	0.03728	0.1152	1.7943	1.8093	1.31	0.3896	yes	up	-	-	-	-	-	-	-	HMDB0032731	Lipids and lipid-like molecules	Prenol lipids	Terpene lactones	84588-88-5	399.142	3.6662	M+H-H2O, M+Na, M+H-2H2O	C20H24O7	-	43.7	metab_143	pos_144	pos
6-(3-{8-[2-(3,4-dihydroxyphenyl)-3,7-dihydroxy-3,4-dihydro-2H-1-benzopyran-4-yl]-3,5,7-trihydroxy-3,4-dihydro-2H-1-benzopyran-2-yl}phenoxy)-3,4,5-trihydroxyoxane-2-carboxylic acid	0.005077	0.03041	1.7927	1.8272	1.2929	0.3706	yes	up	-	-	-	-	-	-	-	-	-	-	-	-	362.097	0.776767	M+2H	C36H34O16	-	33.3	metab_7801	pos_7823	pos
6-Epi-7-isocucurbic acid glucoside	0.0002362	0.004068	1.7907	1.7956	1.2321	0.3011	yes	up	-	-	-	-	-	-	-	HMDB0029782	Lipids and lipid-like molecules	Fatty Acyls	Fatty acyl glycosides	176486-13-8	749.388	5.1698	2M+H	C18H30O8	-	38.8	metab_2864	pos_2875	pos
4-{hydroxy[(3,4,5,6-tetrahydroxyoxan-2-yl)methoxy]methylidene}cyclohexa-2,5-dien-1-one	4.728e-05	0.00151	1.785	1.7625	1.193	0.2546	yes	up	-	-	-	-	-	-	-	-	-	-	-	-	323.074	2.46378	M+NH4, M+Na, M+H-2H2O	C13H16O8	-	46.6	metab_126	pos_127	pos
(7'S,8'S)-4,7'-Epoxy-3,8'-bilign-7-ene-3',5-dimethoxy-4',9,9'-triol 4'-glucoside	0.0003043	0.004768	1.7848	1.7668	1.2922	0.3698	yes	up	-	-	-	-	-	-	-	-	-	-	-	-	485.181	5.8203	M+H-2H2O	C26H32O11	-	42.3	metab_6263	pos_6277	pos
2-(2,4-dihydroxyphenyl)-5-hydroxy-8-(hydroxymethyl)-8-methyl-4H,8H-pyrano[3,2-g]chromen-4-one	0.0001569	0.002196	1.778	1.7643	1.2688	0.3435	yes	up	-	-	-	-	-	-	-	-	-	-	-	-	367.083	5.6426	M-H	C20H16O7	-	80.1	metab_11212	neg_2618	neg
5,7-Dihydroxy-8-C-(gamma-methyl-gamma-formylallyl)flavanone	0.01263	0.05521	1.7772	1.7761	1.2657	0.3399	yes	up	-	-	-	-	-	-	-	LMPK12140169	-	-	-	-	339.123	4.48103	M+H	C20H18O5	58.7	-	metab_6684	pos_6700	pos
Cis-5-Caffeoylquinic acid	0.0006563	0.007772	1.7736	1.7467	1.245	0.3161	yes	up	-	-	-	-	-	-	-	HMDB0029278	Organic oxygen compounds	Organooxygen compounds	Alcohols and polyols	-	337.09	2.73593	M+H-H2O	C16H18O9	-	56	metab_7129	pos_7146	pos
13,14,15-trihydroxy-9-oxo-8,17-dioxatetracyclo[8.7.0.0?,?.0??,??]heptadeca-1(10),2(7),3,5,11,13,15-heptaen-5-yl acetate	0.001719	0.01107	1.7723	1.7567	1.3404	0.4227	yes	up	-	-	-	-	-	-	-	-	-	-	-	-	281.009	6.71768	M-H2O-H	C15H8O7	-	43.8	metab_11828	neg_3234	neg
Aspartyl-Gamma-glutamate	0.001078	0.008141	1.7666	1.7996	1.3041	0.3831	yes	up	-	-	-	-	-	-	-	HMDB0028767	Organic acids and derivatives	Carboxylic acids and derivatives	Amino acids, peptides, and analogues	-	260.089	0.684767	M-H	C9H15N3O6	-	30.8	metab_15100	neg_6509	neg
N-despropyl ropinirole	0.02709	0.09182	1.7622	1.792	1.4631	0.549	yes	up	-	-	-	-	-	-	-	HMDB0060625	Organoheterocyclic compounds	Indoles and derivatives	Indolines	-	236.176	2.26433	M+NH4	C13H18N2O	-	65.1	metab_7264	pos_7283	pos
Glycitin	0.02372	0.08454	1.7607	1.7386	1.2278	0.2961	yes	up	C16195	-	-	map00943	Isoflavonoid biosynthesis	Metabolism	Biosynthesis of other secondary metabolites	HMDB0002219;LMPK12050096	Phenylpropanoids and polyketides	Isoflavonoids	Isoflavonoid O-glycosides	40246-10-4	447.129	3.38752	M+H, M+Na	C22H22O10	84.6	-	metab_1375	pos_1378	pos
5-(3',5'-Dihydroxyphenyl)-gamma-valerolactone-O-sulphate-O-methyl	0.009512	0.03473	1.76	1.7472	1.4044	0.49	yes	up	-	-	-	-	-	-	-	-	-	-	-	-	283.025	4.34503	M-H2O-H	C12H14O7S	-	65.3	metab_13992	neg_5400	neg
2-Acetamido-2-deoxy-6-O-a-L-fucopyranosyl-D-glucose	0.001439	0.01289	1.7589	1.7383	1.28	0.3561	yes	up	-	-	-	-	-	-	-	HMDB0005817	Lipids and lipid-like molecules	Fatty Acyls	Fatty acyl glycosides	37776-59-3	332.134	2.46378	M+H-2H2O	C14H25NO10	-	35.8	metab_2439	pos_2449	pos
P-Salicylic acid	0.0002469	0.004197	1.7579	1.7383	1.2459	0.3172	yes	up	C00156	-	-	map01100;map00130;map01110;map00790;map01240	Metabolic pathways;Ubiquinone and other terpenoid-quinone biosynthesis;Biosynthesis of secondary metabolites;Folate biosynthesis;Biosynthesis of cofactors	Metabolism;Metabolism;Metabolism;Metabolism;Metabolism	Global and overview maps;Metabolism of cofactors and vitamins;Global and overview maps;Metabolism of cofactors and vitamins;Global and overview maps	HMDB0000500	Benzenoids	Benzene and substituted derivatives	Benzoic acids and derivatives	99-96-7	139.039	3.1102	M+H	C7H6O3	89.6	-	metab_2565	pos_2576	pos
Biotinyl-5'-AMP	5.11e-05	0.001591	1.7523	1.733	1.2152	0.2812	yes	up	C05921	-	-	map01100;map00780	Metabolic pathways;Biotin metabolism	Metabolism;Metabolism	Global and overview maps;Metabolism of cofactors and vitamins	4130-20-5	-	-	-	4130-20-5	538.128	1.74847	M+H-2H2O	C20H28N7O9PS	-	40.9	metab_2250	pos_2257	pos
Leucodopachrome	0.0005818	0.007195	1.7518	1.7362	1.2487	0.3204	yes	up	C05604	-	-	map01100;map00965;map00350	Metabolic pathways;Betalain biosynthesis;Tyrosine metabolism	Metabolism;Metabolism;Metabolism	Global and overview maps;Biosynthesis of other secondary metabolites;Amino acid metabolism	HMDB0004067;18766-67-1	Organoheterocyclic compounds	Indoles and derivatives	Indolecarboxylic acids and derivatives	18766-67-1	196.061	2.10563	M+H	C9H9NO4	77.7	-	metab_2350	pos_2359	pos
Genistein 4'-O-glucuronide	0.000122	0.00183	1.7486	1.7536	1.2649	0.339	yes	up	-	-	-	-	-	-	-	-	-	-	-	-	483.035	0.536583	M+K-2H	C21H18O11	-	65.2	metab_9916	neg_1320	neg
3,4,5-trihydroxy-6-[(2-{9-[(3-methylbut-2-enoyl)oxy]-2-oxo-2H,8H,9H-furo[2,3-h]chromen-8-yl}propan-2-yl)oxy]oxane-2-carboxylic acid	0.004301	0.02036	1.7462	1.7035	1.2592	0.3325	yes	up	-	-	-	-	-	-	-	-	-	-	-	-	541.136	0.536583	M+Na-2H, M-H2O-H	C25H28O12	-	91.1	metab_9159	neg_562	neg
Biochanin A 7-(6-malonylglucoside)	0.00117	0.01124	1.7448	1.7265	1.2299	0.2985	yes	up	C12625	-	-	map00943	Isoflavonoid biosynthesis	Metabolism	Biosynthesis of other secondary metabolites	HMDB0030640	Phenylpropanoids and polyketides	Isoflavonoids	Isoflavonoid O-glycosides	34232-17-2	515.117	5.73085	M+H-H2O	C25H24O13	-	50.2	metab_2995	pos_3006	pos
N4-Acetylsulfamethoxazole	0.03136	0.07431	1.7444	1.7739	1.4403	0.5264	yes	up	C13061	-	-	-	-	-	-	HMDB0013854	Benzenoids	Benzene and substituted derivatives	Benzenesulfonamides	21312-10-7	635.121	5.74438	2M+FA-H	C12H13N3O4S	-	34	metab_11286	neg_2692	neg
3-Hydroxy-4,6-heptadiyne-1-yl 1-glucoside	0.002641	0.01959	1.743	1.7434	1.3252	0.4062	yes	up	-	-	-	-	-	-	-	HMDB0038964	Lipids and lipid-like molecules	Fatty Acyls	Fatty acyl glycosides	-	611.177	4.61782	2M+K	C13H18O7	-	61.6	metab_6657	pos_6673	pos
Phlorisobutyrophenone 2-glucoside	0.0003867	0.005471	1.7426	1.7334	1.3263	0.4074	yes	up	-	-	-	-	-	-	-	HMDB0029651	Organic oxygen compounds	Organooxygen compounds	Carbohydrates and carbohydrate conjugates	17004-75-0	400.161	2.49657	M+ACN+H	C16H22O9	-	54.5	metab_2447	pos_2457	pos
Isoglobotriaose	0.003574	0.024	1.7262	1.6772	1.2443	0.3153	yes	up	-	-	-	-	-	-	-	HMDB0006598	Lipids and lipid-like molecules	Fatty Acyls	Fatty acyl glycosides	41744-59-6	485.182	5.66478	M+H-H2O	C19H34O15	-	30.5	metab_6429	pos_6443	pos
3-{[3,4-dihydroxy-5-(hydroxymethyl)oxolan-2-yl]oxy}-5,7-dihydroxy-2-(4-hydroxy-3-methoxyphenyl)-4H-chromen-4-one	0.0006813	0.007865	1.7095	1.716	1.2234	0.2909	yes	up	-	-	-	-	-	-	-	-	-	-	-	-	481.135	2.48425	M+CH3OH+H	C21H20O11	-	72.6	metab_7188	pos_7205	pos
N-Feruloylglycine	0.009093	0.04461	1.7087	1.686	1.2476	0.3192	yes	up	C02564	-	-	-	-	-	-	HMDB0059747	Organic acids and derivatives	Carboxylic acids and derivatives	Amino acids, peptides, and analogues	-	252.087	4.32795	M+H	C12H13NO5	45.6	-	metab_2765	pos_2776	pos
Phloroacetophenone 6'-[xylosyl-(1->6)-glucoside]	0.0004377	0.006005	1.7087	1.6859	1.1954	0.2575	yes	up	-	-	-	-	-	-	-	-	-	-	-	-	508.203	3.99388	M+NH4, M+Na	C21H30O13	-	50	metab_626	pos_629	pos
Armillasin	0.002552	0.01909	1.7068	1.7073	1.2117	0.277	yes	up	-	-	-	-	-	-	-	HMDB0038742	Lipids and lipid-like molecules	Prenol lipids	Sesquiterpenoids	139051-16-4	767.377	5.39432	2M+Na	C22H28O5	-	38.5	metab_2899	pos_2910	pos
Gluconolactone	0.001142	0.01105	1.6989	1.6682	1.2441	0.3151	yes	up	C00198	-	-	map01100;map00030;map01110;map01200	Metabolic pathways;Pentose phosphate pathway;Biosynthesis of secondary metabolites;Carbon metabolism	Metabolism;Metabolism;Metabolism;Metabolism	Global and overview maps;Carbohydrate metabolism;Global and overview maps;Global and overview maps	90-80-2;HMDB0000150;MJDBOTE0000432	Organic oxygen compounds	Organooxygen compounds	Carbohydrates and carbohydrate conjugates	90-80-2	179.055	0.89335	M+H	C6H10O6	75.1	-	metab_7737	pos_7758	pos
7,14-dihydroxy-6-methoxy-4,12-dimethyl-5-(3-methylbut-2-enoyl)-10-oxo-2,9-dioxatricyclo[9.4.0.0?,?]pentadeca-1(11),3(8),4,6,12,14-hexaene-15-carboxylic acid	0.0001121	0.001761	1.6921	1.6851	1.284	0.3606	yes	up	-	-	-	-	-	-	-	-	-	-	-	-	409.093	5.9201	M-H2O-H	C22H20O9	-	79.6	metab_11478	neg_2884	neg
OBLIQUIN	0.003411	0.0234	1.6888	1.6907	1.3762	0.4607	yes	up	-	-	-	-	-	-	-	-	-	-	-	-	245.081	5.09957	M+H	C14H12O4	41	-	metab_2858	pos_2869	pos
3,4,5-trihydroxy-6-[2,3,4-trihydroxy-6-(3,5,7-trihydroxy-4-oxo-3,4-dihydro-2H-1-benzopyran-2-yl)phenoxy]oxane-2-carboxylic acid	0.02359	0.0619	1.687	1.6471	1.231	0.2998	yes	up	-	-	-	-	-	-	-	-	-	-	-	-	533.052	5.8221	M+Na-2H	C21H20O15	-	77.7	metab_13508	neg_4915	neg
2-{9-hydroxy-2-oxo-2H,8H,9H-furo[2,3-h]chromen-8-yl}propan-2-yl 2-methylbut-2-enoate	0.009927	0.03577	1.6866	1.6622	1.2837	0.3603	yes	up	-	-	-	-	-	-	-	-	-	-	-	-	365.103	5.92708	M-H2O-H, M+Na-2H	C19H20O6	-	58.6	metab_9432	neg_835	neg
2-(3,4-dihydroxyphenyl)-3,5-dihydroxy-8,8-dimethyl-4H,8H-pyrano[2,3-f]chromen-4-one	0.0002491	0.003001	1.6843	1.6733	1.2291	0.2976	yes	up	-	-	-	-	-	-	-	-	-	-	-	-	349.072	5.89908	M-H2O-H	C20H16O7	-	76.9	metab_13409	neg_4816	neg
Ovalitenin B	0.0159	0.06388	1.6789	1.6874	1.291	0.3685	yes	up	-	-	-	-	-	-	-	LMPK12120583	-	-	-	-	311.128	4.53367	M+H	C19H18O4	39.2	-	metab_6671	pos_6687	pos
L-Asparagine	0.0002473	0.004197	1.6765	1.6836	1.1589	0.2128	yes	up	C00152	Peptides	Amino acids	map01100;map01110;map00460;map01230;map00250;map00970	Metabolic pathways;Biosynthesis of secondary metabolites;Cyanoamino acid metabolism;Biosynthesis of amino acids;Alanine, aspartate and glutamate metabolism;Aminoacyl-tRNA biosynthesis	Metabolism;Metabolism;Metabolism;Metabolism;Metabolism;Genetic Information Processing	Global and overview maps;Global and overview maps;Metabolism of other amino acids;Global and overview maps;Amino acid metabolism;Translation	HMDB0251512;HMDB0000168;70-47-3;MJDBOTE0000518	Organic acids and derivatives	Carboxylic acids and derivatives	Amino acids, peptides, and analogues	70-47-3	133.061	0.449483	M+H, M+K, M+Na	C4H8N2O3	94.7	-	metab_95	pos_96	pos
7-hydroxy-6-(3-oxobut-1-en-1-yl)-2H-chromen-2-one	0.0007742	0.008556	1.6661	1.6598	1.3198	0.4003	yes	up	-	-	-	-	-	-	-	-	-	-	-	-	248.092	2.61097	M+NH4	C13H10O4	-	71.5	metab_7162	pos_7179	pos
{10-hydroxy-8,8-dimethyl-2-oxo-2H,8H,9H,10H-pyrano[2,3-h]chromen-9-yl}oxidanesulfonic acid	0.02611	0.09016	1.6642	1.7317	0.7279	-0.4582	yes	down	-	-	-	-	-	-	-	-	-	-	-	-	375.072	5.04438	M+H, M+CH3OH+H	C14H14O8S	-	57.1	metab_1334	pos_1337	pos
4-Hydroxybenzyl isothiocyanate 4''-acetylrhamnoside	0.00932	0.04523	1.6597	1.6032	1.2512	0.3233	yes	up	-	-	-	-	-	-	-	-	-	-	-	-	354.098	3.38255	M+H	C16H19NO6S	-	63.3	metab_2620	pos_2631	pos
Acacetin	0.01597	0.04848	1.6562	1.5916	1.2167	0.283	yes	up	C01470	-	-	map00944	Flavone and flavonol biosynthesis	Metabolism	Biosynthesis of other secondary metabolites	LMPK12110468	-	-	-	480-44-4	283.062	4.00542	M-H	C16H12O5	88.5	-	metab_10874	neg_2280	neg
6-({8,11-dihydroxy-17-methoxy-10-oxo-2-oxatricyclo[13.2.2.1?,?]icosa-1(17),3,5,7(20),15,18-hexaen-4-yl}oxy)-3,4,5-trihydroxyoxane-2-carboxylic acid	0.004971	0.0223	1.6445	1.6004	1.2303	0.299	yes	up	-	-	-	-	-	-	-	-	-	-	-	-	533.167	3.93993	M-H, M+FA-H, M-H2O-H	C26H30O12	-	69.4	metab_8670	neg_72	neg
Premithramycin A2'	0.04408	0.1298	1.6439	1.6777	1.307	0.3863	yes	up	C12385	-	-	map01100;map01110	Metabolic pathways;Biosynthesis of secondary metabolites	Metabolism;Metabolism	Global and overview maps;Global and overview maps	-	-	-	-	-	675.223	5.95053	M+H	C33H38O15	43.5	-	metab_3200	pos_3211	pos
Tyrosyl-Proline	0.0003071	0.003499	1.6434	1.6202	1.175	0.2327	yes	up	-	-	-	-	-	-	-	HMDB0029113	Organic acids and derivatives	Carboxylic acids and derivatives	Amino acids, peptides, and analogues	-	315.073	2.4683	M+K-2H	C14H18N2O4	-	34.2	metab_10573	neg_1979	neg
5,7-dihydroxy-2-(4-hydroxy-2-methoxyphenyl)-8-(3-methylbut-2-en-1-yl)-3,4-dihydro-2H-1-benzopyran-4-one	0.0426	0.1273	1.6297	1.6646	1.3303	0.4118	yes	up	-	-	-	-	-	-	-	-	-	-	-	-	434.161	5.93007	M+ACN+Na	C21H22O6	-	36.5	metab_3163	pos_3174	pos
Serylmethionine	0.02329	0.08369	1.6254	1.6256	1.3159	0.396	yes	up	-	-	-	-	-	-	-	HMDB0029045	Organic acids and derivatives	Carboxylic acids and derivatives	Amino acids, peptides, and analogues	3227-09-06	219.08	2.0933	M+H-H2O	C8H16N2O4S	-	34	metab_2343	pos_2352	pos
6''-O-Acetylglycitin	0.01015	0.03624	1.625	1.5776	1.2789	0.3549	yes	up	-	-	-	-	-	-	-	-	-	-	-	-	533.131	4.0004	M+FA-H	C24H24O11	-	85	metab_10872	neg_2278	neg
2-Methoxyhydroquinone	4.457e-07	6.088e-05	1.6242	1.6163	1.2148	0.2807	yes	up	-	-	-	-	-	-	-	-	-	-	-	-	141.055	0.715017	M+H	C7H8O3	62	-	metab_2024	pos_2029	pos
6-{4-[(1E)-3-[1-carboxy-2-(3,4-dihydroxyphenyl)ethoxy]-3-oxoprop-1-en-1-yl]-2-hydroxyphenoxy}-3,4,5-trihydroxyoxane-2-carboxylic acid	0.01884	0.05418	1.6235	1.6023	1.2577	0.3308	yes	up	-	-	-	-	-	-	-	-	-	-	-	-	581.116	4.15907	M+FA-H	C24H24O14	-	35	metab_10907	neg_2313	neg
3-Methylglutarylcarnitine	0.003783	0.02492	1.6212	1.6208	1.2223	0.2896	yes	up	-	-	-	-	-	-	-	HMDB0000552	Lipids and lipid-like molecules	Fatty Acyls	Fatty acid esters	102673-95-0	312.144	2.22425	M+Na	C13H23NO6	-	30.9	metab_2378	pos_2387	pos
Demethylsuberosin	0.008131	0.04132	1.6183	1.6001	1.2912	0.3687	yes	up	C18083	-	-	-	-	-	-	HMDB0304330	Phenylpropanoids and polyketides	Coumarins and derivatives	Hydroxycoumarins	21422-04-8	231.102	5.13522	M+H	C14H14O3	53.8	-	metab_6567	pos_6581	pos
6-(5-{3,5-dihydroxy-8,8-dimethyl-4-oxo-4H,8H-pyrano[2,3-f]chromen-2-yl}-2-hydroxyphenoxy)-3,4,5-trihydroxyoxane-2-carboxylic acid	0.005531	0.02399	1.6168	1.6063	1.2952	0.3732	yes	up	-	-	-	-	-	-	-	-	-	-	-	-	525.1	1.46905	M-H2O-H	C26H24O13	-	48.5	metab_14718	neg_6126	neg
Prolyl-Glutamate	0.001138	0.01104	1.6114	1.617	1.2366	0.3064	yes	up	-	-	-	-	-	-	-	HMDB0029016	Organic acids and derivatives	Carboxylic acids and derivatives	Amino acids, peptides, and analogues	-	245.114	1.10622	M+H	C10H16N2O5	-	36.5	metab_2128	pos_2135	pos
Estriol 3-sulfate 16-glucuronide	0.02673	0.09117	1.6077	1.5998	1.1991	0.262	yes	up	-	-	-	-	-	-	-	LMST05010047;HMDB0010356	Lipids and lipid-like molecules	Steroids and steroid derivatives	Steroidal glycosides	4661-65-8	586.193	4.09097	M+ACN+H	C24H32O12S	-	67.1	metab_6756	pos_6773	pos
Glu Phe	0.001345	0.01233	1.6066	1.5832	1.1937	0.2554	yes	up	-	-	-	-	-	-	-	-	-	-	-	-	295.129	2.63775	M+H	C14H18N2O5	45.5	-	metab_7156	pos_7173	pos
Piceatannol 4'-glucoside	0.004307	0.02718	1.6045	1.6258	1.2613	0.3349	yes	up	-	-	-	-	-	-	-	-	-	-	-	-	429.116	5.57942	M+H, M+Na	C20H22O9	38.4	-	metab_702	pos_705	pos
Glutamylthreonine	0.004715	0.02879	1.6035	1.5743	1.2146	0.2805	yes	up	-	-	-	-	-	-	-	HMDB0028829	Organic acids and derivatives	Carboxylic acids and derivatives	Amino acids, peptides, and analogues	6875-80-5	231.098	0.811033	M+H-H2O, M+H	C9H16N2O6	-	36.1	metab_1551	pos_1554	pos
Indole-3-propionic acid	0.002738	0.02009	1.602	1.5767	1.1834	0.2429	yes	up	-	-	-	-	-	-	-	HMDB0002302	Organoheterocyclic compounds	Indoles and derivatives	Indolyl carboxylic acids and derivatives	830-96-6	207.113	1.53945	M+NH4	C11H11NO2	-	54.1	metab_7548	pos_7568	pos
Pongaglabol	0.001316	0.01218	1.6016	1.5982	1.2903	0.3677	yes	up	-	-	-	-	-	-	-	LMPK12110162	-	-	-	-	279.066	5.72397	M+H	C17H10O4	36.8	-	metab_6393	pos_6407	pos
6'-Malonyltrifolirhizin	0.03012	0.09911	1.6013	1.5856	1.1713	0.2281	yes	up	-	-	-	-	-	-	-	-	-	-	-	-	533.13	3.99978	M+H, M+Na	C25H24O13	-	66.1	metab_627	pos_630	pos
Proanthocyanidin A5'	0.02321	0.06136	1.5963	1.6031	1.2976	0.3758	yes	up	-	-	-	-	-	-	-	-	-	-	-	-	613.079	5.89908	M+K-2H	C30H24O12	-	50.8	metab_13404	neg_4811	neg
N-Phenylacetylaspartic acid	0.0008648	0.00918	1.5884	1.5695	1.161	0.2154	yes	up	-	-	-	-	-	-	-	HMDB0029355	Organic acids and derivatives	Carboxylic acids and derivatives	Amino acids, peptides, and analogues	2752-32-1	252.087	3.48962	M+H, M+Na	C12H13NO5	49.7	-	metab_1377	pos_1380	pos
CITROPTEN	0.01659	0.06586	1.5849	1.5509	0.8392	-0.2529	yes	down	-	-	-	-	-	-	-	HMDB0032952	Phenylpropanoids and polyketides	Coumarins and derivatives	_	487-06-9	207.065	4.11428	M+H	C11H10O4	62.3	-	metab_2742	pos_2753	pos
N-Acetyl-D-phenylalanine	4.451e-06	0.0002048	1.5844	1.5783	1.2221	0.2894	yes	up	C05620	-	-	map01100;map00360	Metabolic pathways;Phenylalanine metabolism	Metabolism;Metabolism	Global and overview maps;Amino acid metabolism	-	-	-	-	10172-89-1	206.082	6.31258	M-H	C11H13NO3	82.7	-	metab_13049	neg_4455	neg
6S,9R-Dihydroxy-4,7E-megastigmadien-3-one 9-[apiosyl-(1->6)-glucoside]	0.03205	0.07512	1.5837	1.5656	1.323	0.4038	yes	up	-	-	-	-	-	-	-	HMDB0029773	Lipids and lipid-like molecules	Fatty Acyls	Fatty acyl glycosides	-	553.209	4.50562	M+Cl	C24H38O12	-	81.6	metab_10957	neg_2363	neg
[(6-{[5,7-dihydroxy-2-(4-oxocyclohexa-2,5-dien-1-ylidene)-2H-chromen-3-yl]oxy}-3,4,5-trihydroxyoxan-2-yl)methyl][1-hydroxy-3-(4-hydroxyphenyl)prop-2-en-1-ylidene]oxidanium	0.03462	0.07898	1.5812	1.5942	0.7747	-0.3683	yes	down	-	-	-	-	-	-	-	-	-	-	-	-	560.135	3.67768	M-H2O-H	C30H27O12+	-	93.4	metab_14164	neg_5572	neg
Mangostanol	0.0004889	0.004883	1.5812	1.5857	1.2493	0.3211	yes	up	-	-	-	-	-	-	-	HMDB0041521;HMDB0029868	Organoheterocyclic compounds	Benzopyrans	1-benzopyrans	184587-72-2;19275-46-8	447.146	6.01077	M+Na-2H	C24H26O7	-	47.5	metab_13272	neg_4678	neg
Doxepin N-oxide glucuronide	0.01656	0.06578	1.5747	1.5527	1.1948	0.2568	yes	up	-	-	-	-	-	-	-	HMDB0061139	Organoheterocyclic compounds	Benzoxepines	Dibenzoxepines	-	495.185	3.39743	M+H, M+Na	C25H30NO8+	-	57.3	metab_1371	pos_1374	pos
Thr Glu Cys	0.003271	0.02274	1.5745	1.5699	1.1738	0.2312	yes	up	-	-	-	-	-	-	-	-	-	-	-	-	352.118	4.79735	M+H	C12H21N3O7S	58.5	-	metab_6628	pos_6642	pos
Veranisatin C	0.0443	0.1303	1.5732	1.4962	1.2658	0.34	yes	up	-	-	-	-	-	-	-	HMDB0031756	Lipids and lipid-like molecules	Prenol lipids	Terpene lactones	182876-51-3	395.095	3.38752	M+Na	C16H20O10	-	96.4	metab_2623	pos_2634	pos
Camellianin A	0.009209	0.04487	1.5681	1.5489	0.8335	-0.2627	yes	down	-	-	-	-	-	-	-	HMDB0029908	Phenylpropanoids and polyketides	Flavonoids	Flavonoid glycosides	109232-77-1	585.161	4.76373	M+H-2H2O	C29H32O15	-	71.1	metab_6635	pos_6650	pos
6-{4-[6-(3,4-dihydroxy-6-methyl-5-oxooxan-2-yl)-5,7-dihydroxy-4-oxo-4H-chromen-2-yl]-2-hydroxyphenoxy}-3,4,5-trihydroxyoxane-2-carboxylic acid	0.008579	0.0325	1.5632	1.5781	1.2324	0.3015	yes	up	-	-	-	-	-	-	-	-	-	-	-	-	587.105	3.39737	M-H2O-H	C27H26O16	-	74.7	metab_14235	neg_5643	neg
Polyporusterone B	0.001609	0.01063	1.5609	1.5592	1.2191	0.2858	yes	up	-	-	-	-	-	-	-	HMDB0038496	Lipids and lipid-like molecules	Steroids and steroid derivatives	Bile acids, alcohols and derivatives	141360-89-6	521.313	6.02475	M+FA-H	C28H44O6	-	47.4	metab_11569	neg_2975	neg
Caffeoyl C1-glucuronide	0.001071	0.008106	1.5607	1.5364	1.187	0.2473	yes	up	-	-	-	-	-	-	-	HMDB0041709	Phenylpropanoids and polyketides	Cinnamic acids and derivatives	Hydroxycinnamic acids and derivatives	-	401.073	2.61448	M+FA-H	C15H16O10	-	80.4	metab_14408	neg_5816	neg
Glu Trp	0.003925	0.02551	1.5506	1.5406	1.1932	0.2548	yes	up	-	-	-	-	-	-	-	-	-	-	-	-	334.14	3.0235	M+H	C16H19N3O5	55.1	-	metab_2539	pos_2550	pos
2-amino-4-({1-[(carboxymethyl)-C-hydroxycarbonimidoyl]-2-{[1-hydroxy-1-(4-methoxyphenyl)-4-methyl-3-oxopentan-2-yl]sulfanyl}ethyl}-C-hydroxycarbonimidoyl)butanoic acid	0.0005102	0.005027	1.5471	1.5359	1.2111	0.2763	yes	up	-	-	-	-	-	-	-	-	-	-	-	-	564.145	1.96397	M+K-2H	C23H33N3O9S	-	59.5	metab_14565	neg_5973	neg
Corylin	0.001118	0.01092	1.5372	1.5039	1.1357	0.1836	yes	up	-	-	-	-	-	-	-	LMPK12050033	-	-	-	-	321.112	6.21897	M+H	C20H16O4	45.3	-	metab_3704	pos_3715	pos
N-(3-Hydroxypropyl)phthalimide	0.001129	0.011	1.5346	1.5184	1.1684	0.2245	yes	up	-	-	-	-	-	-	-	-	-	-	-	-	206.081	3.48962	M+H	C11H11NO3	58.9	-	metab_6918	pos_6935	pos
3,4,5-trihydroxy-6-(3-hydroxy-4-{7-hydroxy-5-methoxy-8,8-dimethyl-2-oxo-2H,6H,7H,8H-pyrano[3,2-g]chromen-3-yl}phenoxy)oxane-2-carboxylic acid	0.031	0.1011	1.5254	1.5311	1.1991	0.262	yes	up	-	-	-	-	-	-	-	-	-	-	-	-	602.188	3.90442	M+ACN+H	C27H28O13	-	42	metab_6808	pos_6825	pos
6-({8,14-dihydroxy-17-methoxy-10-oxo-2-oxatricyclo[13.2.2.1?,?]icosa-1(17),3,5,7(20),15,18-hexaen-4-yl}oxy)-3,4,5-trihydroxyoxane-2-carboxylic acid	0.02094	0.07757	1.5228	1.4764	1.2203	0.2872	yes	up	-	-	-	-	-	-	-	-	-	-	-	-	499.161	5.77215	M+H-2H2O	C26H30O12	-	46.6	metab_6330	pos_6344	pos
Madlongiside D	0.002042	0.01239	1.5204	1.519	1.2179	0.2844	yes	up	-	-	-	-	-	-	-	HMDB0037905	Lipids and lipid-like molecules	Prenol lipids	Triterpenoids	58019-21-9	781.44	5.85007	M-H	C41H66O14	-	37.6	metab_11390	neg_2796	neg
Physagulin C	0.04648	0.1342	1.5166	1.552	1.2409	0.3114	yes	up	-	-	-	-	-	-	-	HMDB0038535	Lipids and lipid-like molecules	Steroids and steroid derivatives	Steroid lactones	136997-67-6	581.213	5.27488	M+K	C30H38O9	-	73.4	metab_2885	pos_2896	pos
Dichotosin	0.002312	0.01793	1.5155	1.5256	1.2118	0.2772	yes	up	-	-	-	-	-	-	-	LMPK12020272	-	-	-	-	449.179	3.87813	M+H	C23H28O9	32.4	-	metab_6810	pos_6827	pos
(1S,2S,4S,5S)-2,4-Thujanediol 4-O-beta-D-Glucopyranoside	0.01329	0.05724	1.5145	1.5497	0.8137	-0.2974	yes	down	-	-	-	-	-	-	-	HMDB0033644	Lipids and lipid-like molecules	Prenol lipids	Terpene glycosides	240495-81-2	374.218	4.98005	M+ACN+H	C16H28O7	-	55.5	metab_6595	pos_6609	pos
3-Isopropylmalate	0.0005801	0.007188	1.5109	1.4906	1.1881	0.2487	yes	up	C04411	-	-	map01100;map01210;map01110;map01230;map00290	Metabolic pathways;2-Oxocarboxylic acid metabolism;Biosynthesis of secondary metabolites;Biosynthesis of amino acids;Valine, leucine and isoleucine biosynthesis	Metabolism;Metabolism;Metabolism;Metabolism;Metabolism	Global and overview maps;Global and overview maps;Global and overview maps;Global and overview maps;Amino acid metabolism	HMDB0012156	Lipids and lipid-like molecules	Fatty Acyls	Fatty acids and conjugates	126576-14-5	218.103	3.27378	M+ACN+H	C7H12O5	-	47.4	metab_2596	pos_2607	pos
3-(Pyrazol-1-yl)-L-alanine	5.176e-05	0.001592	1.5077	1.5091	1.1293	0.1754	yes	up	C01162	-	-	-	-	-	-	-	-	-	-	10162-27-3	156.077	0.435767	M+H	C6H9N3O2	57	-	metab_8339	pos_8363	pos
3,4,5-trihydroxy-6-{[6-(7-hydroxy-4-oxo-4H-chromen-3-yl)-5-methoxy-2,2-dimethyl-3,4-dihydro-2H-1-benzopyran-7-yl]oxy}oxane-2-carboxylic acid	0.01754	0.06843	1.4989	1.4885	1.1457	0.1962	yes	up	-	-	-	-	-	-	-	-	-	-	-	-	586.193	3.45033	M+ACN+H, M+ACN+Na, M+K	C27H28O12	-	57.4	metab_284	pos_285	pos
Isoscopoletin	0.01108	0.051	1.4944	1.5095	0.852	-0.2311	yes	down	C18079	-	-	-	-	-	-	-	-	-	-	776-86-3	193.05	3.53568	M+H	C10H8O4	94.7	-	metab_2647	pos_2658	pos
Norizalpinin	0.0001249	0.002667	1.4939	1.4861	1.1791	0.2377	yes	up	C10044	-	-	map00941	Flavonoid biosynthesis	Metabolism	Biosynthesis of other secondary metabolites	LMPK12111653;HMDB0029521	Phenylpropanoids and polyketides	Flavonoids	Flavones	548-83-4	293.044	5.64438	M+Na	C15H10O5	-	46.8	metab_2949	pos_2960	pos
Gamma-Glutamyltryptophan	0.001804	0.01144	1.4928	1.5218	1.22	0.2869	yes	up	-	-	-	-	-	-	-	HMDB0252908;HMDB0029160	Organic acids and derivatives	Carboxylic acids and derivatives	Amino acids, peptides, and analogues	66471-20-3	332.126	3.02247	M-H	C16H19N3O5	-	63.6	metab_14324	neg_5732	neg
DHAP(10:0)	0.0007977	0.008769	1.4917	1.4663	1.1633	0.2182	yes	up	-	-	-	-	-	-	-	HMDB0011675	Organic oxygen compounds	Organooxygen compounds	Carbonyl compounds	-	325.14	3.13565	M+H	C13H25O7P	61.3	-	metab_7010	pos_7027	pos
Armillarinin	0.006331	0.02633	1.4897	1.4894	1.2076	0.2721	yes	up	-	-	-	-	-	-	-	HMDB0031674	Lipids and lipid-like molecules	Prenol lipids	Sesquiterpenoids	127486-63-9	501.105	5.36492	M+K-2H	C24H29ClO7	-	38.4	metab_13765	neg_5172	neg
2-hydroxy-3-[3-(4-hydroxy-3-methylbut-2-en-1-yl)-4-(sulfooxy)phenyl]propanoic acid	0.005204	0.02303	1.4844	1.4909	1.2998	0.3783	yes	up	-	-	-	-	-	-	-	-	-	-	-	-	327.051	5.70857	M-H2O-H	C14H18O8S	-	61.8	metab_11253	neg_2659	neg
Normetanephrine	0.0006388	0.005906	1.481	1.4559	1.2052	0.2693	yes	up	C05589	-	-	map01100;map00350	Metabolic pathways;Tyrosine metabolism	Metabolism;Metabolism	Global and overview maps;Amino acid metabolism	97-31-4;HMDB0000819	Benzenoids	Phenols	Methoxyphenols	97-31-4	164.071	3.49383	M-H2O-H	C9H13NO3	-	41.3	metab_10761	neg_2167	neg
6-[2-(6-hydroxy-2H-1,3-benzodioxol-5-yl)ethyl]-4-methoxy-5,6-dihydro-2H-pyran-2-one	0.0006553	0.007772	1.4774	1.4577	1.1621	0.2167	yes	up	-	-	-	-	-	-	-	-	-	-	-	-	257.081	5.82717	M+H-2H2O	C15H16O6	-	31	metab_6258	pos_6272	pos
O-Desmethyltramadol glucuronide	0.01166	0.03983	1.4687	1.5002	1.2807	0.3569	yes	up	-	-	-	-	-	-	-	138921-77-4;HMDB0060856	Organic oxygen compounds	Organooxygen compounds	Carbohydrates and carbohydrate conjugates	138921-77-4	462.157	5.87108	M+K-2H	C21H31NO8	-	80.4	metab_13450	neg_4857	neg
6-(2,4-dihydroxyphenyl)-2-(2,6-dihydroxyphenyl)-5-hydroxy-4-methylcyclohex-3-ene-1-carboxylic acid	0.02332	0.08369	1.4682	1.4617	1.2178	0.2843	yes	up	-	-	-	-	-	-	-	-	-	-	-	-	355.118	5.7859	M+H-H2O, M+2Na-H	C20H20O7	-	76.7	metab_1319	pos_1322	pos
2-(2,4-dihydroxy-5-methoxyphenyl)-5-hydroxy-8,8-dimethyl-4H,8H-pyrano[3,2-g]chromen-4-one	0.02888	0.09633	1.4674	1.4762	1.2042	0.2681	yes	up	-	-	-	-	-	-	-	-	-	-	-	-	400.14	2.84305	M+NH4	C21H18O7	-	42.9	metab_2508	pos_2519	pos
Serylserine	0.005081	0.03041	1.4647	1.4414	1.1624	0.2171	yes	up	-	-	-	-	-	-	-	HMDB0029048	Organic acids and derivatives	Carboxylic acids and derivatives	Amino acids, peptides, and analogues	6620-95-7	448.167	0.811033	2M+ACN+Na	C6H12N2O5	-	51.7	metab_7752	pos_7774	pos
Ritodrine sulfate	0.003097	0.02196	1.4624	1.4672	1.1572	0.2106	yes	up	-	-	-	-	-	-	-	-	-	-	-	-	368.113	4.42673	M+H	C17H21NO6S	66.6	-	metab_2775	pos_2786	pos
Beta-Glucogallin	0.02595	0.06595	1.4618	1.4149	1.2255	0.2934	yes	up	C01158	-	-	-	-	-	-	HMDB0301708;HMDB0038728	Phenylpropanoids and polyketides	Tannins	_	13405-60-2;554-37-0	331.068	2.32327	M-H	C13H16O10	-	86.5	metab_14467	neg_5875	neg
5-Aminoimidazole-4-carboxamide-1-beta-D-ribofuranosyl 5'-monophosphate	0.0003485	0.005226	1.4588	1.428	1.1565	0.2098	yes	up	-	-	-	-	-	-	-	-	-	-	-	-	339.069	2.0933	M+H	C9H15N4O8P	43.8	-	metab_2345	pos_2354	pos
Maltulose	0.03403	0.07795	1.4544	1.4277	1.266	0.3403	yes	up	C19633	Carbohydrates	Oligosaccharides	-	-	-	-	HMDB0029919	Lipids and lipid-like molecules	Fatty Acyls	Fatty acyl glycosides	17606-72-3	683.226	1.147	2M-H	C12H22O11	-	98.7	metab_10261	neg_1666	neg
Corchoionoside B	0.002032	0.01235	1.4484	1.4138	1.1634	0.2183	yes	up	-	-	-	-	-	-	-	HMDB0030975	Lipids and lipid-like molecules	Fatty Acyls	Fatty acyl glycosides	189344-54-5	445.172	4.0004	M+FA-H	C19H28O9	-	65	metab_10871	neg_2277	neg
Mulberrofuran P	0.008731	0.03285	1.4483	1.4489	1.1711	0.2279	yes	up	-	-	-	-	-	-	-	HMDB0029235	Phenylpropanoids and polyketides	2-arylbenzofuran flavonoids	_	101365-02-0	619.126	5.87807	M+FA-H	C34H22O9	-	51.8	metab_11422	neg_2828	neg
4''-O-Acetylafzelin	0.04452	0.09132	1.4481	1.3902	1.2158	0.2819	yes	up	-	-	-	-	-	-	-	-	-	-	-	-	473.109	5.36492	M-H	C23H22O11	-	90.7	metab_11128	neg_2534	neg
2-[3-(hydroxymethyl)oxiran-2-yl]phenol	0.00283	0.02055	1.4465	1.4449	0.8296	-0.2695	yes	down	-	-	-	-	-	-	-	-	-	-	-	-	184.097	3.57388	M+NH4	C9H10O3	-	46.5	metab_6884	pos_6901	pos
Cis-4-Hydroxyequol	0.005168	0.03072	1.4432	1.442	1.1819	0.2411	yes	up	-	-	-	-	-	-	-	HMDB0041710	Phenylpropanoids and polyketides	Isoflavonoids	Isoflavans	-	259.097	3.2013	M+H	C15H14O4	83.3	-	metab_6995	pos_7012	pos
Fragransol D	0.02935	0.09741	1.4421	1.4647	1.2059	0.2701	yes	up	-	-	-	-	-	-	-	HMDB0030439	Phenylpropanoids and polyketides	2-arylbenzofuran flavonoids	_	114892-43-2	434.161	5.69295	M+ACN+Na	C21H22O6	-	32.8	metab_6413	pos_6427	pos
6-(3,4-dihydroxy-6-methyl-5-oxooxan-2-yl)-5,7-dihydroxy-2-(3-methoxyphenyl)-4H-chromen-4-one	0.01217	0.04091	1.4375	1.3931	1.2227	0.2901	yes	up	-	-	-	-	-	-	-	-	-	-	-	-	409.095	0.817533	M-H2O-H	C22H20O9	-	80	metab_10155	neg_1559	neg
8-(1,2-dihydroxypropan-2-yl)-2-oxo-2H,8H,9H-furo[2,3-h]chromen-9-yl 3-methylbut-2-enoate	0.04966	0.1395	1.4304	1.4562	1.2806	0.3568	yes	up	-	-	-	-	-	-	-	-	-	-	-	-	325.107	4.76373	M+H-2H2O	C19H20O7	-	68.6	metab_2813	pos_2824	pos
Ala Pro	0.002471	0.01867	1.4303	1.4355	1.147	0.1979	yes	up	-	-	-	-	-	-	-	-	-	-	-	-	187.108	0.82475	M+H	C8H14N2O3	36.5	-	metab_2081	pos_2088	pos
Gamma-Glutamylphenylalanine	8.44e-05	0.001509	1.4293	1.4213	1.172	0.229	yes	up	-	-	-	-	-	-	-	HMDB0000594	Organic acids and derivatives	Carboxylic acids and derivatives	Amino acids, peptides, and analogues	7432-24-8	293.115	2.63955	M-H2O-H, M-H	C14H18N2O5	-	45.8	metab_9177	neg_580	neg
Austalide E	0.006123	0.03396	1.429	1.4214	1.1571	0.2105	yes	up	-	-	-	-	-	-	-	HMDB0034076	Organoheterocyclic compounds	Benzopyrans	1-benzopyrans	81543-05-7	571.193	3.13115	M+K	C28H36O10	-	74.6	metab_2569	pos_2580	pos
Elliptinol	0.008231	0.04173	1.4239	1.4194	1.1856	0.2456	yes	up	-	-	-	-	-	-	-	LMPK12060057	-	-	-	-	355.118	4.88132	M+H	C20H18O6	77.8	-	metab_2833	pos_2844	pos
N1-(alpha-D-ribosyl)-5,6-dimethyl-benzimidazole	0.0004888	0.004883	1.4221	1.4136	1.1874	0.2478	yes	up	-	-	-	-	-	-	-	HMDB0011112	Nucleosides, nucleotides, and analogues	Benzimidazole ribonucleosides and ribonucleotides	_	-	323.125	3.14095	M+FA-H	C14H18N2O4	-	66.2	metab_14295	neg_5703	neg
5-L-Glutamyl-L-alanine	0.0008346	0.009093	1.4181	1.3954	1.152	0.2041	yes	up	C03740	-	-	map01100;map00480	Metabolic pathways;Glutathione metabolism	Metabolism;Metabolism	Global and overview maps;Metabolism of other amino acids	HMDB0006248	Organic acids and derivatives	Carboxylic acids and derivatives	Amino acids, peptides, and analogues	5875-41-2	219.098	0.7699	M+H	C8H14N2O5	64.8	-	metab_2045	pos_2051	pos
(R)-(+)-Acenocoumarol	0.001586	0.01373	1.4179	1.387	1.1409	0.1902	yes	up	-	-	-	-	-	-	-	-	-	-	-	-	386.124	3.5619	M+H, M+CH3OH+H	C19H15NO6	54.2	-	metab_1369	pos_1372	pos
5,8-dihydroxy-12,12-dimethyl-4-phenyl-3,11,14-trioxatetracyclo[8.5.0.0?,?.0??,??]pentadeca-1(10),2(7),4,8-tetraen-6-one	0.0001434	0.002045	1.4166	1.4056	1.1626	0.2174	yes	up	-	-	-	-	-	-	-	-	-	-	-	-	703.184	5.92708	2M-H	C20H16O6	-	41.4	metab_13351	neg_4757	neg
Phenylalanyl-Aspartate	0.0486	0.1377	1.4165	1.4277	1.2133	0.2789	yes	up	-	-	-	-	-	-	-	HMDB0028991	Organic acids and derivatives	Carboxylic acids and derivatives	Amino acids, peptides, and analogues	22828-05-3	245.092	3.78647	M+H-2H2O, M+ACN+H	C13H16N2O5	-	53.2	metab_1365	pos_1368	pos
1-Kestose	0.005861	0.02501	1.413	1.3755	1.1333	0.1805	yes	up	C03661	-	-	-	-	-	-	HMDB0011729	Organic oxygen compounds	Organooxygen compounds	Carbohydrates and carbohydrate conjugates	470-69-9	503.163	0.536583	M-H, M+Cl, 2M-H	C18H32O16	50	-	metab_8681	neg_84	neg
3R-aminononanoic acid	0.0119	0.05334	1.4079	1.3583	1.1817	0.2409	yes	up	-	-	-	-	-	-	-	LMFA01100019	-	-	-	-	174.149	3.32735	M+H	C9H19NO2	60.8	-	metab_2609	pos_2620	pos
LysoPC(0:0/18:0)	0.03718	0.115	1.4077	1.4581	0.8139	-0.2971	yes	down	-	-	-	-	-	-	-	HMDB0011128	Lipids and lipid-like molecules	Glycerophospholipids	Glycerophosphocholines	4421-58-3	524.372	5.95053	M+H	C26H54NO7P	58.7	-	metab_5944	pos_5958	pos
3-Hydroxypicolinic acid	0.001192	0.01137	1.3923	1.4182	0.8477	-0.2384	yes	down	C18620	-	-	-	-	-	-	HMDB0013188	Organoheterocyclic compounds	Pyridines and derivatives	Pyridinecarboxylic acids and derivatives	874-24-8	140.034	1.55322	M+H	C6H5NO3	60.5	-	metab_7536	pos_7556	pos
6-({3-[(1E)-buta-1,3-dien-1-yl]-1-oxo-1H-isochromen-5-yl}oxy)-3,4,5-trihydroxyoxane-2-carboxylic acid	0.001599	0.01377	1.3839	1.36	0.8735	-0.1951	yes	down	-	-	-	-	-	-	-	-	-	-	-	-	408.13	1.97805	M+NH4	C19H18O9	-	50.3	metab_2306	pos_2314	pos
Brosimacutin G	0.02409	0.08536	1.3837	1.3689	1.1451	0.1955	yes	up	-	-	-	-	-	-	-	LMPK12120035	-	-	-	-	357.134	4.97173	M+H	C20H20O6	50.9	-	metab_6596	pos_6610	pos
(2-{5,7-dihydroxy-4-oxo-2-phenyl-6-[3,4,5-trihydroxy-6-(hydroxymethyl)oxan-2-yl]-3,4-dihydro-2H-1-benzopyran-8-yl}-3,5-dihydroxy-6-(hydroxymethyl)oxan-4-yl)oxidanesulfonic acid	0.007898	0.04061	1.3805	1.3491	1.1071	0.1468	yes	up	-	-	-	-	-	-	-	-	-	-	-	-	678.168	4.44358	M+NH4, M+2Na-H, M+Na	C27H32O17S	-	54.9	metab_149	pos_150	pos
Maltotriose	0.0134	0.04357	1.3711	1.3264	1.1292	0.1753	yes	up	C01835	-	-	map02010	ABC transporters	Environmental Information Processing	Membrane transport	HMDB0001262;HMDB0038852	Organic oxygen compounds	Organooxygen compounds	Carbohydrates and carbohydrate conjugates	6118-87-2;1109-28-0	549.168	0.796583	M+FA-H	C18H32O16	-	92.8	metab_16024	neg_6365	neg
2,5-Dihydroxybenzaldehyde	0.0009533	0.009777	1.3671	1.3572	1.1481	0.1992	yes	up	C05585	-	-	map01100;map00350	Metabolic pathways;Tyrosine metabolism	Metabolism;Metabolism	Global and overview maps;Amino acid metabolism	HMDB0004062	Organic oxygen compounds	Organooxygen compounds	Carbonyl compounds	1194-98-5	139.039	0.907067	M+H	C7H6O3	44.3	-	metab_7736	pos_7757	pos
4-Pyrimidine Methanamine (hydrochloride)	0.0002477	0.004197	1.3619	1.3638	1.1248	0.1697	yes	up	-	-	-	-	-	-	-	-	-	-	-	-	110.072	0.606167	M+H	C5H7N3	48.6	-	metab_7916	pos_7939	pos
L-Ribulose	9.63e-05	0.00161	1.3593	1.3477	0.8786	-0.1867	yes	down	C00508	Carbohydrates	Monosaccharides	map01100;map00040	Metabolic pathways;Pentose and glucuronate interconversions	Metabolism;Metabolism	Global and overview maps;Carbohydrate metabolism	HMDB0003371	Organic oxygen compounds	Organooxygen compounds	Carbohydrates and carbohydrate conjugates	130271-85-1;2042-27-5	185.022	0.5226	M+Cl	C5H10O5	-	33.6	metab_15355	neg_6765	neg
Thr Phe	0.03662	0.1139	1.3559	1.3278	1.2108	0.276	yes	up	-	-	-	-	-	-	-	-	-	-	-	-	267.134	2.73143	M+H	C13H18N2O4	62.5	-	metab_2485	pos_2496	pos
5,11-dihydroxy-6,8,19-trioxapentacyclo[10.7.0.0?,?.0?,?.0??,??]nonadeca-1(12),2(9),10,13(17)-tetraene-16,18-dione	0.00223	0.01317	1.3533	1.3224	1.1571	0.2105	yes	up	-	-	-	-	-	-	-	-	-	-	-	-	337.033	4.51323	M+Na-2H	C16H12O7	-	58.7	metab_13959	neg_5367	neg
Jaceidin 4'-glucuronide	0.0302	0.07231	1.3511	1.3768	1.2143	0.2801	yes	up	-	-	-	-	-	-	-	LMPK12112931	-	-	-	-	517.099	2.26205	M-H2O-H	C24H24O14	-	48.4	metab_14503	neg_5911	neg
3',4'-Dihydrooxepino-6'-hydroxybutein	0.01154	0.05232	1.3494	1.3664	1.1632	0.2181	yes	up	-	-	-	-	-	-	-	LMPK12120270	-	-	-	-	355.118	5.53125	M+H	C20H18O6	64.4	-	metab_6490	pos_6504	pos
Rhexifoline	0.04854	0.1377	1.3411	1.3763	1.1575	0.211	yes	up	C09986	-	-	-	-	-	-	-	-	-	-	93915-32-3	208.097	4.94483	M+H, M+Na	C11H13NO3	64.1	-	metab_663	pos_666	pos
Artocarbene	8.596e-05	0.001517	1.3378	1.3245	1.134	0.1814	yes	up	-	-	-	-	-	-	-	HMDB0031744	Phenylpropanoids and polyketides	Stilbenes	_	194144-02-0	355.119	4.4769	M+FA-H	C19H18O4	-	80.5	metab_10953	neg_2359	neg
Mammea B/BC cyclo E	0.04497	0.1314	1.3367	1.3013	1.1524	0.2046	yes	up	-	-	-	-	-	-	-	HMDB0030649	Phenylpropanoids and polyketides	Coumarins and derivatives	Pyranocoumarins	30390-07-9	375.177	1.75535	M+H, M+CH3OH+H	C21H26O6	-	55.1	metab_1667	pos_1670	pos
Monotropein	0.03238	0.1043	1.3342	1.3339	1.1889	0.2496	yes	up	C09788	-	-	-	-	-	-	HMDB0035608;LMPR0102070012	Lipids and lipid-like molecules	Prenol lipids	Terpene glycosides	5945-50-6	355.1	1.89977	M+H-2H2O	C16H22O11	-	90.4	metab_7408	pos_7427	pos
N-Alpha-acetyllysine	0.002395	0.01841	1.3325	1.3382	1.1267	0.1721	yes	up	C12989	-	-	-	-	-	-	HMDB0000446	Organic acids and derivatives	Carboxylic acids and derivatives	Amino acids, peptides, and analogues	1946-82-3	189.124	0.817883	M+H	C8H16N2O3	47.9	-	metab_7748	pos_7770	pos
Ent-Epicatechin-(4alpha->8)-ent-epicatechin 3-gallate	0.01869	0.0717	1.3302	1.3003	1.1309	0.1775	yes	up	-	-	-	-	-	-	-	HMDB0037965	Phenylpropanoids and polyketides	Flavonoids	Biflavonoids and polyflavonoids	-	772.189	5.53125	M+ACN+H	C37H30O16	-	49.9	metab_2917	pos_2928	pos
5,7-dihydroxy-3-[3-hydroxy-4-methoxy-5-(3-methylbut-2-en-1-yl)phenyl]-8-(3-methylbut-2-en-1-yl)-3,4-dihydro-2H-1-benzopyran-4-one	0.02507	0.06428	1.322	1.3584	1.2302	0.2989	yes	up	-	-	-	-	-	-	-	-	-	-	-	-	459.18	5.71412	M+Na-2H	C26H30O6	-	39.9	metab_11257	neg_2663	neg
Theaspirone A	0.007922	0.04063	1.3204	1.3157	1.149	0.2004	yes	up	-	-	-	-	-	-	-	HMDB0035228	Organic oxygen compounds	Organooxygen compounds	Carbonyl compounds	24399-19-7	209.154	3.42697	M+H	C13H20O2	43.6	-	metab_6932	pos_6949	pos
Gamma-Glu-Leu	0.001085	0.01068	1.3202	1.2918	1.1114	0.1524	yes	up	-	-	-	-	-	-	-	HMDB0011171	Organic acids and derivatives	Carboxylic acids and derivatives	Amino acids, peptides, and analogues	2566-39-4	261.145	2.50987	M+H, M+Na	C11H20N2O5	76.8	-	metab_555	pos_558	pos
3,4,5-trihydroxy-6-[4-hydroxy-5-(methoxymethyl)-2-(3,5,7-trihydroxy-3,4-dihydro-2H-1-benzopyran-2-yl)phenoxy]oxane-2-carboxylic acid	0.007142	0.0377	1.3103	1.2909	1.1025	0.1408	yes	up	-	-	-	-	-	-	-	-	-	-	-	-	533.13	4.78983	M+Na	C23H26O13	-	79	metab_2819	pos_2830	pos
1-Palmitoylglycerophosphoinositol	9.094e-05	0.001567	1.3082	1.3058	1.116	0.1583	yes	up	-	-	-	-	-	-	-	HMDB0061695	Lipids and lipid-like molecules	Glycerophospholipids	Glycerophosphoinositols	1425501-12-7	593.274	8.31612	M-H, M+Na-2H	C25H49O12P	-	58.4	metab_9130	neg_533	neg
6''-Malonylgenistin	0.003906	0.02544	1.3068	1.2741	1.1011	0.1389	yes	up	-	-	-	-	-	-	-	-	-	-	-	-	541.096	5.33065	M+Na	C24H22O13	-	68.9	metab_6528	pos_6542	pos
N2-Succinyl-L-ornithine	0.01554	0.06287	1.2941	1.2646	1.1512	0.2031	yes	up	C03415	-	-	map01100;map00330	Metabolic pathways;Arginine and proline metabolism	Metabolism;Metabolism	Global and overview maps;Amino acid metabolism	HMDB0001199	Organic acids and derivatives	Carboxylic acids and derivatives	Amino acids, peptides, and analogues	899816-95-6	197.092	2.00367	M+H-2H2O, M+ACN+Na	C9H16N2O5	-	41.8	metab_518	pos_521	pos
2-{2,6-dihydroxy-4-[6-hydroxy-7-(3-methylbut-2-en-1-yl)-1-benzofuran-2-yl]phenyl}-6-(2,4-dihydroxyphenyl)-4-[(sulfooxy)methyl]cyclohex-3-ene-1-carboxylic acid	0.02471	0.06383	1.2937	1.291	1.17	0.2265	yes	up	-	-	-	-	-	-	-	-	-	-	-	-	633.139	5.9201	M-H2O-H	C33H32O12S	-	50.9	metab_13364	neg_4770	neg
Acetyl-DL-Leucine	0.0001156	0.001797	1.2908	1.2735	1.1336	0.1809	yes	up	C02710	-	-	-	-	-	-	HMDB0011756	Organic acids and derivatives	Carboxylic acids and derivatives	Amino acids, peptides, and analogues	1188-21-2	172.097	3.27775	M-H	C8H15NO3	64	-	metab_10722	neg_2128	neg
4'-O-methyl-(-)-epicatechin-3'-O-beta-glucuronide	0.02753	0.06824	1.2851	1.2864	1.169	0.2253	yes	up	-	-	-	-	-	-	-	-	-	-	-	-	475.126	4.539	M-H2O-H	C23H26O12	-	52.8	metab_13950	neg_5358	neg
Beta-D-Galactopyranosyl-(1->2)-[beta-D-galactopyranosyl-(1->4)]-D-galactose	0.009675	0.03521	1.2848	1.2475	1.1143	0.1561	yes	up	-	-	-	-	-	-	-	HMDB0038851	Organic oxygen compounds	Organooxygen compounds	Carbohydrates and carbohydrate conjugates	83788-45-8	549.168	0.536583	M+FA-H	C18H32O16	-	91.9	metab_15307	neg_6717	neg
3,4',7-Trihydroxyflavone	0.0002267	0.003939	1.2835	1.2862	0.8908	-0.1668	yes	down	-	-	-	-	-	-	-	-	-	-	-	-	303.087	2.81007	M+CH3OH+H	C15H10O5	-	64.3	metab_7109	pos_7126	pos
3-Dimethylallyl-4-hydroxybenzoate	0.01391	0.05857	1.2784	1.2651	1.1403	0.1894	yes	up	C12458	-	-	map01110	Biosynthesis of secondary metabolites	Metabolism	Global and overview maps	HMDB0040592	Benzenoids	Benzene and substituted derivatives	Benzoic acids and derivatives	583-04-0	207.102	5.06697	M+H-H2O, M+H	C12H14O3	41.5	-	metab_670	pos_673	pos
13'-Hydroxy-gamma-tocotrienol	0.0003491	0.003767	1.278	1.2665	1.1373	0.1856	yes	up	-	-	-	-	-	-	-	-	-	-	-	-	471.312	6.13083	M+FA-H	C28H42O3	-	52.8	metab_13191	neg_4597	neg
Alkaloid RC	0.0006958	0.007968	1.277	1.2867	1.1014	0.1393	yes	up	-	-	-	-	-	-	-	HMDB0029361	Alkaloids and derivatives	Rhoeadine alkaloids	_	17948-36-6	532.182	1.98495	M+H	C26H29NO11	60.7	-	metab_7378	pos_7397	pos
Diosmetin	0.00924	0.03401	1.2744	1.2409	1.151	0.2029	yes	up	C10038	-	-	-	-	-	-	HMDB0029676;LMPK12110824	Phenylpropanoids and polyketides	Flavonoids	O-methylated flavonoids	520-34-3	299.056	5.66783	M-H	C16H12O6	88.1	-	metab_13658	neg_5065	neg
(3''-Apiosyl-6''-malonyl)astragalin	0.001384	0.009594	1.2721	1.2643	1.135	0.1827	yes	up	-	-	-	-	-	-	-	-	-	-	-	-	647.12	6.29162	M-H2O-H	C29H30O18	-	72.1	metab_11746	neg_3152	neg
Lysyl-Asparagine	0.003239	0.01677	1.2603	1.2711	0.8797	-0.1849	yes	down	-	-	-	-	-	-	-	HMDB0028946	Organic acids and derivatives	Carboxylic acids and derivatives	Amino acids, peptides, and analogues	19908-06-6	295.117	5.09042	M+Cl	C10H20N4O4	-	37.9	metab_11055	neg_2461	neg
4'-Methyl-(-)-epigallocatechin 7-glucuronide	0.01152	0.03951	1.259	1.2706	1.142	0.1916	yes	up	-	-	-	-	-	-	-	-	-	-	-	-	517.1	2.77172	M+Na-2H	C22H24O13	-	44.1	metab_10626	neg_2032	neg
Shikimic acid	0.0201	0.0754	1.2571	1.216	1.1521	0.2043	yes	up	C00493	-	-	map01100;map00400;map01110;map01230;map01240	Metabolic pathways;Phenylalanine, tyrosine and tryptophan biosynthesis;Biosynthesis of secondary metabolites;Biosynthesis of amino acids;Biosynthesis of cofactors	Metabolism;Metabolism;Metabolism;Metabolism;Metabolism	Global and overview maps;Amino acid metabolism;Global and overview maps;Global and overview maps;Global and overview maps	HMDB0003070	Organic oxygen compounds	Organooxygen compounds	Alcohols and polyols	138-59-0	216.087	2.73993	M+ACN+H	C7H10O5	-	58.5	metab_7128	pos_7145	pos
Citicoline	1.525e-05	0.0007252	1.257	1.2451	1.0895	0.1237	yes	up	C00307	-	-	map01100;map00564	Metabolic pathways;Glycerophospholipid metabolism	Metabolism;Metabolism	Global and overview maps;Lipid metabolism	987-78-0;HMDB0001413	Organoheterocyclic compounds	Pteridines and derivatives	Pterins and derivatives	987-78-0	489.112	1.87225	M+H, M+Na	C14H26N4O11P2	-	31.6	metab_1686	pos_1689	pos
A-L-threo-4-Hex-4-enopyranuronosyl-D-galacturonic acid	0.02887	0.0701	1.2551	1.2568	0.8795	-0.1852	yes	down	-	-	-	-	-	-	-	HMDB0039720	Organic oxygen compounds	Organooxygen compounds	Carbohydrates and carbohydrate conjugates	-	763.138	3.9621	2M+Hac-H	C12H16O12	-	46.2	metab_14087	neg_5495	neg
4-Guanidinobutanoic acid	0.0005921	0.007235	1.253	1.2413	1.1047	0.1437	yes	up	C01035	-	-	map01100;map00330	Metabolic pathways;Arginine and proline metabolism	Metabolism;Metabolism	Global and overview maps;Amino acid metabolism	HMDB0031842;HMDB0003464	Phenylpropanoids and polyketides	Stilbenes	_	500-65-2;463-00-3	146.093	0.776767	M+H	C5H11N3O2	54.9	-	metab_2049	pos_2055	pos
1'-O-Galloylsucrose	0.001623	0.01068	1.2516	1.237	1.1278	0.1735	yes	up	-	-	-	-	-	-	-	-	-	-	-	-	515.103	2.13412	M+Na-2H	C19H26O15	-	45.9	metab_10492	neg_1898	neg
Albanin F	0.01935	0.05517	1.249	1.2706	1.1353	0.1831	yes	up	-	-	-	-	-	-	-	HMDB0030074	Phenylpropanoids and polyketides	Flavonoids	Flavones	75629-19-5	673.208	5.95505	M-H2O-H	C40H36O11	-	68.1	metab_11521	neg_2927	neg
Methyl beta-D-glucopyranoside	5.525e-06	0.0002398	1.2437	1.2438	1.1064	0.1459	yes	up	-	-	-	-	-	-	-	HMDB0029965	Organic oxygen compounds	Organooxygen compounds	Carbohydrates and carbohydrate conjugates	709-50-2	239.077	0.480767	M-H, M+FA-H	C7H14O6	-	32.9	metab_9304	neg_707	neg
2''-O-Acetylisoorientin	0.03245	0.07566	1.2433	1.261	0.8648	-0.2096	yes	down	-	-	-	-	-	-	-	LMPK12110477	-	-	-	-	471.094	3.9621	M-H2O-H	C23H22O12	-	84.9	metab_14088	neg_5496	neg
6-[2-(acetyloxy)-2-(9-{[(2E)-2-methylbut-2-enoyl]oxy}-2-oxo-2H,8H,9H-furo[2,3-h]chromen-8-yl)propoxy]-3,4,5-trihydroxyoxane-2-carboxylic acid	0.00119	0.008596	1.2422	1.2506	1.1087	0.1489	yes	up	-	-	-	-	-	-	-	-	-	-	-	-	623.163	2.43918	M+FA-H	C27H30O14	-	89	metab_14445	neg_5853	neg
Levan	0.009042	0.04448	1.2379	1.2224	1.0884	0.1222	yes	up	C06215	-	-	map00500	Starch and sucrose metabolism	Metabolism	Carbohydrate metabolism	HMDB0003539	Organic oxygen compounds	Organooxygen compounds	Carbohydrates and carbohydrate conjugates	9013-95-0	543.133	0.797317	M+Na, M+K, M+NH4	C18H32O16	76.1	-	metab_8594	pos_343	pos
Phomenone	0.003621	0.02417	1.2376	1.2285	1.1299	0.1762	yes	up	C09708	-	-	-	-	-	-	-	-	-	-	55785-58-5	265.144	3.21425	M+H	C15H20O4	56.7	-	metab_2585	pos_2596	pos
ADMA	0.004481	0.02779	1.2368	1.2121	1.0997	0.1371	yes	up	C03626	-	-	-	-	-	-	HMDB0001539	Organic acids and derivatives	Carboxylic acids and derivatives	Amino acids, peptides, and analogues	30315-93-6	203.151	0.5239	M+H	C8H18N4O2	42.5	-	metab_1875	pos_1880	pos
3',8-Dimethoxyapigenin 7-glucoside	0.01268	0.05524	1.2364	1.1913	1.0906	0.1251	yes	up	-	-	-	-	-	-	-	-	-	-	-	-	534.161	4.74873	M+ACN+H	C23H24O12	-	48.7	metab_2811	pos_2822	pos
Furaneol 4-(6-malonylglucoside)	0.02289	0.08262	1.2303	1.1754	1.1267	0.1721	yes	up	-	-	-	-	-	-	-	HMDB0029778	Organic oxygen compounds	Organooxygen compounds	Carbohydrates and carbohydrate conjugates	-	418.135	1.74158	M+ACN+H	C15H20O11	-	82.9	metab_2244	pos_2251	pos
2-Oxoarginine	0.0007116	0.006288	1.2294	1.236	1.1081	0.1481	yes	up	C03771	-	-	map01100;map00330	Metabolic pathways;Arginine and proline metabolism	Metabolism;Metabolism	Global and overview maps;Amino acid metabolism	HMDB0004225;3715-10-4	Organic acids and derivatives	Keto acids and derivatives	Short-chain keto acids and derivatives	3715-10-04	154.062	0.43485	M-H2O-H	C6H11N3O3	-	46.1	metab_9722	neg_1125	neg
Uridine diphosphate glucose	0.01421	0.04519	1.2232	1.2179	1.1044	0.1433	yes	up	C00029	Vitamins and cofactors	Cofactors	map01100;map01110;map00561;map00908;map00520;map00040;map01240;map00053;map00052;map00240;map00500	Metabolic pathways;Biosynthesis of secondary metabolites;Glycerolipid metabolism;Zeatin biosynthesis;Amino sugar and nucleotide sugar metabolism;Pentose and glucuronate interconversions;Biosynthesis of cofactors;Ascorbate and aldarate metabolism;Galactose metabolism;Pyrimidine metabolism;Starch and sucrose metabolism	Metabolism;Metabolism;Metabolism;Metabolism;Metabolism;Metabolism;Metabolism;Metabolism;Metabolism;Metabolism;Metabolism	Global and overview maps;Global and overview maps;Lipid metabolism;Metabolism of terpenoids and polyketides;Carbohydrate metabolism;Carbohydrate metabolism;Global and overview maps;Carbohydrate metabolism;Carbohydrate metabolism;Nucleotide metabolism;Carbohydrate metabolism	HMDB0000286;133-89-1	Nucleosides, nucleotides, and analogues	Pyrimidine nucleotides	Pyrimidine nucleotide sugars	133-89-1	601.03	3.9856	M+Cl	C15H24N2O17P2	-	32.4	metab_10867	neg_2273	neg
3-Furoic acid	0.002058	0.01246	1.2181	1.2209	0.8965	-0.1576	yes	down	-	-	-	-	-	-	-	HMDB0000444	Organoheterocyclic compounds	Furans	Furoic acid and derivatives	488-93-7	111.008	1.42003	M-H	C5H4O3	62.5	-	metab_14738	neg_6146	neg
Gluconic acid	0.001078	0.008141	1.218	1.2047	1.086	0.119	yes	up	C00257	Carbohydrates	Monosaccharides	map01100;map00030;map01110;map01200	Metabolic pathways;Pentose phosphate pathway;Biosynthesis of secondary metabolites;Carbon metabolism	Metabolism;Metabolism;Metabolism;Metabolism	Global and overview maps;Carbohydrate metabolism;Global and overview maps;Global and overview maps	HMDB0000625;HMDB0303730	Organic oxygen compounds	Organooxygen compounds	Carbohydrates and carbohydrate conjugates	526-95-4	195.051	0.480767	M-H	C6H12O7	52.5	-	metab_9825	neg_1229	neg
(+/-)-Ibuprofen	0.02388	0.08483	1.213	1.2139	1.1321	0.179	yes	up	-	-	-	-	-	-	-	-	-	-	-	-	207.138	3.7677	M+H	C13H18O2	31.7	-	metab_6841	pos_6858	pos
3,4,5-trihydroxy-6-(2-{[2-(9-{[(2E)-2-methylbut-2-enoyl]oxy}-2-oxo-2H,8H,9H-furo[2,3-h]chromen-8-yl)propan-2-yl]oxy}-2-oxoethoxy)oxane-2-carboxylic acid	0.008366	0.0321	1.2115	1.2308	1.1263	0.1716	yes	up	-	-	-	-	-	-	-	-	-	-	-	-	623.163	2.97113	M+FA-H	C27H30O14	-	50.9	metab_14334	neg_5742	neg
3-methyl-2,5-dioxo-3-Pyrrolidineacetic acid	0.001516	0.01336	1.2051	1.1864	1.1367	0.1849	yes	up	-	-	-	-	-	-	-	-	-	-	-	-	172.061	1.51892	M+H	C7H9NO4	62	-	metab_2207	pos_2214	pos
Gly Phe	0.005601	0.03223	1.2036	1.193	1.1124	0.1537	yes	up	-	-	-	-	-	-	-	-	-	-	-	-	223.108	2.23705	M+H	C11H14N2O3	42.2	-	metab_2383	pos_2392	pos
Glycyl-Methionine	0.02006	0.07537	1.1962	1.1655	1.1046	0.1435	yes	up	-	-	-	-	-	-	-	HMDB0028847	Organic acids and derivatives	Carboxylic acids and derivatives	Amino acids, peptides, and analogues	-	476.162	0.537617	2M+ACN+Na	C7H14N2O3S	-	35.3	metab_8079	pos_8102	pos
4,5-Dihydrovomifoliol	0.001392	0.009626	1.1954	1.1768	1.131	0.1776	yes	up	-	-	-	-	-	-	-	HMDB0040615	Lipids and lipid-like molecules	Prenol lipids	Sesquiterpenoids	142173-08-8	225.15	5.89908	M-H	C13H22O3	-	38.8	metab_13412	neg_4819	neg
3-oxoglutaric acid	0.004469	0.02777	1.1937	1.2216	0.8994	-0.153	yes	down	-	-	-	-	-	-	-	HMDB0013701	Organic acids and derivatives	Keto acids and derivatives	Short-chain keto acids and derivatives	542-05-2	147.029	0.961933	M+H	C5H6O5	65.6	-	metab_7724	pos_7745	pos
2-hydroxy-4-methoxybenzoic acid	0.001281	0.009058	1.193	1.1757	1.1324	0.1794	yes	up	-	-	-	-	-	-	-	-	-	-	-	-	167.034	3.59073	M-H	C8H8O4	-	44	metab_14178	neg_5586	neg
3,5-dihydroxy-2-[(2E)-3-(4-hydroxyphenyl)prop-2-enoyl]cyclohexa-2,5-diene-1,4-dione	0.01447	0.04559	1.1924	1.1686	1.0906	0.1251	yes	up	-	-	-	-	-	-	-	-	-	-	-	-	267.03	5.77348	M-H2O-H	C15H10O6	-	71.7	metab_13561	neg_4968	neg
Oxoglutaric acid	0.0001632	0.002242	1.191	1.1937	1.1115	0.1525	yes	up	C00026	Organic acids	Carboxylic acids	map01100;map00630;map00310;map01110;map00300;map01240;map01210;map00340;map00040;map01200;map00220;map00053;map00250;map01230;map00020;map00650;map00660;map00430	Metabolic pathways;Glyoxylate and dicarboxylate metabolism;Lysine degradation;Biosynthesis of secondary metabolites;Lysine biosynthesis;Biosynthesis of cofactors;2-Oxocarboxylic acid metabolism;Histidine metabolism;Pentose and glucuronate interconversions;Carbon metabolism;Arginine biosynthesis;Ascorbate and aldarate metabolism;Alanine, aspartate and glutamate metabolism;Biosynthesis of amino aci…	Metabolism;Metabolism;Metabolism;Metabolism;Metabolism;Metabolism;Metabolism;Metabolism;Metabolism;Metabolism;Metabolism;Metabolism;Metabolism;Metabolism;Metabolism;Metabolism;Metabolism;Metabolism	Global and overview maps;Carbohydrate metabolism;Amino acid metabolism;Global and overview maps;Amino acid metabolism;Global and overview maps;Global and overview maps;Amino acid metabolism;Carbohydrate metabolism;Global and overview maps;Amino acid metabolism;Carbohydrate metabolism;Amino acid metabolism;Global and overview maps;Carbohydrate metabolism;Carbohydrate metabolism;Carbohydrate metabo…	HMDB0000208;328-50-7	Organic acids and derivatives	Keto acids and derivatives	Gamma-keto acids and derivatives	328-50-7	351.057	0.782617	M+K-2H, 2M+Hac-H	C5H6O5	-	47	metab_8942	neg_345	neg
2,6-Dimethoxy-1,4-benzoquinone	0.007637	0.03963	1.1859	1.1571	1.0924	0.1275	yes	up	C10331	-	-	-	-	-	-	HMDB0029673	Organic oxygen compounds	Organooxygen compounds	Carbonyl compounds	530-55-2	151.039	4.43958	M+H-H2O	C8H8O4	-	38.8	metab_6695	pos_6711	pos
Dihydromaleimide beta-D-glucoside	0.01453	0.06032	1.1807	1.1458	1.1154	0.1576	yes	up	-	-	-	-	-	-	-	HMDB0030277	Organic oxygen compounds	Organooxygen compounds	Carbohydrates and carbohydrate conjugates	26696-59-3	262.093	1.56695	M+H	C10H15NO7	71.3	-	metab_2227	pos_2234	pos
(2-hydroxy-5-{3,5,7-trihydroxy-6-[3,4,5-trihydroxy-6-(hydroxymethyl)oxan-2-yl]-3,4-dihydro-2H-1-benzopyran-2-yl}phenyl)oxidanesulfonic acid	0.0001449	0.002932	1.1801	1.1652	1.0852	0.118	yes	up	-	-	-	-	-	-	-	-	-	-	-	-	596.108	1.77595	M+ACN+Na	C21H24O14S	-	45.9	metab_2260	pos_2267	pos
Linalool oxide D 3-[apiosyl-(1->6)-glucoside]	0.003818	0.01871	1.1796	1.1661	1.1068	0.1464	yes	up	-	-	-	-	-	-	-	HMDB0031367	Organic oxygen compounds	Organooxygen compounds	Carbohydrates and carbohydrate conjugates	-	501.178	5.59415	M+K-2H	C21H36O11	-	53.5	metab_13708	neg_5115	neg
Ascorbyl palmitate	0.0008192	0.006853	1.1789	1.1811	1.1165	0.159	yes	up	-	-	-	-	-	-	-	LMFA07010788;HMDB0039883	Lipids and lipid-like molecules	Fatty Acyls	Fatty acid esters	137-66-6	449.232	6.03875	M+Cl	C22H38O7	-	43.5	metab_13251	neg_4657	neg
3,4,5-trihydroxy-6-{[2,3,4-trihydroxy-5-(hydroxymethyl)oxolan-2-yl]methoxy}oxane-2-carboxylic acid	0.0006576	0.005994	1.178	1.1656	0.9155	-0.1274	yes	down	-	-	-	-	-	-	-	-	-	-	-	-	355.089	0.473783	M-H	C12H20O12	-	77.6	metab_9816	neg_1220	neg
Apigenin 7-(2''-glucuronosyllactate)	0.003414	0.0234	1.1776	1.1435	1.0641	0.0896	yes	up	-	-	-	-	-	-	-	LMPK12110378	-	-	-	-	519.114	4.51033	M+H, M+Na, M+2Na-H	C24H22O13	36.6	-	metab_150	pos_151	pos
2-Isopropylmalic acid	0.0042	0.02	1.1756	1.1815	1.1137	0.1554	yes	up	C02504	-	-	map01100;map01110;map00290;map01210;map00620;map01230	Metabolic pathways;Biosynthesis of secondary metabolites;Valine, leucine and isoleucine biosynthesis;2-Oxocarboxylic acid metabolism;Pyruvate metabolism;Biosynthesis of amino acids	Metabolism;Metabolism;Metabolism;Metabolism;Metabolism;Metabolism	Global and overview maps;Global and overview maps;Amino acid metabolism;Global and overview maps;Carbohydrate metabolism;Global and overview maps	HMDB0000402	Lipids and lipid-like molecules	Fatty Acyls	Fatty acids and conjugates	49601-06-1	175.061	2.65955	M-H	C7H12O5	46.1	-	metab_10604	neg_2010	neg
N2-Malonyl-D-tryptophan	0.04462	0.1308	1.1754	1.1952	1.1158	0.1581	yes	up	C03414	-	-	-	-	-	-	-	-	-	-	-	291.098	3.78647	M+H-H2O, M+Na, M+H, M+2Na-H	C14H14N2O5	65.8	-	metab_37	pos_38	pos
Linalool 3,6-oxide primeveroside	0.02744	0.06814	1.1731	1.2105	0.8669	-0.2061	yes	down	-	-	-	-	-	-	-	HMDB0035489	Organic oxygen compounds	Organooxygen compounds	Carbohydrates and carbohydrate conjugates	-	463.219	5.70048	M-H	C21H36O11	-	89	metab_13637	neg_5044	neg
Citric acid	0.001557	0.01356	1.1724	1.1944	0.9282	-0.1075	yes	down	C00158	Organic acids	Carboxylic acids	map01100;map00630;map01110;map01240;map01210;map01200;map01230;map00250;map00020	Metabolic pathways;Glyoxylate and dicarboxylate metabolism;Biosynthesis of secondary metabolites;Biosynthesis of cofactors;2-Oxocarboxylic acid metabolism;Carbon metabolism;Biosynthesis of amino acids;Alanine, aspartate and glutamate metabolism;Citrate cycle (TCA cycle)	Metabolism;Metabolism;Metabolism;Metabolism;Metabolism;Metabolism;Metabolism;Metabolism;Metabolism	Global and overview maps;Carbohydrate metabolism;Global and overview maps;Global and overview maps;Global and overview maps;Global and overview maps;Global and overview maps;Amino acid metabolism;Carbohydrate metabolism	HMDB0000094;77-92-9	Organic acids and derivatives	Carboxylic acids and derivatives	Tricarboxylic acids and derivatives	77-92-9	210.061	0.9688	M+NH4, M+Na, M+H, M+H-H2O, M+H-2H2O	C6H8O7	83.1	-	metab_16	pos_17	pos
3,4,5-trihydroxy-6-[3-(3,5,7-trihydroxy-6-methoxy-4-oxo-3,4-dihydro-2H-1-benzopyran-2-yl)phenoxy]oxane-2-carboxylic acid	0.04981	0.09753	1.1686	1.1359	1.1334	0.1807	yes	up	-	-	-	-	-	-	-	-	-	-	-	-	539.105	2.7376	M+FA-H	C22H22O13	-	45	metab_10618	neg_2024	neg
Daidzein 7,4'-di-O-glucoside	0.007769	0.04021	1.1686	1.1532	1.0781	0.1085	yes	up	-	-	-	-	-	-	-	LMPK12050017	-	-	-	-	579.172	2.44252	M+H, M+K, M+Na	C27H30O14	40.2	-	metab_125	pos_126	pos
4-{7-[(6-carboxy-3,4,5-trihydroxyoxan-2-yl)oxy]-3-hydroxy-5-sulfino-3,4-dihydro-2H-1-benzopyran-2-yl}-2-hydroxybenzen-1-olate	0.01492	0.06116	1.1685	1.1976	0.8918	-0.1652	yes	down	-	-	-	-	-	-	-	-	-	-	-	-	547.109	4.82515	M+CH3OH+H	C21H22O13S	-	55.7	metab_6622	pos_6636	pos
6-({[3,4-dihydroxy-4-(hydroxymethyl)oxolan-2-yl]oxy}methyl)oxane-2,3,4,5-tetrol	0.001559	0.01044	1.1685	1.1457	1.0989	0.1361	yes	up	-	-	-	-	-	-	-	-	-	-	-	-	357.104	0.508583	M+FA-H	C11H20O10	-	52.9	metab_15395	neg_6805	neg
5'-Deoxyadenosine	0.001586	0.01373	1.1669	1.1499	1.0805	0.1117	yes	up	C05198	-	-	-	-	-	-	-	-	-	-	4754-39-6	252.109	2.06623	M+H	C10H13N5O3	52	-	metab_7343	pos_7362	pos
Aminofurantoin	0.0269	0.09141	1.1643	1.1855	0.8831	-0.1794	yes	down	-	-	-	-	-	-	-	HMDB0060589	Organoheterocyclic compounds	Azolidines	Imidazolidines	-	250.094	1.76223	M+ACN+H	C8H8N4O3	-	66.6	metab_2253	pos_2260	pos
Threoninyl-Proline	0.01347	0.05778	1.1629	1.1394	1.1336	0.1809	yes	up	-	-	-	-	-	-	-	HMDB0029069	Organic acids and derivatives	Carboxylic acids and derivatives	Amino acids, peptides, and analogues	46398-79-2	181.097	1.55322	M+H-2H2O	C9H16N2O4	-	49.6	metab_2218	pos_2225	pos
2-Hydroxymethylclavam	2.412e-05	0.0009865	1.1618	1.1507	1.0853	0.1181	yes	up	C17357	-	-	-	-	-	-	-	-	-	-	66036-39-3	144.066	1.58068	M+H	C6H9NO3	52.9	-	metab_7517	pos_7537	pos
Eremopetasinorone A	0.01872	0.07176	1.161	1.1646	1.1055	0.1447	yes	up	-	-	-	-	-	-	-	HMDB0029669	Organic oxygen compounds	Organooxygen compounds	Carbonyl compounds	182127-76-0	207.138	3.07468	M+H	C13H18O2	52.5	-	metab_7033	pos_7050	pos
(2R)-6,8-Diglucopyranosyl-4',5,7-trihydroxyflavanone	0.008256	0.04178	1.1606	1.1394	1.0954	0.1315	yes	up	-	-	-	-	-	-	-	-	-	-	-	-	619.164	2.59447	M+H, M+Na	C27H32O15	-	60	metab_558	pos_561	pos
Sonchuionoside C	0.0193	0.05507	1.1556	1.1236	1.1045	0.1434	yes	up	-	-	-	-	-	-	-	HMDB0035212	Lipids and lipid-like molecules	Prenol lipids	Terpene glycosides	126585-76-0	431.193	3.0799	M+FA-H	C19H30O8	-	56.5	metab_14306	neg_5714	neg
Jasmolone glucoside	0.006653	0.0272	1.1552	1.1532	0.9098	-0.1364	yes	down	-	-	-	-	-	-	-	HMDB0032870	Organic oxygen compounds	Organooxygen compounds	Carbohydrates and carbohydrate conjugates	-	1025.5	5.93407	3M-H	C17H26O7	-	65.8	metab_11500	neg_2906	neg
6-Hydroxyprotopine	0.01082	0.05033	1.1508	1.1494	1.1032	0.1417	yes	up	C05190	-	-	map00950;map01100;map01110	Isoquinoline alkaloid biosynthesis;Metabolic pathways;Biosynthesis of secondary metabolites	Metabolism;Metabolism;Metabolism	Biosynthesis of other secondary metabolites;Global and overview maps;Global and overview maps	-	-	-	-	-	370.129	3.90842	M+H	C20H19NO6	70.4	-	metab_6807	pos_6824	pos
L-Agaridoxin	0.0438	0.1294	1.1475	1.147	1.1503	0.202	yes	up	-	-	-	-	-	-	-	HMDB0029445	Organic acids and derivatives	Carboxylic acids and derivatives	Amino acids, peptides, and analogues	-	237.087	1.40878	M+H-H2O	C11H14N2O5	-	53.1	metab_7624	pos_7644	pos
2-oxo-3-(3,4,5-trihydroxyphenyl)propanoic acid	0.003027	0.02159	1.1454	1.1129	1.0853	0.1181	yes	up	-	-	-	-	-	-	-	-	-	-	-	-	254.066	3.45832	M+ACN+H	C9H8O6	-	73.4	metab_6925	pos_6942	pos
2'-Deoxyguanosine 5'-monophosphate	0.03447	0.1092	1.1423	1.1414	1.1398	0.1888	yes	up	C00362	Nucleic acids	Nucleotides	map01100;map00230	Metabolic pathways;Purine metabolism	Metabolism;Metabolism	Global and overview maps;Nucleotide metabolism	902-04-5	-	-	-	902-04-5	312.05	5.24852	M+H-2H2O	C10H14N5O7P	-	72.9	metab_2881	pos_2892	pos
5-O-p-Coumaroylnigrumin	0.0004794	0.006379	1.142	1.1185	1.0836	0.1158	yes	up	-	-	-	-	-	-	-	HMDB0038730	Phenylpropanoids and polyketides	Tannins	_	-	386.124	3.83248	M+H-2H2O	C20H23NO9	-	76.1	metab_2695	pos_2706	pos
Arsenate	4.467e-05	0.001465	1.1404	1.1269	1.0904	0.1249	yes	up	C01478	-	-	-	-	-	-	HMDB0012190	Mixed metal/non-metal compounds	Miscellaneous mixed metal/non-metals	Miscellaneous metallic oxoanionic compounds	15584-04-0	142.932	0.715017	M+H	AsH3O4	73.2	-	metab_8582	pos_7876	pos
S-(2-Methylpropionyl)-dihydrolipoamide-E	0.01186	0.05334	1.1395	1.1324	0.9171	-0.1248	yes	down	C04424	-	-	-	-	-	-	HMDB0006868;LMFA08010022	Lipids and lipid-like molecules	Fatty Acyls	Fatty amides	-	319.152	2.29165	M+ACN+H	C12H23NO2S2	-	31.6	metab_8599	pos_2412	pos
Glutarylglycine	0.0001097	0.002438	1.1346	1.1369	1.1097	0.1502	yes	up	-	-	-	-	-	-	-	HMDB0000590	Organic acids and derivatives	Carboxylic acids and derivatives	Amino acids, peptides, and analogues	17686-38-3	190.071	2.02238	M+H	C7H11NO5	54	-	metab_7364	pos_7383	pos
7-Aminomethyl-7-carbaguanine	0.000397	0.00557	1.131	1.1219	0.9054	-0.1434	yes	down	C16675	-	-	map01100;map00790	Metabolic pathways;Folate biosynthesis	Metabolism;Metabolism	Global and overview maps;Metabolism of cofactors and vitamins	HMDB0011690	Organoheterocyclic compounds	Pyrrolopyrimidines	Pyrrolo[2,3-d]pyrimidines	-	180.088	1.7691	M+H	C7H9N5O	51.1	-	metab_2256	pos_2263	pos
Pelargonidin	0.002268	0.01329	1.1299	1.1042	1.0712	0.0992	yes	up	C05904	-	-	map01100;map00942;map00941;map01110	Metabolic pathways;Anthocyanin biosynthesis;Flavonoid biosynthesis;Biosynthesis of secondary metabolites	Metabolism;Metabolism;Metabolism;Metabolism	Global and overview maps;Biosynthesis of other secondary metabolites;Biosynthesis of other secondary metabolites;Global and overview maps	LMPK12010003;HMDB0003263	Phenylpropanoids and polyketides	Flavonoids	Hydroxyflavonoids	7690-51-9;134-04-3	269.046	4.51323	M-H	C15H10O5	79	-	metab_13961	neg_5369	neg
D-Glucurono-6,3-lactone	0.000845	0.006938	1.1297	1.1357	1.0941	0.1297	yes	up	C02670	-	-	map01100;map00053	Metabolic pathways;Ascorbate and aldarate metabolism	Metabolism;Metabolism	Global and overview maps;Carbohydrate metabolism	HMDB0006355	Organoheterocyclic compounds	Furofurans	Isosorbides	32449-92-6	351.058	0.5296	M-H, 2M-H	C6H8O6	-	61.8	metab_8821	neg_224	neg
N-acetylaspartate	0.002256	0.01324	1.1287	1.117	1.1088	0.149	yes	up	C01042	-	-	map01100;map00250	Metabolic pathways;Alanine, aspartate and glutamate metabolism	Metabolism;Metabolism	Global and overview maps;Amino acid metabolism	HMDB0000812	Organic acids and derivatives	Carboxylic acids and derivatives	Amino acids, peptides, and analogues	997-55-7	174.04	0.8245	M-H	C6H9NO5	57.8	-	metab_14925	neg_6333	neg
1-(4-hydroxyphenyl)pentan-3-one	0.008409	0.04228	1.1287	1.1215	1.1001	0.1376	yes	up	-	-	-	-	-	-	-	-	-	-	-	-	161.096	5.06697	M+H-H2O, M+H	C11H14O2	-	52	metab_671	pos_674	pos
PE(18:2/0:0)	0.0003261	0.003657	1.1271	1.1234	0.9194	-0.1212	yes	down	-	-	-	-	-	-	-	-	-	-	-	-	476.279	6.05977	M-H	C23H44NO7P	92.5	-	metab_11594	neg_3000	neg
3-Iodopropanoic acid	0.02222	0.06006	1.1241	1.1095	0.8861	-0.1745	yes	down	-	-	-	-	-	-	-	HMDB0031252	Organic acids and derivatives	Carboxylic acids and derivatives	Carboxylic acids	141-76-4	244.93	0.5156	M+FA-H	C3H5IO2	-	32.1	metab_15369	neg_6779	neg
Quinaprilat	0.005976	0.02529	1.1214	1.1233	1.1098	0.1503	yes	up	C21540	-	-	-	-	-	-	85441-60-7;HMDB0042005	Organic acids and derivatives	Carboxylic acids and derivatives	Amino acids, peptides, and analogues	85441-60-7;82768-85-2	447.13	5.72827	M+K-2H	C23H26N2O5	-	40.4	metab_11266	neg_2672	neg
Gnaphaliin	0.01145	0.03936	1.1198	1.1169	1.0983	0.1353	yes	up	-	-	-	-	-	-	-	LMPK12113093;HMDB0030544	Phenylpropanoids and polyketides	Flavonoids	O-methylated flavonoids	33803-42-8	295.062	3.9856	M-H2O-H	C17H14O6	-	70.9	metab_14077	neg_5485	neg
5-(3',4',5'-trihydroxyphenyl)-gamma-valerolactone-O-methyl-4'-O-glucuronide	0.01511	0.0617	1.1177	1.087	1.0858	0.1188	yes	up	-	-	-	-	-	-	-	-	-	-	-	-	379.101	4.27052	M+H-2H2O	C18H22O11	-	30.3	metab_6724	pos_6741	pos
N-acetyldopamine	0.0006297	0.007528	1.1139	1.1122	1.107	0.1467	yes	up	-	-	-	-	-	-	-	HMDB0041943	Benzenoids	Phenols	Benzenediols	2494-12-04	196.097	1.97117	M+H	C10H13NO3	71.3	-	metab_7386	pos_7405	pos
Ginkgotoxin	0.02508	0.08752	1.1137	1.104	0.8916	-0.1655	yes	down	-	-	-	-	-	-	-	HMDB0029455	Organoheterocyclic compounds	Pyridines and derivatives	Pyridoxines	1464-33-1	184.097	4.14758	M+H	C9H13NO3	38.8	-	metab_6747	pos_6764	pos
Glu Ser	0.004033	0.0261	1.1133	1.088	1.0886	0.1225	yes	up	-	-	-	-	-	-	-	-	-	-	-	-	235.093	0.503367	M+H	C8H14N2O6	36.3	-	metab_8202	pos_8226	pos
PE(18:1(9Z)/0:0)	0.004972	0.0223	1.1131	1.128	0.9013	-0.1499	yes	down	-	-	-	-	-	-	-	LMGP02050004	-	-	-	-	478.295	6.10683	M-H	C23H46NO7P	92.9	-	metab_13211	neg_4617	neg
Quinone	3.426e-06	0.0002449	1.1124	1.1122	1.0769	0.1069	yes	up	C00472	-	-	-	-	-	-	HMDB0003364;106-51-4	Organic oxygen compounds	Organooxygen compounds	Carbonyl compounds	106-51-4	109.029	0.537617	M+H	C6H4O2	62.6	-	metab_8598	pos_8138	pos
({6-[5,7-dihydroxy-2-(4-hydroxyphenyl)-4-oxo-3,4-dihydro-2H-1-benzopyran-8-yl]-3,4-dihydroxy-5-[(3,4,5-trihydroxy-6-methyloxan-2-yl)oxy]oxan-2-yl}methoxy)sulfonic acid	0.01012	0.0362	1.1116	1.1037	1.0766	0.1065	yes	up	-	-	-	-	-	-	-	-	-	-	-	-	659.127	4.44467	M-H, M+Na-2H	C27H32O17S	-	50.7	metab_9277	neg_680	neg
2-amino-4-({1-[(carboxymethyl)-C-hydroxycarbonimidoyl]-2-{[1-hydroxy-1-(4-hydroxy-3-methoxyphenyl)-3-oxobutan-2-yl]sulfanyl}ethyl}-C-hydroxycarbonimidoyl)butanoic acid	0.02822	0.09455	1.1105	1.0851	0.9086	-0.1383	yes	down	-	-	-	-	-	-	-	-	-	-	-	-	538.15	5.80655	M+Na	C21H29N3O10S	-	43.7	metab_6279	pos_6293	pos
Methyl 5-(1-Propynyl)-2-thiophenepropanoate	0.001143	0.008432	1.1076	1.1011	1.0872	0.1206	yes	up	-	-	-	-	-	-	-	HMDB0034759	Lipids and lipid-like molecules	Fatty Acyls	Fatty acid esters	67901-30-8	475.125	3.40242	2M+Hac-H	C11H12O2S	-	51.8	metab_14233	neg_5641	neg
2-Hydroxy-4-methoxyacetophenone 5-sulfate	0.003119	0.01625	1.1047	1.0988	0.9106	-0.1351	yes	down	-	-	-	-	-	-	-	HMDB0041648	Organic oxygen compounds	Organooxygen compounds	Carbonyl compounds	-	282.991	0.508583	M+Na-2H, M+K-2H	C9H10O7S	-	32.5	metab_8808	neg_211	neg
MG(0:0/14:1(9Z)/0:0)	0.002619	0.0146	1.1031	1.1039	0.8972	-0.1565	yes	down	-	-	-	-	-	-	-	HMDB0011531	Lipids and lipid-like molecules	Glycerolipids	Monoradylglycerols	-	281.213	6.00377	M-H2O-H	C17H32O4	-	67.1	metab_13278	neg_4684	neg
3-(2,5-dihydroxy-4-methoxyphenyl)-8,8-dimethyl-2H,8H-pyrano[2,3-f]chromen-2-one	0.01244	0.05495	1.1018	1.1037	1.1029	0.1413	yes	up	-	-	-	-	-	-	-	-	-	-	-	-	384.144	5.8203	M+NH4	C21H18O6	-	68.1	metab_3048	pos_3059	pos
6-{[10-(but-3-enoyl)-3-hydroxy-2,2-dimethyl-8-oxo-6-propyl-2H,3H,4H,8H-pyrano[3,2-g]chromen-5-yl]oxy}-3,4,5-trihydroxyoxane-2-carboxylic acid	0.02717	0.09198	1.1017	1.0566	1.0778	0.1081	yes	up	-	-	-	-	-	-	-	-	-	-	-	-	571.181	5.74458	M+Na	C27H32O12	-	52.3	metab_6365	pos_6379	pos
Kuwanon L	0.03397	0.07785	1.1007	1.1149	1.1427	0.1924	yes	up	-	-	-	-	-	-	-	HMDB0030121	Phenylpropanoids and polyketides	Flavonoids	Flavans	88524-65-6	607.16	5.89208	M-H2O-H	C35H30O11	-	70.1	metab_13419	neg_4826	neg
3,4-Dimethyl-2-(1-pyrrolidinyl)-2-cyclopenten-1-one	0.0444	0.1305	1.1002	1.1178	1.124	0.1686	yes	up	-	-	-	-	-	-	-	HMDB0039677	Organoheterocyclic compounds	Pyrrolidines	_	97826-62-5	221.165	1.74847	M+ACN+H	C11H17NO	-	47.7	metab_7491	pos_7511	pos
3,4,5-trihydroxy-2-[hydroxy(3,4,5-trihydroxyoxan-2-yl)methyl]-4-[3,4,5-trihydroxy-6-(hydroxymethyl)oxan-2-yl]cyclohexa-2,5-dien-1-one	0.001847	0.01163	1.0979	1.0853	1.0707	0.0986	yes	up	-	-	-	-	-	-	-	-	-	-	-	-	447.115	2.13412	M-H2O-H	C18H26O14	-	42.9	metab_14530	neg_5938	neg
Chrysoeriol 7-O-(6''-malonyl-glucoside)	0.01014	0.03621	1.0973	1.095	1.086	0.119	yes	up	-	-	-	-	-	-	-	-	-	-	-	-	569.093	4.72215	M+Na-2H	C25H24O14	-	68.9	metab_13919	neg_5327	neg
(20R)-Ginsenoside Rh2	0.01408	0.05907	1.0944	1.1218	0.9191	-0.1217	yes	down	-	-	-	-	-	-	-	HMDB0039544	Lipids and lipid-like molecules	Prenol lipids	Triterpenoids	78214-33-2	640.479	6.52747	M+NH4	C36H62O8	-	86.3	metab_4947	pos_4961	pos
1-Pyrroline-2-carboxylic acid	1.985e-05	0.0008741	1.0929	1.0786	1.0767	0.1066	yes	up	C03564	-	-	map00330	Arginine and proline metabolism	Metabolism	Amino acid metabolism	2139-03-9;HMDB0006875	Organoheterocyclic compounds	Pyrrolines	_	2139-03-09	114.055	0.537617	M+H, M+CH3OH+H	C5H7NO2	55.8	-	metab_1523	pos_1526	pos
6-[4-(2-carboxy-2-{[(2E)-3-(3,4-dihydroxyphenyl)prop-2-enoyl]oxy}ethyl)-2-hydroxyphenoxy]-3,4,5-trihydroxyoxane-2-carboxylic acid	0.01571	0.04804	1.092	1.0957	1.109	0.1493	yes	up	-	-	-	-	-	-	-	-	-	-	-	-	517.1	2.60745	M-H2O-H	C24H24O14	-	42.1	metab_10597	neg_2003	neg
Daidzein 6''-O-acetate	0.02761	0.09284	1.0876	1.1129	0.9196	-0.1209	yes	down	-	-	-	-	-	-	-	LMPK12050015	-	-	-	-	459.129	4.37017	M+H	C23H22O10	35.4	-	metab_2770	pos_2781	pos
3-(5-Methyl-2-furyl)prop-2-enal	0.02195	0.08015	1.0874	1.0911	1.1193	0.1626	yes	up	-	-	-	-	-	-	-	HMDB0032400	Organoheterocyclic compounds	Heteroaromatic compounds	_	5555-90-8	137.06	4.53367	M+H	C8H8O2	-	48.3	metab_6672	pos_6688	pos
3-Isopropenylpentanedioic acid	0.01554	0.06287	1.0847	1.0839	1.1038	0.1425	yes	up	-	-	-	-	-	-	-	HMDB0032352	Lipids and lipid-like molecules	Fatty Acyls	Fatty acids and conjugates	6839-75-4	137.06	3.93423	M+H-2H2O	C8H12O4	-	39	metab_6801	pos_6818	pos
Ile Gly	0.003604	0.02414	1.0826	1.0862	1.0787	0.1093	yes	up	-	-	-	-	-	-	-	-	-	-	-	-	189.124	1.16123	M+H	C8H16N2O3	42.5	-	metab_7673	pos_7693	pos
7-hydroxygranisetron	0.003489	0.02363	1.0791	1.0701	0.9343	-0.098	yes	down	-	-	-	-	-	-	-	HMDB0061062	Organoheterocyclic compounds	Benzopyrazoles	Indazoles	-	346.223	5.02902	M+NH4	C18H24N4O2	-	61.2	metab_2851	pos_2862	pos
N6,N6,N6-Trimethyl-L-lysine	0.000726	0.008217	1.0782	1.0676	1.0681	0.095	yes	up	C03793	-	-	map01100;map00310	Metabolic pathways;Lysine degradation	Metabolism;Metabolism	Global and overview maps;Amino acid metabolism	HMDB0001325;19253-88-4	Organic acids and derivatives	Carboxylic acids and derivatives	Amino acids, peptides, and analogues	19253-88-4	189.16	0.4221	M+H, M+K	C9H20N2O2	-	38	metab_415	pos_418	pos
6-Hydroxy-2,6-dimethyl-2,7-octadien-4-one	0.007331	0.02905	1.0777	1.0998	0.8896	-0.1688	yes	down	-	-	-	-	-	-	-	HMDB0034670	Lipids and lipid-like molecules	Prenol lipids	Monoterpenoids	64661-54-7	213.113	4.20283	M+FA-H	C10H16O2	-	43.8	metab_14015	neg_5423	neg
3'-demethyletoposide	0.02597	0.06595	1.0773	1.0378	1.1156	0.1578	yes	up	-	-	-	-	-	-	-	-	-	-	-	-	555.152	5.72322	M-H2O-H	C28H30O13	-	65	metab_11263	neg_2669	neg
P-Hydroxybenzophenone	0.03254	0.1046	1.0762	1.0436	1.1202	0.1638	yes	up	-	-	-	-	-	-	-	-	-	-	-	-	199.076	3.98103	M+H	C13H10O2	69.2	-	metab_6787	pos_6804	pos
4-{[3-(hydroxymethyl)-3-methyloxiran-2-yl]methoxy}-7H-furo[3,2-g]chromen-7-one	0.02765	0.09289	1.0755	1.0475	1.1027	0.141	yes	up	-	-	-	-	-	-	-	-	-	-	-	-	267.066	5.93007	M+H-2H2O	C16H14O6	-	44.7	metab_6017	pos_6031	pos
3,5,7-trihydroxy-8-methoxy-2-phenyl-4H-chromen-4-one	0.01553	0.04769	1.0723	1.0707	1.0957	0.1319	yes	up	-	-	-	-	-	-	-	-	-	-	-	-	321.039	4.7378	M+Na-2H	C16H12O6	-	70	metab_13913	neg_5321	neg
P-Lactophenetide	0.0025	0.01886	1.0708	1.0698	1.0963	0.1326	yes	up	C14262	-	-	-	-	-	-	-	-	-	-	539-08-2	210.113	2.63197	M+H	C11H15NO3	35.5	-	metab_7158	pos_7175	pos
Guanidylic acid (guanosine monophosphate)	0.02031	0.05682	1.0703	1.0632	0.918	-0.1234	yes	down	-	-	-	-	-	-	-	-	-	-	-	-	362.051	1.54605	M-H	C10H14N5O8P	86	-	metab_10366	neg_1772	neg
2-[3,4-bis(2-hydroxyethoxy)phenyl]-3,5-dihydroxy-7-(2-hydroxyethoxy)-4H-chromen-4-one	0.003801	0.02502	1.0645	1.0502	0.9407	-0.0882	yes	down	-	-	-	-	-	-	-	-	-	-	-	-	457.111	2.65263	M+NH4, M+Na	C21H22O10	-	47.9	metab_562	pos_565	pos
CL(i-13:0/a-25:0/i-14:0/18:2(9Z,11Z))[rac]	0.01726	0.06775	1.0606	1.0426	1.0801	0.1112	yes	up	-	-	-	-	-	-	-	HMDB0075065	Lipids and lipid-like molecules	Glycerophospholipids	Glycerophosphoglycerophosphoglycerols	-	717.523	6.00537	M+2H	C79H150O17P2	-	55.2	metab_3315	pos_3326	pos
PG(16:0/0:0)[U]	0.021	0.05811	1.0554	1.0818	1.1187	0.1618	yes	up	-	-	-	-	-	-	-	-	-	-	-	-	483.274	8.32312	M-H	C22H45O9P	59.7	-	metab_12583	neg_3989	neg
L-Glutamine	0.001421	0.01278	1.0525	1.0748	1.0729	0.1015	yes	up	C00064	Peptides	Amino acids	map01100;map00630;map00220;map00230;map01240;map02010;map00910;map01230;map00240;map00250;map00970;map00750	Metabolic pathways;Glyoxylate and dicarboxylate metabolism;Arginine biosynthesis;Purine metabolism;Biosynthesis of cofactors;ABC transporters;Nitrogen metabolism;Biosynthesis of amino acids;Pyrimidine metabolism;Alanine, aspartate and glutamate metabolism;Aminoacyl-tRNA biosynthesis;Vitamin B6 metabolism	Metabolism;Metabolism;Metabolism;Metabolism;Metabolism;Environmental Information Processing;Metabolism;Metabolism;Metabolism;Metabolism;Genetic Information Processing;Metabolism	Global and overview maps;Carbohydrate metabolism;Amino acid metabolism;Nucleotide metabolism;Global and overview maps;Membrane transport;Energy metabolism;Global and overview maps;Nucleotide metabolism;Amino acid metabolism;Translation;Metabolism of cofactors and vitamins	56-85-9;HMDB0000641;HMDB0003423	Organic acids and derivatives	Carboxylic acids and derivatives	Amino acids, peptides, and analogues	5959-95-5;56-85-9	147.077	0.462633	M+H	C5H10N2O3	64.1	-	metab_8279	pos_8303	pos
Pro Ser Thr	0.002988	0.02141	1.052	1.0517	1.064	0.0895	yes	up	-	-	-	-	-	-	-	-	-	-	-	-	304.151	0.449483	M+H-H2O, M+H	C12H21N3O6	48.2	-	metab_441	pos_444	pos
Traumatic Acid	0.003848	0.01878	1.0509	1.0561	0.9317	-0.1021	yes	down	C16308	-	-	map00592;map01110	alpha-Linolenic acid metabolism;Biosynthesis of secondary metabolites	Metabolism;Metabolism	Lipid metabolism;Global and overview maps	LMFA01170002;HMDB0000933	Lipids and lipid-like molecules	Fatty Acyls	Fatty acids and conjugates	6402-36-4	227.129	6.53595	M-H	C12H20O4	47.5	-	metab_12993	neg_4399	neg
6-[3-(carboxymethyl)phenoxy]-3,4,5-trihydroxyoxane-2-carboxylic acid	0.03367	0.07733	1.0506	1.066	0.8999	-0.1522	yes	down	-	-	-	-	-	-	-	HMDB0125161	Organic oxygen compounds	Organooxygen compounds	Carbohydrates and carbohydrate conjugates	-	373.078	2.2853	M+FA-H	C14H16O9	-	43.4	metab_14475	neg_5883	neg
1-Pyrroline-5-carboxylic acid	4.398e-05	0.001457	1.0496	1.0392	1.0748	0.1041	yes	up	C03912	-	-	map01100;map00250;map00330;map01230;map01110	Metabolic pathways;Alanine, aspartate and glutamate metabolism;Arginine and proline metabolism;Biosynthesis of amino acids;Biosynthesis of secondary metabolites	Metabolism;Metabolism;Metabolism;Metabolism;Metabolism	Global and overview maps;Amino acid metabolism;Amino acid metabolism;Global and overview maps;Global and overview maps	2906-39-0;HMDB0001301	Organic acids and derivatives	Carboxylic acids and derivatives	Amino acids, peptides, and analogues	64199-88-8;2906-39-0	114.055	0.721883	M+H	C5H7NO2	48.6	-	metab_8579	pos_2031	pos
3,4,5-trihydroxy-6-[4-(3,4,5,7-tetrahydroxy-3,4-dihydro-2H-1-benzopyran-2-yl)phenoxy]oxane-2-carboxylic acid	0.04847	0.1376	1.0494	1.0027	1.0963	0.1326	yes	up	-	-	-	-	-	-	-	-	-	-	-	-	489.103	4.24303	M+Na	C21H22O12	-	84.2	metab_6730	pos_6747	pos
LysoPA(0:0/18:2(9Z,12Z))	0.003676	0.01827	1.0431	1.0208	1.0751	0.1045	yes	up	-	-	-	-	-	-	-	HMDB0007852	Lipids and lipid-like molecules	Glycerophospholipids	Glycerophosphates	-	433.237	6.20075	M-H	C21H39O7P	-	39.7	metab_13115	neg_4521	neg
Acaciabiuronic acid	0.00114	0.008432	1.0373	1.0174	1.0834	0.1156	yes	up	-	-	-	-	-	-	-	HMDB0029938	Organic oxygen compounds	Organooxygen compounds	Carbohydrates and carbohydrate conjugates	7264-19-9	337.078	0.8671	M-H2O-H	C12H20O12	-	94.4	metab_14909	neg_6317	neg
Luteolin 4'-glucoside	0.03706	0.08203	1.0361	1.0552	0.8983	-0.1547	yes	down	-	-	-	-	-	-	-	LMPK12110652	-	-	-	-	429.083	3.46977	M-H2O-H	C21H20O11	-	81.9	metab_14218	neg_5626	neg
Niacinamide	0.0007615	0.008462	1.0344	1.0168	1.0712	0.0992	yes	up	C00153	Vitamins and cofactors	Vitamins	map01100;map00760;map01240	Metabolic pathways;Nicotinate and nicotinamide metabolism;Biosynthesis of cofactors	Metabolism;Metabolism;Metabolism	Global and overview maps;Metabolism of cofactors and vitamins;Global and overview maps	HMDB0001406;98-92-0	Organoheterocyclic compounds	Pyridines and derivatives	Pyridinecarboxylic acids and derivatives	98-92-0	123.056	0.537617	M+H, M+2Na-H	C6H6N2O	81.3	-	metab_1515	pos_1518	pos
B-D-Xylopyranosyl-(1->4)-a-L-rhamnopyranosyl-(1->2)-D-fucose	0.005483	0.02383	1.034	1.0402	1.0877	0.1213	yes	up	-	-	-	-	-	-	-	HMDB0041225	Organic oxygen compounds	Organooxygen compounds	Carbohydrates and carbohydrate conjugates	-	477.141	3.86843	M+Cl	C17H30O13	-	71.4	metab_14115	neg_5523	neg
Squamosinin A	0.00572	0.03261	1.0323	1.0481	0.9407	-0.0882	yes	down	-	-	-	-	-	-	-	HMDB0041429	Lipids and lipid-like molecules	Fatty Acyls	Fatty alcohols	163597-71-5	640.479	6.13657	M+NH4	C36H62O8	-	83	metab_3630	pos_3641	pos
3''-O-Acetylafzelin	0.007148	0.0286	1.0315	1.007	1.0706	0.0984	yes	up	-	-	-	-	-	-	-	-	-	-	-	-	519.115	4.51323	M-H, M+Na-2H, M+FA-H	C23H22O11	-	70.7	metab_8673	neg_75	neg
6-[2-carboxy-2-(hydroxymethyl)-2-methylethoxy]-3,4,5-trihydroxyoxane-2-carboxylic acid	0.003042	0.02167	1.0302	1.0316	1.0726	0.1011	yes	up	-	-	-	-	-	-	-	-	-	-	-	-	343.124	0.537617	M+CH3OH+H, 2M+NH4	C11H18O10	-	75.8	metab_1485	pos_1488	pos
Gamma-Glutamylvaline	0.002655	0.01963	1.0293	0.9975	1.0707	0.0986	yes	up	-	-	-	-	-	-	-	HMDB0011172	Organic acids and derivatives	Carboxylic acids and derivatives	Amino acids, peptides, and analogues	2746-34-1	247.129	1.7691	M+H	C10H18N2O5	-	65.8	metab_2257	pos_2264	pos
Adenosine 3'-monophosphate	0.008529	0.03246	1.0292	1.0114	0.9292	-0.1059	yes	down	-	-	-	-	-	-	-	-	-	-	-	-	346.056	1.52507	M-H	C10H14N5O7P	97.2	-	metab_10350	neg_1756	neg
2-hydroxy-2-[8-hydroxy-2-methyl-2-(4-methylpent-3-en-1-yl)-2H-chromen-5-yl]acetic acid	0.02359	0.08422	1.0284	1.0315	0.9181	-0.1233	yes	down	-	-	-	-	-	-	-	-	-	-	-	-	319.152	2.86303	M+H	C18H22O5	-	42.6	metab_7092	pos_7109	pos
2-(3-hydroxyphenyl)-6-[3,4,5-trihydroxy-6-(hydroxymethyl)oxan-2-yl]-3,4-dihydro-2H-1-benzopyran-3,5,7-triol	0.01922	0.0549	1.022	1.0109	0.9345	-0.0977	yes	down	-	-	-	-	-	-	-	-	-	-	-	-	435.13	3.72238	M-H	C21H24O10	-	82.7	metab_10805	neg_2211	neg
Aflatoxin B1	0.01225	0.04105	1.0175	0.988	1.082	0.1137	yes	up	C06800	-	-	map01100;map01110	Metabolic pathways;Biosynthesis of secondary metabolites	Metabolism;Metabolism	Global and overview maps;Global and overview maps	HMDB0006552;LMPK10000006	Phenylpropanoids and polyketides	Coumarins and derivatives	Furanocoumarins	1162-65-8	311.057	4.51323	M-H	C17H12O6	36.7	-	metab_13960	neg_5368	neg
Urolithin B	0.03605	0.08089	1.0171	1.0191	0.9152	-0.1278	yes	down	-	-	-	-	-	-	-	HMDB0013696	Phenylpropanoids and polyketides	Coumarins and derivatives	_	1139-83-9	257.046	6.54283	M+FA-H	C13H8O3	-	44.5	metab_11802	neg_3208	neg
Malonyldaidzin	0.01259	0.05512	1.0139	0.978	1.0434	0.0613	yes	up	C16191	-	-	map00943	Isoflavonoid biosynthesis	Metabolism	Biosynthesis of other secondary metabolites	HMDB0041263	Phenylpropanoids and polyketides	Coumarins and derivatives	Furanocoumarins	124590-31-4	503.119	3.98103	M+H, 2M+H, 2M+Na, M+K, M+Na	C24H22O12	39.1	-	metab_12	pos_13	pos
CDP-DG(16:0/18:1(11Z))	0.001724	0.01108	1.0114	1.0118	0.9414	-0.0871	yes	down	C00269	-	-	map01100;map00564;map01110;map04070	Metabolic pathways;Glycerophospholipid metabolism;Biosynthesis of secondary metabolites;Phosphatidylinositol signaling system	Metabolism;Metabolism;Metabolism;Environmental Information Processing	Global and overview maps;Lipid metabolism;Global and overview maps;Signal transduction	HMDB0006970;LMGP13010002	Lipids and lipid-like molecules	Glycerophospholipids	CDP-glycerols	-	1000.5	5.90607	M+Na-2H	C46H83N3O15P2	-	88.5	metab_11463	neg_2869	neg
Dihydrodaidzein	0.003935	0.01906	1.0113	0.9977	1.0747	0.1039	yes	up	-	-	-	-	-	-	-	HMDB0005760;LMPK12050447	Phenylpropanoids and polyketides	Isoflavonoids	Isoflavans	17238-05-0	255.066	5.81513	M-H	C15H12O4	-	39.2	metab_11354	neg_2760	neg
3,4,5-trihydroxy-6-[5-(7-hydroxy-4-oxo-4H-chromen-2-yl)-2-methoxyphenoxy]oxane-2-carboxylic acid	0.04224	0.0887	1.0088	1.0245	1.1124	0.1537	yes	up	-	-	-	-	-	-	-	-	-	-	-	-	505.096	4.61268	M+FA-H	C22H20O11	-	75.5	metab_13940	neg_5348	neg
Tricholomic acid	0.0006757	0.007853	1.0048	0.993	0.9351	-0.0968	yes	down	C08298	-	-	-	-	-	-	HMDB0030412	Organic acids and derivatives	Carboxylic acids and derivatives	Amino acids, peptides, and analogues	2644-49-7	205.02	0.510217	M+2Na-H	C5H8N2O4	-	35.2	metab_8187	pos_8211	pos
Dulcitol	0.008718	0.03285	1.0048	0.9734	1.1007	0.1384	yes	up	C01697	-	-	map01100;map00052	Metabolic pathways;Galactose metabolism	Metabolism;Metabolism	Global and overview maps;Carbohydrate metabolism	HMDB0011632;HMDB0000107	Organic oxygen compounds	Organooxygen compounds	Carbohydrates and carbohydrate conjugates	488-45-9;608-66-2	181.071	0.684767	M-H	C6H14O6	38.8	-	metab_16020	neg_6511	neg
3-Hydroxydodecanoic acid	0.01292	0.04274	1.0028	0.9978	1.1089	0.1491	yes	up	-	-	-	-	-	-	-	HMDB0000387	Organic acids and derivatives	Hydroxy acids and derivatives	Medium-chain hydroxy acids and derivatives	45162-48-9	215.165	6.02475	M-H	C12H24O3	-	49.1	metab_11566	neg_2972	neg
Arabinonic acid	0.003578	0.01794	1.0021	1.0126	1.0688	0.096	yes	up	C00878	-	-	map00053	Ascorbate and aldarate metabolism	Metabolism	Carbohydrate metabolism	HMDB0000539	Organic oxygen compounds	Organooxygen compounds	Carbohydrates and carbohydrate conjugates	488-30-2	165.04	0.487633	M-H	C5H10O6	-	42.2	metab_15466	neg_6876	neg
3 Hydroxycoumarin	0.005096	0.03046	1.0012	0.9897	0.9311	-0.103	yes	down	-	-	-	-	-	-	-	HMDB0002149	Phenylpropanoids and polyketides	Coumarins and derivatives	Hydroxycoumarins	939-19-5	163.039	2.65263	M+H	C9H6O3	67.9	-	metab_7148	pos_7165	pos
Serinyl-Hydroxyproline	0.006192	0.03422	1.0011	1.0013	1.0726	0.1011	yes	up	-	-	-	-	-	-	-	HMDB0029040	Organic acids and derivatives	Carboxylic acids and derivatives	Amino acids, peptides, and analogues	90965-81-4	263.062	0.708133	M+2Na-H	C8H14N2O5	-	48.8	metab_2022	pos_2027	pos

## Sheet: Table S4
Table S4. List of differentially regulated metabolites(DRMs)under AsV+ZnO50_vs_CK treatment.
Metabolite	P_value	FDR	VIP_pred_OPLS-DA	VIP_PLS-DA	FC(AsV+ZnO50/CK)	Log2FC(AsV+ZnO50/CK)	Significant	Regulate	KEGG Compound ID	KEGG Compound First Category	KEGG Compound Second Category	KEGG Pathway ID	KEGG Pathway Description	KEGG Pathway First Category	KEGG Pathway Second Category	Library ID	HMDB Superclass	HMDB Class	HMDB Subclass	CAS ID	M/Z	Retention time	Adducts	Formula	Fragmentation Score	Theoretical Fragmentation Score	Metab ID	ID	Mode
3'-Sialyllactosamine	7.54e-06	0.000433	4.1434	4.1607	14.4966	3.8576	yes	up	-	-	-	-	-	-	-	-	-	-	-	-	669.178	6.27765	M+K-2H	C23H40N2O18	-	54	metab_13072	neg_4478	neg
BROMO-3-HYDROXY-4-(SUCCIN-2-YL)-CARYOLANE gamma-LACTONE	0.0001288	0.002938	3.963	3.9264	9.6141	3.2652	yes	up	-	-	-	-	-	-	-	-	-	-	-	-	399.119	2.70103	M+H	C19H27BrO4	37.5	-	metab_7136	pos_7153	pos
DHAP(8:0)	1.688e-05	0.0008027	3.9086	3.8963	64.3003	6.0068	yes	up	-	-	-	-	-	-	-	HMDB0011685	Organic oxygen compounds	Organooxygen compounds	Carbonyl compounds	-	593.214	5.57145	2M+H	C11H21O7P	-	37.6	metab_6479	pos_6493	pos
4-[3-(3,4-dihydroxyphenyl)-2-hydroxypropyl]benzene-1,2,3,5-tetrol	0.0005223	0.007216	3.6584	3.6161	5.7083	2.5131	yes	up	-	-	-	-	-	-	-	-	-	-	-	-	372.108	3.18687	M+ACN+Na	C15H16O7	-	89.1	metab_6999	pos_7016	pos
Tryptophyl-Alanine	3.184e-09	3.255e-06	3.3999	3.3849	8.7894	3.1358	yes	up	-	-	-	-	-	-	-	HMDB0029076	Organic acids and derivatives	Carboxylic acids and derivatives	Amino acids, peptides, and analogues	-	293.161	2.0608	M+NH4	C14H17N3O3	-	83	metab_7344	pos_7363	pos
Kynuramine	0.0005727	0.007604	3.2632	3.2746	8.3776	3.0665	yes	up	-	-	-	-	-	-	-	HMDB0012246	Organic oxygen compounds	Organooxygen compounds	Carbonyl compounds	363-36-0	206.129	1.36752	M+ACN+H	C9H12N2O	-	56	metab_7640	pos_7660	pos
[2,6-dihydroxy-4-(7-methyl-11-oxo-4-{[3,4,5-trihydroxy-6-(hydroxymethyl)oxan-2-yl]oxy}-2,8-dioxatricyclo[7.3.1.0?,??]trideca-1(12),3,5(13),6,9-pentaen-3-yl)phenoxy]dihydroxyoxo-lambda?-sulfanylium	6.285e-07	0.0001038	3.1398	3.1339	2.0271	1.0194	yes	up	-	-	-	-	-	-	-	HMDB0124756	_	_	_	-	605.055	1.77595	M+Na	C24H22O15S	-	79.2	metab_7448	pos_7467	pos
1-(6-hydroxy-4-methoxy-1-benzofuran-5-yl)ethan-1-one	0.02501	0.07072	3.0695	3.0681	16.9747	4.0853	yes	up	-	-	-	-	-	-	-	-	-	-	-	-	471.13	5.19792	2M+Hac-H	C11H10O4	-	46	metab_11092	neg_2498	neg
7,4',5'-Trihydroxy-5,2'-oxido-4-phenylcoumarin	0.001486	0.01379	3.0539	3.0297	2.1054	1.0741	yes	up	-	-	-	-	-	-	-	LMPK12100060	-	-	-	-	285.04	5.30638	M+H	C15H8O6	38.8	-	metab_2888	pos_2899	pos
6-{[3,5-dihydroxy-2-(3-hydroxy-2,2-dimethyl-3,4-dihydro-2H-1-benzopyran-6-yl)-4-oxo-4H-chromen-7-yl]oxy}-3,4,5-trihydroxyoxane-2-carboxylic acid	1.104e-05	0.0006268	3.0224	3.0008	1.8624	0.8972	yes	up	-	-	-	-	-	-	-	-	-	-	-	-	610.149	1.78282	M+ACN+Na	C26H26O13	-	30.3	metab_7445	pos_7464	pos
2-[4,6-dihydroxy-2-methoxy-3-(3-methylbut-2-en-1-yl)phenyl]-1-(2,4-dihydroxy-5-methoxyphenyl)ethan-1-one	0.004244	0.02743	2.9649	2.898	4.0313	2.0112	yes	up	-	-	-	-	-	-	-	-	-	-	-	-	353.139	4.11877	M+H-2H2O	C21H24O7	-	55.8	metab_2743	pos_2754	pos
Simmondsin	0.003558	0.02439	2.9057	2.9404	2.4515	1.2937	yes	up	-	-	-	-	-	-	-	HMDB0030394	Organic oxygen compounds	Organooxygen compounds	Carbohydrates and carbohydrate conjugates	51771-52-9	414.119	3.63323	M+K	C16H25NO9	-	40.9	metab_2664	pos_2675	pos
Derrone	6.893e-05	0.001995	2.9028	2.8807	2.3127	1.2096	yes	up	-	-	-	-	-	-	-	LMPK12050203	-	-	-	-	337.107	3.31113	M+H	C20H16O5	58	-	metab_2606	pos_2617	pos
Met Met Cys	0.0003582	0.005707	2.8797	2.8351	1.6656	0.736	yes	up	-	-	-	-	-	-	-	-	-	-	-	-	384.108	3.65485	M+H, M+Na	C13H25N3O4S3	35.9	-	metab_612	pos_615	pos
W-O-beta-D-Glucopyranosylaloeemodin	0.02041	0.0623	2.8718	2.7988	2.4941	1.3185	yes	up	-	-	-	-	-	-	-	HMDB0034405	Benzenoids	Anthracenes	Anthraquinones	50488-89-6	477.105	2.87602	M+FA-H	C21H20O10	-	53.9	metab_14355	neg_5763	neg
3,4,5-trihydroxy-6-{3-[1-hydroxy-2-(2-hydroxyphenyl)ethyl]-5-methoxyphenoxy}oxane-2-carboxylic acid	1.331e-07	4.193e-05	2.8113	2.7945	1.8267	0.8692	yes	up	-	-	-	-	-	-	-	-	-	-	-	-	500.156	2.38243	M+ACN+Na	C21H24O10	-	52.4	metab_7222	pos_7239	pos
2-Dehydro-3-deoxy-D-arabino-heptonate 7-phosphate (DAHP)	4.028e-05	0.001396	2.7946	2.7453	1.6943	0.7607	yes	up	-	-	-	-	-	-	-	-	-	-	-	-	306.058	1.36752	M+H, M+NH4	C7H13O10P	48.9	-	metab_1608	pos_1611	pos
2',3'-Dideoxyadenosine-5-triphosphate	1.165e-07	3.895e-05	2.7755	2.7741	1.7453	0.8035	yes	up	-	-	-	-	-	-	-	-	-	-	-	-	520.003	1.84377	M+FA-H	C10H16N5O11P3	-	67.8	metab_14592	neg_6000	neg
6-{3-[6-(3,4-dihydroxy-6-methyl-5-oxooxan-2-yl)-5,7-dihydroxy-4-oxo-4H-chromen-2-yl]phenoxy}-3,4,5-trihydroxyoxane-2-carboxylic acid	1.313e-05	0.0006941	2.7704	2.7511	1.6871	0.7545	yes	up	-	-	-	-	-	-	-	-	-	-	-	-	632.162	3.5974	M+ACN+H	C27H26O15	-	40.5	metab_6877	pos_6894	pos
S-(Hydroxymethyl)glutathione	7.066e-05	0.00162	2.7697	2.7825	1.792	0.8416	yes	up	C14180	-	-	map01100	Metabolic pathways	Metabolism	Global and overview maps	HMDB0004662	Organic acids and derivatives	Carboxylic acids and derivatives	Amino acids, peptides, and analogues	32260-87-0	382.094	3.65402	M+FA-H	C11H19N3O7S	-	42.1	metab_14168	neg_5576	neg
1-[3-(3,7-dimethylocta-2,6-dien-1-yl)-2,4,6-trihydroxyphenyl]-3-phenylpropan-1-one	8.39e-05	0.002257	2.7601	2.7661	1.7491	0.8066	yes	up	-	-	-	-	-	-	-	-	-	-	-	-	433.177	4.09097	M+K	C25H30O4	-	46.4	metab_6757	pos_6774	pos
Chondroitin	0.01016	0.04075	2.7592	2.7954	2.575	1.3646	yes	up	C00401	-	-	map01100	Metabolic pathways	Metabolism	Global and overview maps	9007-27-6;HMDB0000632;HMDB0000629	Organic oxygen compounds	Organooxygen compounds	Carbohydrates and carbohydrate conjugates	9007-27-6;24967-94-0	414.084	5.9201	M+Cl	C14H21NO11	-	74.9	metab_16019	neg_4772	neg
6-Amino-9H-purine-9-propanoic acid	6.031e-06	0.0003609	2.7457	2.7479	1.924	0.9441	yes	up	-	-	-	-	-	-	-	HMDB0029939	Organoheterocyclic compounds	Imidazopyrimidines	Purines and purine derivatives	4244-47-7	473.163	0.817533	2M+Hac-H	C8H9N5O2	-	42.1	metab_14930	neg_6338	neg
Baldrinal	0.0074	0.04038	2.7243	2.7996	2.8769	1.5245	yes	up	C16811	-	-	-	-	-	-	-	-	-	-	18234-46-3	219.065	5.01507	M+H	C12H10O4	42.6	-	metab_6590	pos_6604	pos
CGP 28014	3.977e-05	0.001396	2.7111	2.7055	2.4196	1.2748	yes	up	C15477	-	-	-	-	-	-	-	-	-	-	111757-17-6	222.16	1.38813	M+H	C12H19N3O	33.2	-	metab_2171	pos_2178	pos
6-[4-(2-carboxyethyl)-5-hydroxy-2-methoxyphenoxy]-3,4,5-trihydroxyoxane-2-carboxylic acid	0.0001391	0.003057	2.6917	2.6903	0.5712	-0.8079	yes	down	-	-	-	-	-	-	-	-	-	-	-	-	371.098	2.63197	M+H-H2O	C16H20O11	-	46.6	metab_7157	pos_7174	pos
5-(3',5'-Dihydroxyphenyl)-gamma-valerolactone 3-O-glucuronide	2.149e-05	0.0009242	2.6859	2.7024	0.5625	-0.8301	yes	down	-	-	-	-	-	-	-	-	-	-	-	-	407.095	2.83103	M+Na	C17H20O10	-	85.6	metab_7102	pos_7119	pos
Dihydrolipoamide	0.001037	0.00879	2.6856	2.6902	1.9062	0.9307	yes	up	C00579	-	-	-	-	-	-	HMDB0000985;3884-47-7;LMFA08010019	Lipids and lipid-like molecules	Fatty Acyls	Fatty amides	3884-47-7	473.163	0.642133	2M+Hac-H	C8H17NOS2	-	30.2	metab_10026	neg_1430	neg
Genistein 4'-O-glucoside	0.0003203	0.005339	2.671	2.6308	1.5073	0.592	yes	up	-	-	-	-	-	-	-	LMPK12050168	-	-	-	-	433.114	2.8733	M+H, M+Na	C21H20O10	73.4	-	metab_574	pos_577	pos
Cis-Ferulic acid [arabinosyl-(1->3)-[glucosyl-(1->6)]-glucosyl] ester	0.0001243	0.002877	2.6626	2.6624	1.6453	0.7184	yes	up	-	-	-	-	-	-	-	HMDB0034682	Organic oxygen compounds	Organooxygen compounds	Carbohydrates and carbohydrate conjugates	-	683.246	3.40335	M+CH3OH+H	C27H38O18	-	64.7	metab_2625	pos_2636	pos
6-Hydroxy-R-acenocoumarol	1.206e-05	0.0006678	2.6509	2.6364	1.7128	0.7764	yes	up	-	-	-	-	-	-	-	HMDB0060882	Phenylpropanoids and polyketides	Coumarins and derivatives	Hydroxycoumarins	-	370.093	4.39948	M+H	C19H15NO7	-	93.4	metab_2774	pos_2785	pos
N,N'-Bis(gamma-glutamyl)cystine	4.53e-05	0.001502	2.6423	2.5999	1.5773	0.6575	yes	up	-	-	-	-	-	-	-	-	-	-	-	-	481.107	2.21737	M+H-H2O	C16H26N4O10S2	-	81.8	metab_7283	pos_7302	pos
Margrapine A	8.724e-05	0.002297	2.6008	2.5826	1.7664	0.8208	yes	up	-	-	-	-	-	-	-	HMDB0031254	Organoheterocyclic compounds	Quinolines and derivatives	Benzoquinolines	185417-68-9	465.167	3.1648	M+ACN+Na	C21H23NO7	-	78.6	metab_7005	pos_7022	pos
Trans-p-Coumaric acid 4-glucoside	2.35e-05	0.0008622	2.5825	2.5819	1.6779	0.7467	yes	up	-	-	-	-	-	-	-	HMDB0039509	Organic oxygen compounds	Organooxygen compounds	Carbohydrates and carbohydrate conjugates	14364-05-7	371.099	2.27472	M-H, M+Cl, M+FA-H	C15H18O8	-	39.3	metab_8660	neg_62	neg
Umbelliferone	0.00082	0.009729	2.5607	2.5794	1.6818	0.75	yes	up	C09315	-	-	map00940;map01110	Phenylpropanoid biosynthesis;Biosynthesis of secondary metabolites	Metabolism;Metabolism	Biosynthesis of other secondary metabolites;Global and overview maps	HMDB0029865	Phenylpropanoids and polyketides	Coumarins and derivatives	Hydroxycoumarins	93-35-6	366.098	3.5416	2M+ACN+H	C9H6O3	-	52	metab_2650	pos_2661	pos
2-amino-4-({1-[(carboxymethyl)-C-hydroxycarbonimidoyl]-2-[(4-{[8-(1,2-dihydroxypropan-2-yl)-2-oxo-2H,8H,9H-furo[2,3-h]chromen-9-yl]oxy}-3-methyl-4-oxobutan-2-yl)sulfanyl]ethyl}-C-hydroxycarbonimidoyl)butanoic acid	7.883e-05	0.002152	2.5416	2.5195	1.6564	0.7281	yes	up	-	-	-	-	-	-	-	-	-	-	-	-	632.197	3.06718	M+H-2H2O	C29H37N3O13S	-	68.1	metab_2550	pos_2561	pos
3,4,5-trihydroxy-6-{[5-hydroxy-2-(4-hydroxy-3-methoxyphenyl)-4-oxo-6-[3,4,5-trihydroxy-6-(hydroxymethyl)oxan-2-yl]-4H-chromen-7-yl]oxy}oxane-2-carboxylic acid	0.000115	0.002745	2.538	2.5205	1.5126	0.597	yes	up	-	-	-	-	-	-	-	-	-	-	-	-	683.123	5.38658	M+2Na-H	C28H30O17	-	55.4	metab_6517	pos_6531	pos
Sterigmatocystin	7.963e-06	0.0005088	2.5345	2.5198	1.5623	0.6437	yes	up	C00961	-	-	map01100;map01110	Metabolic pathways;Biosynthesis of secondary metabolites	Metabolism;Metabolism	Global and overview maps;Global and overview maps	LMPK10000001;HMDB0030588	Phenylpropanoids and polyketides	Sterigmatocystins	_	10048-13-2	366.098	4.26748	M+ACN+H	C18H12O6	-	55.1	metab_6725	pos_6742	pos
Crotarin	0.001297	0.01263	2.5294	2.5075	1.4789	0.5645	yes	up	-	-	-	-	-	-	-	LMPK12050280	-	-	-	-	353.102	5.92312	M+H	C20H16O6	54	-	metab_3148	pos_3159	pos
4-Hydroxy-8-methoxy-2H-furo[2,3-h]-1-benzopyran-2-one	1.827e-09	3.255e-06	2.5291	2.5151	1.7271	0.7884	yes	up	-	-	-	-	-	-	-	HMDB0032659	Phenylpropanoids and polyketides	Coumarins and derivatives	Furanocoumarins	196503-96-5	250.071	3.07468	M+NH4	C12H8O5	-	78.4	metab_2551	pos_2562	pos
N-Trifluoroacetyladriamycin	1.8e-05	0.0008366	2.5231	2.5083	1.5591	0.6407	yes	up	-	-	-	-	-	-	-	HMDB0061164	Phenylpropanoids and polyketides	Anthracyclines	_	-	681.187	2.38692	M+ACN+H	C29H28F3NO12	-	48.3	metab_2423	pos_2433	pos
6-{4-[6-(3,4-dihydroxy-6-methyl-5-oxooxan-2-yl)-5,7-dihydroxy-4-oxo-4H-chromen-2-yl]-2-methoxyphenoxy}-3,4,5-trihydroxyoxane-2-carboxylic acid	0.0006282	0.006468	2.5188	2.4942	1.5246	0.6084	yes	up	-	-	-	-	-	-	-	-	-	-	-	-	601.115	6.28462	M-H2O-H	C28H28O16	-	60.1	metab_13065	neg_4471	neg
Asp Cys Arg Cys	3.573e-05	0.001282	2.5117	2.4958	1.5547	0.6366	yes	up	-	-	-	-	-	-	-	-	-	-	-	-	496.161	5.73772	M+H	C16H29N7O7S2	39.3	-	metab_6374	pos_6388	pos
3,3'-Dihydroxy-4',5,7-trimethoxyflavan	0.0004519	0.005201	2.5063	2.5053	1.6727	0.7422	yes	up	-	-	-	-	-	-	-	-	-	-	-	-	353.103	5.9201	M+Na-2H	C18H20O6	-	34.3	metab_13367	neg_4774	neg
3-(3,4-dimethoxyphenyl)-7-hydroxy-4H-chromen-4-one	8.362e-06	0.0005234	2.4998	2.5076	1.629	0.704	yes	up	-	-	-	-	-	-	-	-	-	-	-	-	321.076	3.26387	M+Na	C17H14O5	-	65.2	metab_6980	pos_6997	pos
(-)-Glyceollin I	0.0002281	0.004358	2.4967	2.4774	1.4861	0.5715	yes	up	C01701	-	-	map00943;map01110	Isoflavonoid biosynthesis;Biosynthesis of secondary metabolites	Metabolism;Metabolism	Biosynthesis of other secondary metabolites;Global and overview maps	HMDB0033901;LMPK12070123	Organosulfur compounds	Thiols	Alkylthiols	57103-57-8	339.123	5.90253	M+H	C20H18O5	75.9	-	metab_6096	pos_6110	pos
6-(2-{5,7-dihydroxy-4-oxo-6-[3,4,5-trihydroxy-6-(hydroxymethyl)oxan-2-yl]-8-(3,4,5-trihydroxyoxan-2-yl)-4H-chromen-2-yl}-4,5-dihydroxyphenoxy)-3,4,5-trihydroxyoxane-2-carboxylic acid	3.689e-06	0.0002655	2.496	2.4908	1.6111	0.688	yes	up	-	-	-	-	-	-	-	-	-	-	-	-	753.147	5.03287	M-H2O-H	C32H36O22	-	98.1	metab_11045	neg_2451	neg
D-Erythroascorbic acid 1'-a-D-xylopyranoside	1.283e-06	0.0001675	2.495	2.4813	1.565	0.6462	yes	up	-	-	-	-	-	-	-	-	-	-	-	-	598.157	3.019	2M+ACN+H	C10H14O9	-	46.5	metab_2538	pos_2549	pos
Topaquinone	8.604e-05	0.002297	2.4808	2.4346	1.3589	0.4424	yes	up	-	-	-	-	-	-	-	64192-68-3;HMDB0011639	Organic acids and derivatives	Carboxylic acids and derivatives	Amino acids, peptides, and analogues	64192-68-3	423.101	1.83093	2M+H	C9H9NO5	-	47.3	metab_7431	pos_7450	pos
Cys Cys Ala Arg	0.001212	0.01207	2.4733	2.4757	1.5789	0.6589	yes	up	-	-	-	-	-	-	-	-	-	-	-	-	452.171	5.76523	M+H	C15H29N7O5S2	30.5	-	metab_3023	pos_3034	pos
6-({2-[4,6-dihydroxy-2-methoxy-3-(3-methylbut-2-en-1-yl)phenyl]acetyl}oxy)-3,4,5-trihydroxyoxane-2-carboxylic acid	2.005e-05	0.0007972	2.4704	2.4693	1.5079	0.5925	yes	up	-	-	-	-	-	-	-	-	-	-	-	-	479.092	2.21675	M+K-2H	C20H26O11	-	50	metab_14516	neg_5924	neg
6-Hydroxyluteolin 3'-methyl ether 7-[6''-(3-hydroxy-3-methylglutaryl)glucoside]	0.004166	0.02708	2.468	2.4535	1.6242	0.6997	yes	up	-	-	-	-	-	-	-	LMPK12111214	-	-	-	-	623.156	5.83405	M+H	C28H30O16	39	-	metab_6238	pos_6252	pos
N-depropylpropafenone	0.02561	0.09193	2.459	2.4633	3.1592	1.6596	yes	up	-	-	-	-	-	-	-	HMDB0060642	Phenylpropanoids and polyketides	Linear 1,3-diarylpropanoids	_	-	322.14	2.04798	M+Na	C18H21NO3	-	51.1	metab_7354	pos_7373	pos
6-{[3,5-dihydroxy-2-(hydroxymethyl)-6-{1,2,6-trihydroxy-3-[hydroxy(3,4,5-trihydroxyoxan-2-yl)methyl]-4-oxocyclohexa-2,5-dien-1-yl}oxan-4-yl]oxy}-3,4,5-trihydroxyoxane-2-carboxylic acid	1.219e-05	0.0006678	2.4534	2.4447	1.6369	0.711	yes	up	-	-	-	-	-	-	-	-	-	-	-	-	660.193	3.26932	M+NH4	C24H34O20	-	79.4	metab_2595	pos_2606	pos
Asp Glu Cys	0.0001491	0.003154	2.4532	2.4378	1.6131	0.6898	yes	up	-	-	-	-	-	-	-	-	-	-	-	-	366.098	3.35257	M+H	C12H19N3O8S	61.2	-	metab_2615	pos_2626	pos
Dermatan L-iduronate	0.0002689	0.004795	2.4531	2.4795	0.6104	-0.7122	yes	down	C01490	-	-	map01100	Metabolic pathways	Metabolism	Global and overview maps	HMDB0000632;HMDB0060470	Organic oxygen compounds	Organooxygen compounds	Carbohydrates and carbohydrate conjugates	24967-94-0	432.151	2.62603	M+Na	C16H27NO11	-	66	metab_8584	pos_2476	pos
FRAXETIN	0.000527	0.007248	2.452	2.4486	0.5994	-0.7384	yes	down	C09265	-	-	-	-	-	-	-	-	-	-	574-84-5	209.045	2.63775	M+H	C10H8O5	60.6	-	metab_2468	pos_2479	pos
7-Hydroxy-3,4',8-trimethoxyflavone	9.721e-05	0.002474	2.4324	2.4272	1.6945	0.7609	yes	up	-	-	-	-	-	-	-	-	-	-	-	-	311.092	5.01955	M+H-H2O	C18H16O6	-	66.8	metab_2849	pos_2860	pos
6-{4-[12-(3,4-dihydroxyphenyl)-13-hydroxy-4-oxo-8-{[3,4,5-trihydroxy-6-(hydroxymethyl)oxan-2-yl]oxy}-3,11-dioxatricyclo[8.4.0.0?,?]tetradeca-1,7,9-trien-6-yl]-2-hydroxyphenoxy}-3,4,5-trihydroxyoxane-2-carboxylic acid	0.0007295	0.007141	2.4178	2.4108	1.5024	0.5873	yes	up	-	-	-	-	-	-	-	-	-	-	-	-	835.19	5.86408	M+FA-H	C36H38O20	-	67.4	metab_13457	neg_4864	neg
Cinncassiol C1 19-glucoside	0.001245	0.009801	2.4069	2.3796	1.604	0.6817	yes	up	-	-	-	-	-	-	-	HMDB0035167	Lipids and lipid-like molecules	Prenol lipids	Terpene glycosides	-	563.214	3.93993	M+Na-2H	C26H38O12	-	48.2	metab_14093	neg_5501	neg
2,4',5,7-Tetrahydroxyflavanone	0.0001733	0.002906	2.3907	2.3841	1.6656	0.736	yes	up	-	-	-	-	-	-	-	-	-	-	-	-	287.057	4.69693	M-H	C15H12O6	-	45.9	metab_13926	neg_5334	neg
3,4,5-trihydroxy-6-[(3,4,5-trihydroxy-6-{[2-(2-hydroxypropan-2-yl)-7-oxo-2H,3H,7H-furo[3,2-g]chromen-9-yl]oxy}oxan-2-yl)methoxy]oxane-2-carboxylic acid	0.0009214	0.008263	2.3895	2.3911	1.503	0.5878	yes	up	-	-	-	-	-	-	-	-	-	-	-	-	621.141	5.86408	M+Na-2H, M+Cl	C26H32O16	-	61.5	metab_9402	neg_805	neg
3-(6-hydroxy-7-methoxy-2H-1,3-benzodioxol-5-yl)prop-2-enoic acid	0.000489	0.006913	2.3875	2.4118	0.6724	-0.5726	yes	down	-	-	-	-	-	-	-	-	-	-	-	-	239.055	2.62603	M+H	C11H10O6	-	60.1	metab_2465	pos_2475	pos
7-Hydroxy-2',5,6-trimethoxy-4',5'-methylenedioxyisoflavone 7-(2-p-coumaroylglucoside)	1.265e-05	0.0006312	2.384	2.3841	1.4588	0.5448	yes	up	-	-	-	-	-	-	-	-	-	-	-	-	679.172	1.83677	M-H, M+Na-2H	C34H32O15	-	31.1	metab_8990	neg_393	neg
Isopsoralidin	0.001034	0.01109	2.3655	2.3256	1.3018	0.3805	yes	up	-	-	-	-	-	-	-	LMPK12090014	-	-	-	-	337.107	5.95053	M+H, 2M+Na, M+Na, M+ACN+Na	C20H16O5	60.5	-	metab_41	pos_42	pos
KOPARIN 2'-METHYL ETHER	2.969e-05	0.001004	2.3633	2.3631	1.5717	0.6523	yes	up	-	-	-	-	-	-	-	-	-	-	-	-	313.072	5.04557	M-H	C17H14O6	77	-	metab_11048	neg_2454	neg
11-hydroxy-15-methoxy-6,8,20-trioxapentacyclo[10.8.0.0?,?.0?,?.0??,??]icosa-1(12),2(9),4,10,14,16,18-heptaen-13-one	0.0004561	0.006677	2.3612	2.3425	1.4579	0.5439	yes	up	-	-	-	-	-	-	-	-	-	-	-	-	366.098	5.90253	M+ACN+H	C18H12O6	-	49	metab_3128	pos_3139	pos
5-Hydroxy-6-desmethylprimaquine	0.0127	0.05767	2.3604	2.359	2.6066	1.3822	yes	up	-	-	-	-	-	-	-	-	-	-	-	-	262.155	2.3573	M+H	C14H19N3O2	36.1	-	metab_7231	pos_7248	pos
6-{3,5-dihydroxy-2-[3-(3-hydroxyphenyl)propanoyl]-6-[3,4,5-trihydroxy-6-(hydroxymethyl)oxan-2-yl]phenoxy}-3,4,5-trihydroxyoxane-2-carboxylic acid	3.145e-05	0.001043	2.3568	2.3586	1.5243	0.6081	yes	up	-	-	-	-	-	-	-	-	-	-	-	-	611.163	3.06425	M-H	C27H32O16	-	68.2	metab_14310	neg_5718	neg
Methionyl-Valine	1.855e-05	0.0008489	2.3309	2.3209	1.4607	0.5467	yes	up	-	-	-	-	-	-	-	HMDB0028986	Organic acids and derivatives	Carboxylic acids and derivatives	Amino acids, peptides, and analogues	-	287.084	0.442617	M+K	C10H20N2O3S	-	43	metab_8316	pos_8340	pos
3,4,5-trihydroxy-6-{[(2E)-3-(3-hydroxyphenyl)-2-methylprop-2-enoyl]oxy}oxane-2-carboxylic acid	0.0003154	0.004113	2.3228	2.3316	0.6734	-0.5705	yes	down	-	-	-	-	-	-	-	-	-	-	-	-	399.094	3.20847	M+FA-H	C16H18O9	-	31.5	metab_10705	neg_2111	neg
3,4,5-trihydroxy-6-[hydroxy(3,4,5-trihydroxyoxan-2-yl)methyl]-2-[(2E)-3-(4-hydroxyphenyl)prop-2-enoyl]-4-[3,4,5-trihydroxy-6-(hydroxymethyl)oxan-2-yl]cyclohex-2-en-1-one	0.0007594	0.009206	2.3213	2.3353	0.6573	-0.6054	yes	down	-	-	-	-	-	-	-	-	-	-	-	-	653.151	4.94483	M+K	C27H34O16	-	73.1	metab_2840	pos_2851	pos
3'-Prenylapigenin 7-[rhamnosyl-(1->6)-glucoside]	2.634e-07	6.958e-05	2.3195	2.3054	1.4974	0.5825	yes	up	-	-	-	-	-	-	-	-	-	-	-	-	647.235	4.50537	M+H	C32H38O14	-	63.7	metab_6677	pos_6693	pos
6-{[6-(3,4-dihydroxy-6-methyl-5-oxooxan-2-yl)-2-(3,4-dihydroxyphenyl)-7-hydroxy-4-oxo-4H-chromen-5-yl]oxy}-3,4,5-trihydroxyoxane-2-carboxylic acid	0.01361	0.06047	2.3185	2.2933	1.4828	0.5683	yes	up	-	-	-	-	-	-	-	-	-	-	-	-	629.109	6.28075	M+Na	C27H26O16	-	91.8	metab_5098	pos_5112	pos
Agnuside	0.001013	0.01095	2.3184	2.3356	1.512	0.5965	yes	up	C09765	-	-	-	-	-	-	HMDB0036561	Lipids and lipid-like molecules	Prenol lipids	Terpene glycosides	11027-63-7	530.167	2.49657	M+ACN+Na	C22H26O11	-	67.1	metab_7184	pos_7201	pos
S-Lactoylglutathione	0.001543	0.01408	2.3089	2.3143	1.4788	0.5644	yes	up	C03451	-	-	map01100;map00620	Metabolic pathways;Pyruvate metabolism	Metabolism;Metabolism	Global and overview maps;Carbohydrate metabolism	25138-66-3;HMDB0001066	Organic acids and derivatives	Carboxylic acids and derivatives	Amino acids, peptides, and analogues	25138-66-3	412.14	4.09608	M+CH3OH+H	C13H21N3O8S	-	46.7	metab_6755	pos_6772	pos
3,4,5-trihydroxy-6-{[3-hydroxy-6-(7-hydroxy-4-oxo-4H-chromen-3-yl)-5-methoxy-2,2-dimethyl-3,4-dihydro-2H-1-benzopyran-7-yl]oxy}oxane-2-carboxylic acid	2.959e-05	0.001004	2.3028	2.3044	1.4633	0.5492	yes	up	-	-	-	-	-	-	-	-	-	-	-	-	605.146	5.89908	M+FA-H	C27H28O13	-	65.2	metab_11449	neg_2855	neg
3,4,5-trihydroxy-6-{[5-hydroxy-2-(4-hydroxyphenyl)-8,8-dimethyl-4-oxo-4H,8H-pyrano[2,3-f]chromen-3-yl]oxy}oxane-2-carboxylic acid	1.352e-06	0.0001537	2.2979	2.2938	1.3588	0.4423	yes	up	-	-	-	-	-	-	-	-	-	-	-	-	549.098	2.42145	M+Na-2H	C26H24O12	-	52	metab_14447	neg_5855	neg
6-[4-(2-{[(2E)-3-(3,4-dihydroxyphenyl)prop-2-enoyl]oxy}-3-methoxy-3-oxopropyl)-2-hydroxyphenoxy]-3,4,5-trihydroxyoxane-2-carboxylic acid	0.0001505	0.003172	2.2966	2.2786	1.4874	0.5728	yes	up	-	-	-	-	-	-	-	-	-	-	-	-	614.151	3.12412	M+ACN+Na	C25H26O14	-	44.5	metab_2567	pos_2578	pos
2-amino-4-({1-[(carboxymethyl)-C-hydroxycarbonimidoyl]-2-{[10-hydroxy-3-(2-hydroxy-4-methoxyphenyl)-8,8-dimethyl-2-oxo-2H,8H,9H,10H-pyrano[2,3-h]chromen-9-yl]sulfanyl}ethyl}-C-hydroxycarbonimidoyl)butanoic acid	6.268e-05	0.001885	2.2923	2.2815	1.4669	0.5528	yes	up	-	-	-	-	-	-	-	-	-	-	-	-	737.214	5.48925	M+ACN+Na	C31H35N3O12S	-	85.1	metab_6502	pos_6516	pos
3,5-dihydroxy-2-(3-hydroxyphenyl)-8,8-dimethyl-4H,8H-pyrano[2,3-f]chromen-4-one	0.001617	0.01148	2.2868	2.2728	1.3904	0.4755	yes	up	-	-	-	-	-	-	-	-	-	-	-	-	351.088	5.8221	M-H	C20H16O6	-	81.4	metab_11360	neg_2766	neg
6-(5-{8-[3,7-dihydroxy-2-(3-hydroxyphenyl)-3,4-dihydro-2H-1-benzopyran-4-yl]-3,5,7-trihydroxy-3,4-dihydro-2H-1-benzopyran-2-yl}-2-hydroxyphenoxy)-3,4,5-trihydroxyoxane-2-carboxylic acid	0.0001209	0.002809	2.278	2.2632	1.5235	0.6074	yes	up	-	-	-	-	-	-	-	-	-	-	-	-	755.223	5.58978	M+CH3OH+H	C36H34O16	-	84.2	metab_2927	pos_2938	pos
6'-Sialyllactosamine	0.0002898	0.003961	2.276	2.2583	1.3838	0.4686	yes	up	-	-	-	-	-	-	-	-	-	-	-	-	669.178	5.96903	M+K-2H	C23H40N2O18	-	80.9	metab_13303	neg_4709	neg
Paraoxon	0.0002629	0.003756	2.2714	2.2896	1.5496	0.6319	yes	up	C06606	-	-	-	-	-	-	HMDB0013035	Benzenoids	Benzene and substituted derivatives	Nitrobenzenes	311-45-5	296.033	5.70452	M+Na-2H	C10H14NO6P	-	44.6	metab_13635	neg_5042	neg
Sambacin	2.105e-05	0.0008088	2.2688	2.2652	1.5384	0.6214	yes	up	-	-	-	-	-	-	-	HMDB0038883	Organic oxygen compounds	Organooxygen compounds	Carbohydrates and carbohydrate conjugates	85562-86-3	521.204	3.59728	M-H2O-H	C26H36O12	-	56.4	metab_14177	neg_5585	neg
Neorauflavane	2.546e-05	0.001027	2.2618	2.2446	1.3707	0.4549	yes	up	-	-	-	-	-	-	-	LMPK12080047	-	-	-	-	337.144	5.93693	M+H-H2O, M+H	C21H22O5	32.6	-	metab_1217	pos_1220	pos
Atalantoflavone	0.0003311	0.005446	2.2554	2.2388	1.3944	0.4796	yes	up	-	-	-	-	-	-	-	HMDB0030450;LMPK12110420	Phenylpropanoids and polyketides	Flavonoids	Pyranoflavonoids	119309-02-3	673.208	5.95053	2M+H	C20H16O5	-	70.1	metab_3199	pos_3210	pos
Gamma-Glutamylcysteinylserine	0.00213	0.01386	2.2522	2.2804	1.5649	0.6461	yes	up	-	-	-	-	-	-	-	HMDB0039733	Organic acids and derivatives	Carboxylic acids and derivatives	Amino acids, peptides, and analogues	144331-30-6	382.094	3.54248	M+FA-H	C11H19N3O7S	-	46	metab_10770	neg_2176	neg
2-(2,4-dihydroxyphenyl)-5,7-dihydroxy-6-(4-hydroxy-3-methylbut-2-en-1-yl)-4H-chromen-4-one	0.0001389	0.002484	2.2504	2.2589	1.5603	0.6418	yes	up	-	-	-	-	-	-	-	-	-	-	-	-	369.098	5.75093	M-H	C20H18O7	-	64.4	metab_11291	neg_2697	neg
4-pyrrolidinopyridine	4.051e-05	0.001396	2.239	2.2074	1.6082	0.6854	yes	up	-	-	-	-	-	-	-	-	-	-	-	-	149.108	1.75535	M+H	C9H12N2	56.6	-	metab_7483	pos_7503	pos
4',5'-Dihydroxy-7-methoxy-5,2'-oxido-4-phenylcoumarin	0.0003845	0.005956	2.2308	2.2254	1.3546	0.4379	yes	up	-	-	-	-	-	-	-	LMPK12100059	-	-	-	-	299.055	5.70623	M+H	C16H10O6	42.1	-	metab_6405	pos_6419	pos
Glutamylhistidine	0.0008013	0.007656	2.2235	2.2391	1.5588	0.6404	yes	up	-	-	-	-	-	-	-	HMDB0028821	Organic acids and derivatives	Carboxylic acids and derivatives	Amino acids, peptides, and analogues	21435-29-0	283.105	0.473783	M-H	C11H16N4O5	-	43.9	metab_9815	neg_1219	neg
Beta-D-Glucopyranosyl anthranilate	2.957e-06	0.0002335	2.2106	2.2194	1.506	0.5907	yes	up	-	-	-	-	-	-	-	HMDB0041517	Organic oxygen compounds	Organooxygen compounds	Carbohydrates and carbohydrate conjugates	-	280.083	3.0799	M-H2O-H	C13H17NO7	-	43.4	metab_14307	neg_5715	neg
Hydromorphone-3-sulphate	0.0007704	0.009285	2.2089	2.2089	1.4679	0.5538	yes	up	-	-	-	-	-	-	-	HMDB0060825	Alkaloids and derivatives	Morphinans	_	-	398.124	3.44633	M+CH3OH+H	C17H19NO6S	-	67.3	metab_2632	pos_2643	pos
(3x,5x,10x)-9,10-Didehydroisohumbertiol O-[rhamnosyl-(1->4)-rhamnosyl-(1->2)-[rhamnosyl-(1->6)]-glucoside]	0.001154	0.01185	2.2083	2.185	1.3665	0.4505	yes	up	-	-	-	-	-	-	-	HMDB0040687	Organic oxygen compounds	Organooxygen compounds	Carbohydrates and carbohydrate conjugates	143376-49-2	783.372	4.43157	M+H-2H2O	C39H62O18	-	64.9	metab_2777	pos_2788	pos
Naloxol	1.433e-05	0.0007255	2.2064	2.193	1.4871	0.5725	yes	up	-	-	-	-	-	-	-	-	-	-	-	-	330.17	5.45027	M+H	C19H23NO4	61.4	-	metab_2903	pos_2914	pos
3,4,5-trihydroxy-6-{[7-hydroxy-2-(3-hydroxyphenyl)-3-[(3,4,5-trihydroxyoxan-2-yl)oxy]-8aH-chromen-5-yl]oxy}oxane-2-carboxylic acid	0.0003026	0.005114	2.2056	2.1851	1.3768	0.4613	yes	up	-	-	-	-	-	-	-	-	-	-	-	-	603.135	4.02003	M+Na	C26H28O15	-	69.6	metab_6770	pos_6787	pos
(R)-Heraclenol 2'-(3-methyl-2-butenoate)	0.0005483	0.007441	2.2031	2.1872	1.3983	0.4837	yes	up	-	-	-	-	-	-	-	-	-	-	-	-	450.155	5.91627	M+ACN+Na	C21H22O7	-	55.4	metab_6050	pos_6064	pos
Dinklagin B	0.000471	0.006846	2.1939	2.1675	1.4438	0.5299	yes	up	-	-	-	-	-	-	-	LMPK12110427	-	-	-	-	355.118	4.42673	M+H	C20H18O6	55	-	metab_6699	pos_6715	pos
6-{3-[(1E)-2-carboxy-2-methyleth-1-en-1-yl]phenoxy}-3,4,5-trihydroxyoxane-2-carboxylic acid	0.00435	0.02331	2.1851	2.1795	0.688	-0.5395	yes	down	-	-	-	-	-	-	-	-	-	-	-	-	399.094	2.48442	M+FA-H	C16H18O9	-	33.6	metab_10579	neg_1985	neg
6-{[3-(3,4-dihydroxy-5-methoxyphenyl)propanoyl]oxy}-3,4,5-trihydroxyoxane-2-carboxylic acid	0.001898	0.01619	2.1821	2.1759	1.3824	0.4672	yes	up	-	-	-	-	-	-	-	-	-	-	-	-	411.09	2.25082	M+Na	C16H20O11	-	67.2	metab_7269	pos_7288	pos
6-{[3-(2,4-dihydroxy-5-methoxyphenyl)propanoyl]oxy}-3,4,5-trihydroxyoxane-2-carboxylic acid	0.00272	0.02032	2.1819	2.1733	1.4085	0.4942	yes	up	-	-	-	-	-	-	-	-	-	-	-	-	406.135	2.23705	M+NH4	C16H20O11	-	33.5	metab_2384	pos_2393	pos
7-hydroxy-6-(3-hydroxy-3-methylbut-1-en-1-yl)-2H-chromen-2-one	4.745e-06	0.000383	2.1685	2.1697	1.4158	0.5016	yes	up	-	-	-	-	-	-	-	-	-	-	-	-	211.075	1.9987	M+H-2H2O	C14H14O4	-	33.5	metab_2310	pos_2319	pos
Lupinalbin C	0.0002843	0.004968	2.1677	2.155	1.3974	0.4827	yes	up	-	-	-	-	-	-	-	LMPK12160002	-	-	-	-	369.097	5.8203	M+H, M+Na	C20H16O7	42.4	-	metab_714	pos_717	pos
EUPATORIOCHROMENE	0.0005125	0.007144	2.1588	2.13	1.4571	0.5431	yes	up	C09006	-	-	-	-	-	-	-	-	-	-	19013-03-7	219.102	3.93968	M+H	C13H14O3	36.3	-	metab_2713	pos_2724	pos
3,5-dihydroxy-8-(hydroxymethyl)-8-methyl-2-phenyl-4H,8H-pyrano[2,3-f]chromen-4-one	0.0002961	0.005059	2.1585	2.1321	1.3028	0.3816	yes	up	-	-	-	-	-	-	-	-	-	-	-	-	335.092	5.9985	M+H-H2O	C20H16O6	-	69.3	metab_3288	pos_3299	pos
2-(2,4-dihydroxyphenyl)-5,7-dihydroxy-6-[(1E)-3-hydroxy-3-methylbut-1-en-1-yl]-4H-chromen-4-one	0.0008154	0.009693	2.1577	2.1517	1.4204	0.5063	yes	up	-	-	-	-	-	-	-	-	-	-	-	-	412.14	4.32795	M+ACN+H	C20H18O7	-	67.5	metab_6717	pos_6733	pos
Phenylalanylproline	0.002557	0.01958	2.142	2.1443	1.5382	0.6212	yes	up	-	-	-	-	-	-	-	HMDB0011177	Organic acids and derivatives	Carboxylic acids and derivatives	Amino acids, peptides, and analogues	7669-65-0	280.166	2.41422	M+NH4	C14H18N2O3	-	64.2	metab_2429	pos_2439	pos
L-Histidinol	0.0006118	0.007967	2.1327	2.1313	0.6848	-0.5462	yes	down	C00860	-	-	map01100;map00340;map01110;map01230	Metabolic pathways;Histidine metabolism;Biosynthesis of secondary metabolites;Biosynthesis of amino acids	Metabolism;Metabolism;Metabolism;Metabolism	Global and overview maps;Amino acid metabolism;Global and overview maps;Global and overview maps	HMDB0003431	Organic nitrogen compounds	Organonitrogen compounds	Amines	4836-52-6	142.098	0.384333	M+H	C6H11N3O	58.2	-	metab_8471	pos_8495	pos
3'-O-Methylgancaonin P	0.0009741	0.008489	2.1316	2.1098	1.3694	0.4535	yes	up	-	-	-	-	-	-	-	-	-	-	-	-	365.104	6.28462	M-H2O-H	C21H20O7	-	71.5	metab_11737	neg_3143	neg
3,4,5-trihydroxy-6-(2,4,6-trihydroxyphenoxy)oxane-2-carboxylic acid	0.002838	0.02073	2.1293	2.1004	1.5072	0.5919	yes	up	-	-	-	-	-	-	-	-	-	-	-	-	319.064	1.95295	M+H	C12H14O10	-	71.6	metab_7395	pos_7414	pos
5-(3',4',5'-Trihydroxyphenyl)-gamma-valerolactone-3'-O-glucuronide	1.105e-07	3.895e-05	2.1221	2.1221	1.4421	0.5282	yes	up	-	-	-	-	-	-	-	-	-	-	-	-	445.099	2.258	M+FA-H	C17H20O11	-	85.2	metab_14506	neg_5914	neg
Neorautenol	5.759e-06	0.0004245	2.1185	2.0976	1.2356	0.3052	yes	up	-	-	-	-	-	-	-	LMPK12070021	-	-	-	-	323.128	5.93007	M+H	C20H18O4	50.3	-	metab_6013	pos_6027	pos
[(1S,16R)-5,7-dihydroxy-8,8,10,12,16-pentamethyl-3-[1-(2-methyl-1,3-thiazol-4-yl)prop-1-en-2-yl]-9-oxo-17-oxa-4-azabicyclo[14.1.0]heptadec-4-en-11-yl]oxidanesulfonic acid	0.01492	0.06456	2.1184	2.051	1.3799	0.4646	yes	up	-	-	-	-	-	-	-	-	-	-	-	-	625.204	2.7615	M+K	C27H42N2O8S2	-	67.3	metab_7120	pos_7137	pos
5,7-Megastigmadien-9-ol glucoside	0.007359	0.04023	2.1161	2.1252	1.4124	0.4981	yes	up	-	-	-	-	-	-	-	HMDB0041044	Lipids and lipid-like molecules	Fatty Acyls	Fatty acyl glycosides	146610-77-7	751.403	5.25298	2M+K	C19H32O6	-	41.6	metab_6540	pos_6554	pos
3-O-beta-D-Galactopyranosylproanthocyanidin A5'	0.003956	0.02612	2.1122	2.0757	1.4528	0.5388	yes	up	-	-	-	-	-	-	-	-	-	-	-	-	756.206	5.80655	M+NH4	C36H34O17	-	59.8	metab_3042	pos_3053	pos
Trans-Caffeic acid [apiosyl-(1->6)-glucosyl] ester	0.0002064	0.004032	2.1122	2.1118	1.4389	0.525	yes	up	-	-	-	-	-	-	-	HMDB0033694	Phenylpropanoids and polyketides	Cinnamic acids and derivatives	Hydroxycinnamic acids and derivatives	-	439.122	2.39778	M+H-2H2O	C20H26O13	-	38.3	metab_2427	pos_2437	pos
UWM6	0.01014	0.04947	2.1037	2.0661	1.397	0.4823	yes	up	C18678	-	-	map01110	Biosynthesis of secondary metabolites	Metabolism	Global and overview maps	-	-	-	-	-	343.118	3.93423	M+H-H2O, M+H	C19H18O6	53.2	-	metab_622	pos_625	pos
(R)-Rutaretin 1'-(6''-sinapoylglucoside)	0.03808	0.1194	2.0974	2.0712	1.5733	0.6538	yes	up	-	-	-	-	-	-	-	-	-	-	-	-	648.229	3.28515	M+NH4	C31H34O14	-	61.1	metab_2601	pos_2612	pos
Withangulatin A	0.0263	0.09326	2.0943	2.0808	1.5067	0.5914	yes	up	-	-	-	-	-	-	-	HMDB0037383	Lipids and lipid-like molecules	Prenol lipids	Monoterpenoids	120824-03-5	565.219	5.60478	M+K	C30H38O8	-	53.2	metab_2936	pos_2947	pos
5-hydroxy-4-(2-hydroxyphenyl)-8,8-dimethyl-2H,8H-pyrano[2,3-f]chromen-2-one	0.001453	0.01076	2.0908	2.0781	1.2203	0.2872	yes	up	-	-	-	-	-	-	-	-	-	-	-	-	335.093	5.94807	M-H	C20H16O5	-	70.3	metab_11513	neg_2919	neg
2,3-Epoxysesamone	0.001221	0.01214	2.0878	2.0815	1.3166	0.3968	yes	up	-	-	-	-	-	-	-	HMDB0033333	Lipids and lipid-like molecules	Prenol lipids	Quinone and hydroquinone lipids	111261-12-2	338.103	3.06718	M+CH3OH+H, M+ACN+Na	C15H14O5	-	49.9	metab_581	pos_584	pos
10-Hydroxydihydrosanguinarine	0.0003292	0.005444	2.085	2.0797	1.3305	0.412	yes	up	C05247	-	-	map00950;map01100;map01110	Isoquinoline alkaloid biosynthesis;Metabolic pathways;Biosynthesis of secondary metabolites	Metabolism;Metabolism;Metabolism	Biosynthesis of other secondary metabolites;Global and overview maps;Global and overview maps	-	-	-	-	-	350.103	3.71822	M+H	C20H15NO5	45.4	-	metab_6853	pos_6870	pos
3-Hydroxy-4-aminopyridine	0.0007511	0.007288	2.0783	2.0617	1.4681	0.554	yes	up	-	-	-	-	-	-	-	HMDB0060741	Organoheterocyclic compounds	Pyridines and derivatives	Aminopyridines and derivatives	52334-53-9	329.14	3.93993	3M-H	C5H6N2O	-	45.1	metab_14095	neg_5503	neg
N-[2-hydroxy-2-(4-hydroxy-3-methoxyphenyl)ethyl]-3-(4-hydroxy-3-methoxyphenyl)prop-2-enimidic acid	0.001346	0.01033	2.0709	2.0934	1.4565	0.5425	yes	up	-	-	-	-	-	-	-	-	-	-	-	-	380.115	3.71783	M+Na-2H	C19H21NO6	-	42.3	metab_10802	neg_2208	neg
4'-O-Galloylsucrose	5.411e-06	0.0004098	2.0697	2.0573	1.3307	0.4122	yes	up	-	-	-	-	-	-	-	-	-	-	-	-	512.156	2.22425	M+NH4	C19H26O15	-	59.8	metab_7280	pos_7299	pos
Epicatechin 5-O-beta-D-glucopyranoside-3-benzoate	0.004438	0.02827	2.0683	2.0423	1.3305	0.412	yes	up	-	-	-	-	-	-	-	LMPK12020069	-	-	-	-	557.164	3.93423	M+H	C28H28O12	36.1	-	metab_6800	pos_6817	pos
3'-N'-Acetylfusarochromanone	2.25e-05	0.0008473	2.0649	2.0598	1.3747	0.4591	yes	up	-	-	-	-	-	-	-	-	-	-	-	-	355.125	1.09098	M+Na-2H	C17H22N2O5	-	46.3	metab_10241	neg_1646	neg
6''-Malonylastragalin	0.0057	0.03347	2.0489	2.0009	1.3607	0.4443	yes	up	-	-	-	-	-	-	-	-	-	-	-	-	517.099	3.5451	M+H-H2O	C24H22O14	-	67.9	metab_2652	pos_2663	pos
Cys Glu Thr	0.02421	0.08868	2.0486	2.0486	1.4197	0.5056	yes	up	-	-	-	-	-	-	-	-	-	-	-	-	352.118	3.35752	M+H	C12H21N3O7S	64	-	metab_6950	pos_6967	pos
Glu Thr Cys	0.009188	0.04627	2.0423	2.0563	1.4027	0.4882	yes	up	-	-	-	-	-	-	-	-	-	-	-	-	352.118	3.78103	M+H	C12H21N3O7S	53	-	metab_6838	pos_6855	pos
Corey Lactone Aldehyde Benzoate	0.002199	0.01779	2.0341	2.0466	0.7068	-0.5006	yes	down	-	-	-	-	-	-	-	-	-	-	-	-	275.092	4.06668	M+H	C15H14O5	39.9	-	metab_6762	pos_6779	pos
(3,4,5,6-tetrahydroxyoxan-2-yl)methyl 4-hydroxybenzoate	0.003068	0.02178	2.034	2.0021	1.3434	0.4259	yes	up	-	-	-	-	-	-	-	-	-	-	-	-	323.074	3.10317	M+Na	C13H16O8	-	52	metab_7019	pos_7036	pos
Avicularin	0.0044	0.02812	2.0338	2.0201	1.364	0.4478	yes	up	-	-	-	-	-	-	-	LMPK12112167;HMDB0030860	Phenylpropanoids and polyketides	Flavonoids	Flavonoid glycosides	572-30-5	467.119	1.75535	M+CH3OH+H	C20H18O11	-	57.1	metab_7466	pos_7486	pos
Liquiritigenin 4'-[3-acetylapiosyl-(1->2)-glucoside]	0.002514	0.01947	2.0315	2.0224	1.3156	0.3957	yes	up	-	-	-	-	-	-	-	LMPK12140026	-	-	-	-	575.175	2.89677	M+H-H2O	C28H32O14	-	69.3	metab_2520	pos_2531	pos
7-Aminoclonazepam	0.002993	0.02139	2.03	2.0346	1.4324	0.5184	yes	up	-	-	-	-	-	-	-	HMDB0041817	Organoheterocyclic compounds	Benzodiazepines	1,4-benzodiazepines	4959-17-5	588.172	2.55863	2M+NH4	C15H12ClN3O	-	31.8	metab_2455	pos_2465	pos
3,4,5-trihydroxy-6-({6-[3-(4-hydroxyphenyl)-3-oxoprop-1-en-1-yl]-2,2-dimethyl-2H-chromen-5-yl}oxy)oxane-2-carboxylic acid	0.00285	0.02079	2.0293	1.9979	1.3728	0.4571	yes	up	-	-	-	-	-	-	-	-	-	-	-	-	499.158	4.7093	M+H	C26H26O10	-	97.1	metab_6647	pos_6662	pos
Oxazepam	0.01944	0.07624	2.0269	2.0052	1.4772	0.5629	yes	up	C07359	-	-	-	-	-	-	HMDB0014980	Organoheterocyclic compounds	Benzodiazepines	1,4-benzodiazepines	604-75-1	287.055	5.17897	M+H	C15H11ClN2O2	39.6	-	metab_6559	pos_6573	pos
4'-Hydroxyclobazam	0.000304	0.00403	2.0265	2.0274	1.2594	0.3327	yes	up	-	-	-	-	-	-	-	-	-	-	-	-	297.041	5.70452	M-H2O-H	C16H13ClN2O3	-	82.5	metab_11248	neg_2654	neg
6-[4-(2-carboxy-2-oxoethyl)-2-methoxyphenoxy]-3,4,5-trihydroxyoxane-2-carboxylic acid	0.001981	0.01324	2.0264	2.0316	1.4261	0.5121	yes	up	-	-	-	-	-	-	-	-	-	-	-	-	367.065	2.46132	M-H2O-H	C16H18O11	-	43.5	metab_10571	neg_1977	neg
Rotenonic acid	0.003688	0.02488	2.0238	1.9719	1.4012	0.4867	yes	up	-	-	-	-	-	-	-	LMPK12060018	-	-	-	-	397.165	4.44358	M+H	C23H24O6	55.4	-	metab_6693	pos_6709	pos
2-{9-hydroxy-2-oxo-2H,8H,9H-furo[2,3-h]chromen-8-yl}propan-2-yl (2E)-3-(4-hydroxyphenyl)prop-2-enoate	0.0002912	0.005004	2.0213	2.0055	1.3222	0.4029	yes	up	-	-	-	-	-	-	-	-	-	-	-	-	450.156	5.8203	M+ACN+H	C23H20O7	-	60.6	metab_6265	pos_6279	pos
2-amino-4-({1-[(carboxymethyl)-C-hydroxycarbonimidoyl]-2-{[2-hydroxy-1-(1-oxo-1H-isochromen-3-yl)butyl]sulfanyl}ethyl}-C-hydroxycarbonimidoyl)butanoic acid	0.0004142	0.006263	2.0166	2.0064	1.3797	0.4644	yes	up	-	-	-	-	-	-	-	-	-	-	-	-	568.139	2.2036	M+2Na-H	C23H29N3O9S	-	71.2	metab_2370	pos_2379	pos
5,6,7-trihydroxy-8-(3-methylbut-2-en-1-yl)-4-phenyl-2H-chromen-2-one	1.274e-05	0.0006798	2.0153	1.9987	1.4607	0.5467	yes	up	-	-	-	-	-	-	-	-	-	-	-	-	361.105	5.69983	M+Na	C20H18O5	-	40.5	metab_2975	pos_2986	pos
Tripteroside	0.001735	0.01516	2.013	2.0489	0.7683	-0.3803	yes	down	C10095	-	-	-	-	-	-	-	-	-	-	82855-00-3	423.09	2.62603	M+H	C19H18O11	32.9	-	metab_7160	pos_7177	pos
[5,6,7-trihydroxy-4-oxo-2-(3,4,5-trihydroxyphenyl)-3,4-dihydro-2H-1-benzopyran-3-yl]oxidanesulfonic acid	0.000194	0.003117	2.0059	2.0188	1.4281	0.5141	yes	up	-	-	-	-	-	-	-	-	-	-	-	-	414.998	1.8948	M-H	C15H12O12S	-	36.3	metab_10443	neg_1849	neg
E-10-Hydroxynortriptyline	0.0005291	0.007261	2.0001	2.005	1.2919	0.3695	yes	up	-	-	-	-	-	-	-	HMDB0013889	Benzenoids	Dibenzocycloheptenes	_	-	324.132	6.26017	M+2Na-H	C19H21NO	-	53.1	metab_5168	pos_5182	pos
Xanthurenate-8-O-beta-D-glucoside	0.003622	0.02465	1.9997	1.9819	1.4471	0.5332	yes	up	-	-	-	-	-	-	-	HMDB0013118	Organic oxygen compounds	Organooxygen compounds	Carbohydrates and carbohydrate conjugates	97451-32-6	409.126	5.01955	M+ACN+H	C16H17NO9	-	42	metab_6588	pos_6602	pos
2-{9-hydroxy-2-oxo-2H,8H,9H-furo[2,3-h]chromen-8-yl}propan-2-yl (2E)-3-(3,4-dihydroxyphenyl)prop-2-enoate	0.0003106	0.00522	1.992	1.9945	1.334	0.4158	yes	up	-	-	-	-	-	-	-	-	-	-	-	-	466.15	5.83405	M+ACN+H	C23H20O8	-	60.8	metab_6240	pos_6254	pos
3,5-dihydroxy-8-(hydroxymethyl)-2-(4-hydroxyphenyl)-8-methyl-4H,8H-pyrano[2,3-f]chromen-4-one	0.0004332	0.006434	1.9919	1.9575	1.3513	0.4343	yes	up	-	-	-	-	-	-	-	-	-	-	-	-	386.124	3.45033	M+NH4	C20H16O7	-	94.2	metab_6927	pos_6944	pos
3,6-dihydroxy-4,5-diphenyl-2,3,4,5-tetrahydropyridin-2-one	0.002815	0.02069	1.9806	1.9965	1.4208	0.5067	yes	up	-	-	-	-	-	-	-	-	-	-	-	-	323.139	3.31113	M+ACN+H	C17H15NO3	-	59.3	metab_6965	pos_6982	pos
6alpha-Hydroxyphaseollin	0.0002138	0.004112	1.9723	1.9523	1.2336	0.3029	yes	up	-	-	-	-	-	-	-	HMDB0030771	Phenylpropanoids and polyketides	Isoflavonoids	Furanoisoflavonoids	34144-10-0	321.113	5.95053	M+H-H2O, M+H	C20H18O5	-	65.5	metab_1207	pos_1210	pos
3,7-Dimethylquercetin	0.0001727	0.002906	1.9699	1.9543	1.3834	0.4682	yes	up	C01265	-	-	map00944	Flavone and flavonol biosynthesis	Metabolism	Biosynthesis of other secondary metabolites	HMDB0029263	Phenylpropanoids and polyketides	Flavonoids	O-methylated flavonoids	2068-02-02	311.057	3.54947	M-H2O-H	C17H14O7	-	61.6	metab_10772	neg_2178	neg
6-(4-ethyl-5-hydroxy-2-methoxyphenoxy)-3,4,5-trihydroxyoxane-2-carboxylic acid	0.000176	0.002933	1.9667	1.963	1.2978	0.3761	yes	up	-	-	-	-	-	-	-	-	-	-	-	-	687.223	5.99678	M+Cl, 2M-H	C15H20O9	-	32.8	metab_9450	neg_853	neg
(1S,2S,4S,5S)-2,4-Thujanediol 4-O-beta-D-Glucopyranoside	0.04937	0.1423	1.964	1.9912	0.6577	-0.6045	yes	down	-	-	-	-	-	-	-	HMDB0033644	Lipids and lipid-like molecules	Prenol lipids	Terpene glycosides	240495-81-2	374.218	4.98005	M+ACN+H	C16H28O7	-	55.5	metab_6595	pos_6609	pos
Luteolin 7-(2''-glucuronosyllactate)	0.01699	0.07018	1.9592	1.8927	1.3369	0.4189	yes	up	-	-	-	-	-	-	-	LMPK12110695	-	-	-	-	535.11	3.95295	M+H	C24H22O14	31.9	-	metab_6795	pos_6812	pos
1,2,10-Trihydroxydihydro-trans-linalyl oxide 7-O-beta-D-glucopyranoside	0.0004175	0.004926	1.957	1.9566	1.327	0.4082	yes	up	-	-	-	-	-	-	-	HMDB0033237	Organic oxygen compounds	Organooxygen compounds	Carbohydrates and carbohydrate conjugates	219814-37-6	403.162	3.51493	M+Na-2H	C16H30O10	-	50.5	metab_10767	neg_2173	neg
Ornithine	1.656e-05	0.0007996	1.9545	1.9583	1.3984	0.4838	yes	up	C00077	Peptides	Amino acids	map01100;map00220;map01110;map01210;map02010;map00330;map00480;map01230	Metabolic pathways;Arginine biosynthesis;Biosynthesis of secondary metabolites;2-Oxocarboxylic acid metabolism;ABC transporters;Arginine and proline metabolism;Glutathione metabolism;Biosynthesis of amino acids	Metabolism;Metabolism;Metabolism;Metabolism;Environmental Information Processing;Metabolism;Metabolism;Metabolism	Global and overview maps;Amino acid metabolism;Global and overview maps;Global and overview maps;Membrane transport;Amino acid metabolism;Metabolism of other amino acids;Global and overview maps	HMDB0000214;HMDB0003374;70-26-8	Organic acids and derivatives	Carboxylic acids and derivatives	Amino acids, peptides, and analogues	348-66-3;3184-13-2;70-26-8	174.124	1.98495	M+ACN+H	C5H12N2O2	-	41.9	metab_8596	pos_2315	pos
2-(2,4-dihydroxyphenyl)-5-hydroxy-8-(hydroxymethyl)-8-methyl-4H,8H-pyrano[3,2-g]chromen-4-one	0.0005313	0.0057	1.9529	1.946	1.3012	0.3798	yes	up	-	-	-	-	-	-	-	-	-	-	-	-	367.083	5.6426	M-H	C20H16O7	-	80.1	metab_11212	neg_2618	neg
6-Epi-7-isocucurbic acid glucoside	0.001018	0.01097	1.9501	1.9425	1.273	0.3482	yes	up	-	-	-	-	-	-	-	HMDB0029782	Lipids and lipid-like molecules	Fatty Acyls	Fatty acyl glycosides	176486-13-8	749.388	5.1698	2M+H	C18H30O8	-	38.8	metab_2864	pos_2875	pos
3-(3,7-dihydroxy-5-methoxy-2,2-dimethyl-3,4-dihydro-2H-1-benzopyran-6-yl)-7-hydroxy-4H-chromen-4-one	0.002079	0.01362	1.9402	1.9363	1.3593	0.4429	yes	up	-	-	-	-	-	-	-	-	-	-	-	-	405.098	4.53245	M+Na-2H	C21H20O7	-	60.7	metab_10963	neg_2369	neg
3,4,5-trihydroxy-6-(3-{3,5,7-trihydroxy-4-[3,5,7-trihydroxy-2-(3-hydroxyphenyl)-3,4-dihydro-2H-1-benzopyran-8-yl]-6-[3,4,5-trihydroxy-6-(hydroxymethyl)oxan-2-yl]-3,4-dihydro-2H-1-benzopyran-2-yl}phenoxy)oxane-2-carboxylic acid	0.002007	0.01702	1.9337	1.9508	1.3009	0.3795	yes	up	-	-	-	-	-	-	-	-	-	-	-	-	443.124	0.537617	M+2H	C42H44O21	-	54.7	metab_1897	pos_1902	pos
3,4,5-trihydroxy-6-{[5-hydroxy-8-(hydroxymethyl)-8-methyl-4-oxo-2-phenyl-4H,8H-pyrano[2,3-f]chromen-3-yl]oxy}oxane-2-carboxylic acid	2.016e-05	0.0008838	1.9264	1.9074	1.259	0.3323	yes	up	-	-	-	-	-	-	-	-	-	-	-	-	551.112	2.01055	M+Na	C26H24O12	-	37.7	metab_7367	pos_7386	pos
2-{9-hydroxy-2-oxo-2H,8H,9H-furo[2,3-h]chromen-8-yl}propan-2-yl 2-methylbut-2-enoate	0.007141	0.03205	1.9223	1.8996	1.3267	0.4078	yes	up	-	-	-	-	-	-	-	-	-	-	-	-	365.103	5.92708	M-H2O-H, M+Na-2H	C19H20O6	-	58.6	metab_9432	neg_835	neg
Kanzonol W	0.006906	0.03129	1.9209	1.939	1.3506	0.4336	yes	up	-	-	-	-	-	-	-	HMDB0029787	Phenylpropanoids and polyketides	Isoflavonoids	Pyranoisoflavonoids	184584-82-5	381.099	5.93407	M+FA-H	C20H16O5	-	88.9	metab_13346	neg_4752	neg
3,4,5-trihydroxy-6-[(3-phenyloxiran-2-yl)methoxy]oxane-2-carboxylic acid	0.002209	0.01411	1.9161	1.9296	1.3827	0.4675	yes	up	-	-	-	-	-	-	-	-	-	-	-	-	371.099	2.88302	M+FA-H	C15H18O8	-	38.3	metab_14354	neg_5762	neg
3-(2H-1,3-benzodioxol-5-yl)-3-hydroxy-1-(4-methoxy-1-benzofuran-5-yl)propan-1-one	0.006299	0.03571	1.9128	1.9069	1.3583	0.4418	yes	up	-	-	-	-	-	-	-	-	-	-	-	-	382.129	4.16888	M+ACN+H	C19H16O6	-	58.9	metab_6744	pos_6761	pos
Dermatan	0.01623	0.05416	1.9109	1.9221	0.7275	-0.459	yes	down	C01490	-	-	map01100	Metabolic pathways	Metabolism	Global and overview maps	-	-	-	-	-	498.126	3.72238	M-H2O-H	C18H31NO14S	-	79.6	metab_14149	neg_5557	neg
3-{[3,4-dihydroxy-5-(hydroxymethyl)oxolan-2-yl]oxy}-5,7-dihydroxy-2-(3-hydroxyphenyl)-3,4-dihydro-2H-1-benzopyran-4-one	0.002846	0.01693	1.9083	1.8927	1.2586	0.3318	yes	up	-	-	-	-	-	-	-	-	-	-	-	-	465.104	2.12807	M+FA-H	C20H20O10	-	81.4	metab_14531	neg_5939	neg
[(6-{[5,7-dihydroxy-2-(4-oxocyclohexa-2,5-dien-1-ylidene)-2H-chromen-3-yl]oxy}-3,4,5-trihydroxyoxan-2-yl)methyl][1-hydroxy-3-(4-hydroxyphenyl)prop-2-en-1-ylidene]oxidanium	0.02557	0.0717	1.9066	1.9227	0.7087	-0.4968	yes	down	-	-	-	-	-	-	-	-	-	-	-	-	560.135	3.67768	M-H2O-H	C30H27O12+	-	93.4	metab_14164	neg_5572	neg
3,4,5-trihydroxy-6-{[3-hydroxy-4-({4-methoxy-7-oxo-7H-furo[3,2-g]chromen-9-yl}oxy)-2-methylbutan-2-yl]oxy}oxane-2-carboxylic acid	0.01876	0.07464	1.9058	1.9289	1.3832	0.468	yes	up	-	-	-	-	-	-	-	-	-	-	-	-	555.112	4.75927	M+2Na-H	C23H26O13	-	59.6	metab_2812	pos_2823	pos
Cudraflavone A	0.01154	0.05419	1.9004	1.9081	2.0061	1.0044	yes	up	-	-	-	-	-	-	-	HMDB0030108	Phenylpropanoids and polyketides	Flavonoids	Pyranoflavonoids	96843-73-1	436.176	4.07915	M+NH4	C25H22O6	-	86.8	metab_6758	pos_6775	pos
Plantagoside	0.001186	0.01196	1.8973	1.8763	1.2305	0.2992	yes	up	C17531	-	-	-	-	-	-	LMPK12140454	-	-	-	78708-33-5	467.119	2.12982	M+H, M+Na	C21H22O12	44.3	-	metab_1388	pos_1391	pos
(6-{[3,4-dihydroxy-2,5-bis(hydroxymethyl)oxolan-2-yl]oxy}-3,4,5-trihydroxyoxan-2-yl)methyl (2E)-3-(4-hydroxy-3-methoxyphenyl)prop-2-enoate	0.006343	0.02958	1.8726	1.9013	1.3177	0.398	yes	up	-	-	-	-	-	-	-	-	-	-	-	-	539.139	0.796583	M+Na-2H	C22H30O14	-	88.2	metab_10142	neg_1546	neg
6-{4-[(1E)-3-[1-carboxy-2-(3,4-dihydroxyphenyl)ethoxy]-3-oxoprop-1-en-1-yl]-2-hydroxyphenoxy}-3,4,5-trihydroxyoxane-2-carboxylic acid	0.009181	0.03819	1.8658	1.8253	1.2871	0.3641	yes	up	-	-	-	-	-	-	-	-	-	-	-	-	581.116	4.15907	M+FA-H	C24H24O14	-	35	metab_10907	neg_2313	neg
Saccharopine	0.001293	0.01263	1.8633	1.8371	1.2993	0.3777	yes	up	C00449	-	-	map01100;map00310;map01110;map00300;map01230	Metabolic pathways;Lysine degradation;Biosynthesis of secondary metabolites;Lysine biosynthesis;Biosynthesis of amino acids	Metabolism;Metabolism;Metabolism;Metabolism;Metabolism	Global and overview maps;Amino acid metabolism;Global and overview maps;Amino acid metabolism;Global and overview maps	997-68-2;HMDB0000279	Organic acids and derivatives	Carboxylic acids and derivatives	Amino acids, peptides, and analogues	997-68-2	277.14	0.462633	M+H	C11H20N2O6	42.8	-	metab_8275	pos_8299	pos
{4-[3-(5-hydroxy-2,2-dimethyl-2H-chromen-6-yl)prop-2-enoyl]phenyl}oxidanesulfonic acid	0.0003727	0.005833	1.8628	1.8318	1.2541	0.3267	yes	up	-	-	-	-	-	-	-	-	-	-	-	-	420.114	2.6145	M+NH4, M+Na	C20H18O7S	-	54.4	metab_560	pos_563	pos
Ochratoxin B	4.045e-05	0.001396	1.855	1.8316	1.2253	0.2931	yes	up	-	-	-	-	-	-	-	HMDB0029401	Phenylpropanoids and polyketides	Ochratoxins and related substances	_	4825-86-9	370.129	2.828	M+H-H2O, M+H	C20H19NO6	-	51.3	metab_572	pos_575	pos
Pseudoecgonyl-CoA	0.002817	0.02069	1.8531	1.8357	1.2471	0.3186	yes	up	C12450	-	-	map00960	Tropane, piperidine and pyridine alkaloid biosynthesis	Metabolism	Biosynthesis of other secondary metabolites	LMFA07050365;HMDB0006403	Benzenoids	Benzene and substituted derivatives	Benzenesulfonamides	-	917.215	4.9352	M+H-H2O	C30H49N8O18P3S	-	37.6	metab_6601	pos_6615	pos
Citrusal	0.003812	0.02542	1.8504	1.8513	1.334	0.4158	yes	up	-	-	-	-	-	-	-	HMDB0030788	Phenylpropanoids and polyketides	Coumarins and derivatives	_	5980-07-04	261.113	5.77903	M+H	C15H16O4	30.4	-	metab_3035	pos_3046	pos
5-(3',5'-Dihydroxyphenyl)-gamma-valerolactone-O-sulphate-O-methyl	0.02889	0.07756	1.8469	1.823	1.4368	0.5229	yes	up	-	-	-	-	-	-	-	-	-	-	-	-	283.025	4.34503	M-H2O-H	C12H14O7S	-	65.3	metab_13992	neg_5400	neg
Armillasin	0.004439	0.02827	1.8441	1.8423	1.2454	0.3166	yes	up	-	-	-	-	-	-	-	HMDB0038742	Lipids and lipid-like molecules	Prenol lipids	Sesquiterpenoids	139051-16-4	767.377	5.39432	2M+Na	C22H28O5	-	38.5	metab_2899	pos_2910	pos
Musabalbisiane B	0.0004491	0.005197	1.8429	1.8227	1.2737	0.349	yes	up	-	-	-	-	-	-	-	HMDB0038681	Lipids and lipid-like molecules	Prenol lipids	Diterpenoids	143199-58-0	519.152	3.86843	M+Na-2H	C23H30O12	-	57.9	metab_14114	neg_5522	neg
Meta-O-Dealkylated flecainide lactam	6.082e-05	0.001459	1.8423	1.8457	1.3165	0.3967	yes	up	-	-	-	-	-	-	-	HMDB0060832	Benzenoids	Benzene and substituted derivatives	Benzoic acids and derivatives	-	383.06	1.89933	M+K-2H	C15H17F3N2O4	-	47.3	metab_10444	neg_1850	neg
6-{[3-({6-[(acetyloxy)methyl]-3,4,5-trihydroxyoxan-2-yl}oxy)-7-hydroxy-2-(4-hydroxyphenyl)-4-oxo-4H-chromen-5-yl]oxy}-3,4,5-trihydroxyoxane-2-carboxylic acid	0.001162	0.01185	1.8295	1.8295	1.2782	0.3541	yes	up	-	-	-	-	-	-	-	-	-	-	-	-	689.13	4.84433	M+Na	C29H30O18	-	76.5	metab_2827	pos_2838	pos
Oxidized glutathione	0.0002326	0.004381	1.8281	1.8172	0.787473	0.2951	yes	down	C00127	-	-	map01100;map00480;map01240	Metabolic pathways;Glutathione metabolism;Biosynthesis of cofactors	Metabolism;Metabolism;Metabolism	Global and overview maps;Metabolism of other amino acids;Global and overview maps	27025-41-8;HMDB0011691;HMDB0003337	Organic acids and derivatives	Carboxylic acids and derivatives	Amino acids, peptides, and analogues	27025-41-8;15718-51-1	595.15	1.53945	M+H-H2O	C20H32N6O12S2	-	65.1	metab_7555	pos_7575	pos
Glycitin	0.02253	0.08448	1.8268	1.8263	1.242	0.3127	yes	up	C16195	-	-	map00943	Isoflavonoid biosynthesis	Metabolism	Biosynthesis of other secondary metabolites	HMDB0002219;LMPK12050096	Phenylpropanoids and polyketides	Isoflavonoids	Isoflavonoid O-glycosides	40246-10-4	447.129	3.38752	M+H, M+Na	C22H22O10	84.6	-	metab_1375	pos_1378	pos
6-{[3,7-dihydroxy-2-(1-hydroxy-3-methoxy-4-oxocyclohexyl)-6-methoxy-4-oxo-4H-chromen-5-yl]oxy}-3,4,5-trihydroxyoxane-2-carboxylic acid	9.647e-05	0.002474	1.825	1.7948	1.2424	0.3131	yes	up	-	-	-	-	-	-	-	-	-	-	-	-	606.146	3.38255	M+ACN+Na	C23H26O15	-	39.4	metab_2621	pos_2632	pos
Fragransol D	0.00808	0.04277	1.8214	1.8212	1.278	0.3539	yes	up	-	-	-	-	-	-	-	HMDB0030439	Phenylpropanoids and polyketides	2-arylbenzofuran flavonoids	_	114892-43-2	434.161	5.69295	M+ACN+Na	C21H22O6	-	32.8	metab_6413	pos_6427	pos
2-amino-4-({1-[(carboxymethyl)-C-hydroxycarbonimidoyl]-2-{[1-(4,5-dihydroxy-2,3-dimethoxyphenyl)-3-oxopropyl]sulfanyl}ethyl}-C-hydroxycarbonimidoyl)butanoic acid	0.0008012	0.007656	1.8186	1.822	1.3095	0.389	yes	up	-	-	-	-	-	-	-	-	-	-	-	-	566.124	2.2052	M+Cl	C21H29N3O11S	-	68.4	metab_14519	neg_5927	neg
2-[4,6-dihydroxy-3-(4-hydroxy-3-methylbut-2-en-1-yl)-2-methoxyphenyl]-6-hydroxy-2,3-dihydro-1-benzofuran-3-one	0.002012	0.01332	1.8181	1.8128	1.3457	0.4284	yes	up	-	-	-	-	-	-	-	-	-	-	-	-	371.114	4.89158	M-H	C20H20O7	-	85.5	metab_11023	neg_2429	neg
Glucoobtusifolin	0.03122	0.08106	1.8179	1.8178	1.3228	0.4036	yes	up	C10381	-	-	-	-	-	-	HMDB0029617	Benzenoids	Anthracenes	Anthraquinones	120163-18-0	491.12	3.39033	M-H, M+FA-H	C22H22O10	-	64.6	metab_9213	neg_616	neg
2-amino-4-({1-[(carboxymethyl)-C-hydroxycarbonimidoyl]-2-[(1-hydroxy-2,4-diphenylbutan-2-yl)sulfanyl]ethyl}-C-hydroxycarbonimidoyl)butanoic acid	0.02863	0.09856	1.8167	1.8176	1.4003	0.4857	yes	up	-	-	-	-	-	-	-	-	-	-	-	-	595.216	3.74525	M+ACN+Na	C26H33N3O7S	-	39.2	metab_2683	pos_2694	pos
Kenusanone J	0.02474	0.09002	1.8156	1.8348	1.3757	0.4602	yes	up	-	-	-	-	-	-	-	LMPK12140523	-	-	-	-	357.133	5.71312	M+H	C20H20O6	60.9	-	metab_6398	pos_6412	pos
5,7-dihydroxy-2-(4-hydroxy-2-methoxyphenyl)-8-(3-methylbut-2-en-1-yl)-3,4-dihydro-2H-1-benzopyran-4-one	0.006343	0.03579	1.8153	1.81	1.3211	0.4017	yes	up	-	-	-	-	-	-	-	-	-	-	-	-	434.161	5.93007	M+ACN+Na	C21H22O6	-	36.5	metab_3163	pos_3174	pos
Mangostanol	0.0003015	0.00403	1.8131	1.8023	1.288	0.3651	yes	up	-	-	-	-	-	-	-	HMDB0041521;HMDB0029868	Organoheterocyclic compounds	Benzopyrans	1-benzopyrans	184587-72-2;19275-46-8	447.146	6.01077	M+Na-2H	C24H26O7	-	47.5	metab_13272	neg_4678	neg
2-(3,4-dihydroxyphenyl)-3,5-dihydroxy-8,8-dimethyl-4H,8H-pyrano[2,3-f]chromen-4-one	0.001611	0.01147	1.8079	1.8145	1.2543	0.3269	yes	up	-	-	-	-	-	-	-	-	-	-	-	-	349.072	5.89908	M-H2O-H	C20H16O7	-	76.9	metab_13409	neg_4816	neg
Isoglobotriaose	0.0009767	0.01078	1.8068	1.7704	1.2535	0.326	yes	up	-	-	-	-	-	-	-	HMDB0006598	Lipids and lipid-like molecules	Fatty Acyls	Fatty acyl glycosides	41744-59-6	485.182	5.66478	M+H-H2O	C19H34O15	-	30.5	metab_6429	pos_6443	pos
6-({8,11-dihydroxy-17-methoxy-10-oxo-2-oxatricyclo[13.2.2.1?,?]icosa-1(17),3,5,7(20),15,18-hexaen-4-yl}oxy)-3,4,5-trihydroxyoxane-2-carboxylic acid	0.004553	0.02397	1.7903	1.7756	1.2542	0.3268	yes	up	-	-	-	-	-	-	-	-	-	-	-	-	533.167	3.93993	M-H, M+FA-H, M-H2O-H	C26H30O12	-	69.4	metab_8670	neg_72	neg
3,4,5-trihydroxy-6-[(2-{9-[(3-methylbut-2-enoyl)oxy]-2-oxo-2H,8H,9H-furo[2,3-h]chromen-8-yl}propan-2-yl)oxy]oxane-2-carboxylic acid	0.004158	0.02255	1.7851	1.8022	1.2612	0.3348	yes	up	-	-	-	-	-	-	-	-	-	-	-	-	541.136	0.536583	M+Na-2H, M-H2O-H	C25H28O12	-	91.1	metab_9159	neg_562	neg
2-Amino-4-oxo-6-(1',2'-dioxoprolyl)-7,8-dihydroxypteridine	0.0002692	0.003817	1.78	1.7814	1.2463	0.3177	yes	up	-	-	-	-	-	-	-	-	-	-	-	-	593.135	1.53905	2M+Hac-H	C9H9N5O5	-	38.2	metab_14685	neg_6093	neg
6-(3-{8-[2-(3,4-dihydroxyphenyl)-3,7-dihydroxy-3,4-dihydro-2H-1-benzopyran-4-yl]-3,5,7-trihydroxy-3,4-dihydro-2H-1-benzopyran-2-yl}phenoxy)-3,4,5-trihydroxyoxane-2-carboxylic acid	0.005145	0.03119	1.7781	1.8195	1.2849	0.3617	yes	up	-	-	-	-	-	-	-	-	-	-	-	-	362.097	0.776767	M+2H	C36H34O16	-	33.3	metab_7801	pos_7823	pos
Genistein 4'-O-glucuronide	0.000242	0.003579	1.7691	1.7558	1.2419	0.3125	yes	up	-	-	-	-	-	-	-	-	-	-	-	-	483.035	0.536583	M+K-2H	C21H18O11	-	65.2	metab_9916	neg_1320	neg
(7'S,8'S)-4,7'-Epoxy-3,8'-bilign-7-ene-3',5-dimethoxy-4',9,9'-triol 4'-glucoside	9.696e-06	0.0005754	1.7682	1.7605	1.2726	0.3478	yes	up	-	-	-	-	-	-	-	-	-	-	-	-	485.181	5.8203	M+H-2H2O	C26H32O11	-	42.3	metab_6263	pos_6277	pos
6-(4-ethyl-2-hydroxyphenoxy)-3,4,5-trihydroxyoxane-2-carboxylic acid	0.01081	0.05173	1.7656	1.7518	1.3302	0.4116	yes	up	-	-	-	-	-	-	-	-	-	-	-	-	692.22	3.4129	2M+ACN+Na	C14H18O8	-	61.8	metab_6936	pos_6953	pos
Glu Asn	0.0003609	0.005735	1.7608	1.7463	1.1982	0.2609	yes	up	-	-	-	-	-	-	-	-	-	-	-	-	262.104	0.48305	M+H, M+K	C9H15N3O6	61.8	-	metab_462	pos_465	pos
Biotinyl-5'-AMP	0.0001033	0.002578	1.7557	1.7452	1.2136	0.2793	yes	up	C05921	-	-	map01100;map00780	Metabolic pathways;Biotin metabolism	Metabolism;Metabolism	Global and overview maps;Metabolism of cofactors and vitamins	4130-20-5	-	-	-	4130-20-5	538.128	1.74847	M+H-2H2O	C20H28N7O9PS	-	40.9	metab_2250	pos_2257	pos
O-Desmethylvenlafaxine glucuronide	0.002026	0.01335	1.7556	1.7591	1.2751	0.3506	yes	up	-	-	-	-	-	-	-	HMDB0061172	_	_	_	1021933-98-1	448.141	5.91307	M+K-2H	C20H29NO8	-	36.8	metab_11471	neg_2877	neg
Aspartyl-Gamma-glutamate	0.00249	0.01531	1.7455	1.7293	1.2603	0.3338	yes	up	-	-	-	-	-	-	-	HMDB0028767	Organic acids and derivatives	Carboxylic acids and derivatives	Amino acids, peptides, and analogues	-	260.089	0.684767	M-H	C9H15N3O6	-	30.8	metab_15100	neg_6509	neg
(E)-Oxyresveratrol 3'-O-b-D-glucoside	0.0003229	0.00414	1.744	1.7344	1.2944	0.3723	yes	up	-	-	-	-	-	-	-	-	-	-	-	-	405.12	5.67388	M-H, M+FA-H	C20H22O9	-	50.4	metab_9352	neg_755	neg
Glu Trp	0.001509	0.01386	1.7424	1.7205	1.2261	0.2941	yes	up	-	-	-	-	-	-	-	-	-	-	-	-	334.14	3.0235	M+H	C16H19N3O5	55.1	-	metab_2539	pos_2550	pos
Armillarinin	0.005453	0.0268	1.7401	1.7052	1.244	0.315	yes	up	-	-	-	-	-	-	-	HMDB0031674	Lipids and lipid-like molecules	Prenol lipids	Sesquiterpenoids	127486-63-9	501.105	5.36492	M+K-2H	C24H29ClO7	-	38.4	metab_13765	neg_5172	neg
(S)-4',5,7-Trihydroxy-6-prenylflavanone	4.502e-05	0.001255	1.74	1.7414	1.2799	0.356	yes	up	-	-	-	-	-	-	-	-	-	-	-	-	339.124	5.85708	M-H	C20H20O5	-	77.5	metab_13471	neg_4878	neg
13alpha-Hydroxydolineone	0.006773	0.0376	1.7305	1.7331	1.3613	0.445	yes	up	-	-	-	-	-	-	-	HMDB0030756	Phenylpropanoids and polyketides	Isoflavonoids	Rotenoids	28617-71-2	394.093	4.37465	M+ACN+H	C19H12O7	-	73.5	metab_6708	pos_6724	pos
6-{[10-butanoyl-3-hydroxy-2,2-dimethyl-8-oxo-6-(prop-2-en-1-yl)-2H,3H,4H,8H-pyrano[3,2-g]chromen-5-yl]oxy}-3,4,5-trihydroxyoxane-2-carboxylic acid	0.002955	0.02128	1.7297	1.6829	1.2104	0.2755	yes	up	-	-	-	-	-	-	-	-	-	-	-	-	571.181	6.15028	M+Na	C27H32O12	-	56.6	metab_3654	pos_3665	pos
4-Hydroxybenzyl isothiocyanate 4''-acetylrhamnoside	0.006263	0.03558	1.7296	1.6677	1.2589	0.3322	yes	up	-	-	-	-	-	-	-	-	-	-	-	-	354.098	3.38255	M+H	C16H19NO6S	-	63.3	metab_2620	pos_2631	pos
Asp Val Cys	0.04256	0.1287	1.7294	1.7478	1.4278	0.5138	yes	up	-	-	-	-	-	-	-	-	-	-	-	-	336.123	4.06668	M+H	C12H21N3O6S	48.1	-	metab_2736	pos_2747	pos
Serylmethionine	0.0187	0.07461	1.7289	1.7025	1.3333	0.415	yes	up	-	-	-	-	-	-	-	HMDB0029045	Organic acids and derivatives	Carboxylic acids and derivatives	Amino acids, peptides, and analogues	3227-09-06	219.08	2.0933	M+H-H2O	C8H16N2O4S	-	34	metab_2343	pos_2352	pos
3-Hydroxy-4,6-heptadiyne-1-yl 1-glucoside	0.02449	0.08941	1.7122	1.698	1.3452	0.4278	yes	up	-	-	-	-	-	-	-	HMDB0038964	Lipids and lipid-like molecules	Fatty Acyls	Fatty acyl glycosides	-	611.177	4.61782	2M+K	C13H18O7	-	61.6	metab_6657	pos_6673	pos
Gluconolactone	0.001422	0.01348	1.7088	1.6679	1.2394	0.3096	yes	up	C00198	-	-	map01100;map00030;map01110;map01200	Metabolic pathways;Pentose phosphate pathway;Biosynthesis of secondary metabolites;Carbon metabolism	Metabolism;Metabolism;Metabolism;Metabolism	Global and overview maps;Carbohydrate metabolism;Global and overview maps;Global and overview maps	90-80-2;HMDB0000150;MJDBOTE0000432	Organic oxygen compounds	Organooxygen compounds	Carbohydrates and carbohydrate conjugates	90-80-2	179.055	0.89335	M+H	C6H10O6	75.1	-	metab_7737	pos_7758	pos
5-Fluorouridine	0.002528	0.01951	1.7065	1.6845	1.3026	0.3814	yes	up	C16633	-	-	-	-	-	-	HMDB0244535;HMDB0060396	Nucleosides, nucleotides, and analogues	Pyrimidine nucleosides	_	316-46-1	263.07	1.55322	M+H	C9H11FN2O6	36.6	-	metab_7526	pos_7546	pos
Polyporusterone B	0.0001857	0.003034	1.7024	1.6973	1.2231	0.2905	yes	up	-	-	-	-	-	-	-	HMDB0038496	Lipids and lipid-like molecules	Steroids and steroid derivatives	Bile acids, alcohols and derivatives	141360-89-6	521.313	6.02475	M+FA-H	C28H44O6	-	47.4	metab_11569	neg_2975	neg
6-({8,14-dihydroxy-17-methoxy-10-oxo-2-oxatricyclo[13.2.2.1?,?]icosa-1(17),3,5,7(20),15,18-hexaen-4-yl}oxy)-3,4,5-trihydroxyoxane-2-carboxylic acid	0.01705	0.07026	1.6978	1.6406	1.2595	0.3329	yes	up	-	-	-	-	-	-	-	-	-	-	-	-	499.161	5.77215	M+H-2H2O	C26H30O12	-	46.6	metab_6330	pos_6344	pos
Gamma-Glutamyltryptophan	0.0007114	0.007008	1.6891	1.6781	1.2347	0.3042	yes	up	-	-	-	-	-	-	-	HMDB0252908;HMDB0029160	Organic acids and derivatives	Carboxylic acids and derivatives	Amino acids, peptides, and analogues	66471-20-3	332.126	3.02247	M-H	C16H19N3O5	-	63.6	metab_14324	neg_5732	neg
Camellianin A	0.006265	0.03558	1.6834	1.6986	0.8119	-0.3006	yes	down	-	-	-	-	-	-	-	HMDB0029908	Phenylpropanoids and polyketides	Flavonoids	Flavonoid glycosides	109232-77-1	585.161	4.76373	M+H-2H2O	C29H32O15	-	71.1	metab_6635	pos_6650	pos
Glutamylmethionine	0.005817	0.03386	1.6819	1.6792	0.7501	-0.4148	yes	down	-	-	-	-	-	-	-	HMDB0028825	Organic acids and derivatives	Carboxylic acids and derivatives	Amino acids, peptides, and analogues	4423-22-7	320.128	2.04798	M+ACN+H	C10H18N2O5S	-	34.7	metab_2324	pos_2333	pos
7,14-dihydroxy-6-methoxy-4,12-dimethyl-5-(3-methylbut-2-enoyl)-10-oxo-2,9-dioxatricyclo[9.4.0.0?,?]pentadeca-1(11),3(8),4,6,12,14-hexaene-15-carboxylic acid	0.0004292	0.005027	1.6815	1.6838	1.2614	0.335	yes	up	-	-	-	-	-	-	-	-	-	-	-	-	409.093	5.9201	M-H2O-H	C22H20O9	-	79.6	metab_11478	neg_2884	neg
(2R,3R)-3,3',4',7-Tetrahydroxyflavanone 7-O-alpha-L-Rhamnopyranoside	0.008096	0.03503	1.6815	1.6736	1.2754	0.3509	yes	up	-	-	-	-	-	-	-	-	-	-	-	-	479.12	2.48442	M+FA-H	C21H22O10	-	49.1	metab_10580	neg_1986	neg
Glu Phe	0.0006048	0.007893	1.6814	1.6585	1.2027	0.2663	yes	up	-	-	-	-	-	-	-	-	-	-	-	-	295.129	2.63775	M+H	C14H18N2O5	45.5	-	metab_7156	pos_7173	pos
Linalool 3,6-oxide primeveroside	0.006316	0.02953	1.6778	1.6741	0.7956	-0.3299	yes	down	-	-	-	-	-	-	-	HMDB0035489	Organic oxygen compounds	Organooxygen compounds	Carbohydrates and carbohydrate conjugates	-	463.219	5.70048	M-H	C21H36O11	-	89	metab_13637	neg_5044	neg
Cyclointegrin	0.009731	0.04806	1.6753	1.6708	1.2436	0.3145	yes	up	-	-	-	-	-	-	-	HMDB0030686;LMPK12111541	Organoheterocyclic compounds	Benzopyrans	1-benzopyrans	60791-48-2	369.134	5.88207	M+H, M+ACN+Na, M+H-H2O	C21H20O6	-	66	metab_204	pos_205	pos
3,4,5-trihydroxy-6-[2,3,4-trihydroxy-6-(3,5,7-trihydroxy-4-oxo-3,4-dihydro-2H-1-benzopyran-2-yl)phenoxy]oxane-2-carboxylic acid	0.03101	0.08059	1.6718	1.6419	1.2136	0.2793	yes	up	-	-	-	-	-	-	-	-	-	-	-	-	533.052	5.8221	M+Na-2H	C21H20O15	-	77.7	metab_13508	neg_4915	neg
Cis-5-Caffeoylquinic acid	0.0009112	0.01039	1.6692	1.643	1.2125	0.278	yes	up	-	-	-	-	-	-	-	HMDB0029278	Organic oxygen compounds	Organooxygen compounds	Alcohols and polyols	-	337.09	2.73593	M+H-H2O	C16H18O9	-	56	metab_7129	pos_7146	pos
Patuletin 3-(2''-apiosyl-[2'''-feruloylgentiobioside])	0.02406	0.0885	1.6684	1.6121	1.2066	0.2709	yes	up	-	-	-	-	-	-	-	-	-	-	-	-	1003.22	4.86963	M+K	C43H48O25	-	79.5	metab_2831	pos_2842	pos
Thr Glu Cys	0.002936	0.02121	1.6643	1.6644	1.1896	0.2505	yes	up	-	-	-	-	-	-	-	-	-	-	-	-	352.118	4.79735	M+H	C12H21N3O7S	58.5	-	metab_6628	pos_6642	pos
3-(6-hydroxy-7-methoxy-2H-1,3-benzodioxol-5-yl)propanoic acid	0.0009601	0.01069	1.663	1.695	0.8101	-0.3038	yes	down	-	-	-	-	-	-	-	-	-	-	-	-	223.06	3.79545	M+H-H2O	C11H12O6	-	69.6	metab_2689	pos_2700	pos
N-Feruloylglycine	0.01245	0.05724	1.6599	1.6314	1.232	0.301	yes	up	C02564	-	-	-	-	-	-	HMDB0059747	Organic acids and derivatives	Carboxylic acids and derivatives	Amino acids, peptides, and analogues	-	252.087	4.32795	M+H	C12H13NO5	45.6	-	metab_2765	pos_2776	pos
Phloroacetophenone 6'-[xylosyl-(1->6)-glucoside]	0.001237	0.01218	1.6528	1.6332	1.1829	0.2423	yes	up	-	-	-	-	-	-	-	-	-	-	-	-	508.203	3.99388	M+NH4, M+Na	C21H30O13	-	50	metab_626	pos_629	pos
2-Phenylaminoadenosine	0.04496	0.1334	1.6499	1.6659	1.2975	0.3757	yes	up	-	-	-	-	-	-	-	HMDB0001069	Nucleosides, nucleotides, and analogues	Purine nucleosides	_	53296-10-9	341.139	4.53367	M+H-H2O, M+Na, M+H-2H2O	C16H18N6O4	-	67.6	metab_155	pos_156	pos
(3''-Apiosyl-6''-malonyl)astragalin	0.001193	0.009563	1.6412	1.6365	1.2031	0.2668	yes	up	-	-	-	-	-	-	-	-	-	-	-	-	647.12	6.29162	M-H2O-H	C29H30O18	-	72.1	metab_11746	neg_3152	neg
2-hydroxy-3-[3-(4-hydroxy-3-methylbut-2-en-1-yl)-4-(sulfooxy)phenyl]propanoic acid	0.006939	0.03141	1.6389	1.6345	1.3321	0.4137	yes	up	-	-	-	-	-	-	-	-	-	-	-	-	327.051	5.70857	M-H2O-H	C14H18O8S	-	61.8	metab_11253	neg_2659	neg
(2-{5,7-dihydroxy-4-oxo-2-phenyl-6-[3,4,5-trihydroxy-6-(hydroxymethyl)oxan-2-yl]-3,4-dihydro-2H-1-benzopyran-8-yl}-3,5-dihydroxy-6-(hydroxymethyl)oxan-4-yl)oxidanesulfonic acid	0.001261	0.01235	1.6339	1.6022	1.1364	0.1845	yes	up	-	-	-	-	-	-	-	-	-	-	-	-	678.168	4.44358	M+NH4, M+2Na-H, M+Na	C27H32O17S	-	54.9	metab_149	pos_150	pos
2-Acetamido-2-deoxy-6-O-a-L-fucopyranosyl-D-glucose	0.002543	0.01952	1.6306	1.6126	1.2395	0.3098	yes	up	-	-	-	-	-	-	-	HMDB0005817	Lipids and lipid-like molecules	Fatty Acyls	Fatty acyl glycosides	37776-59-3	332.134	2.46378	M+H-2H2O	C14H25NO10	-	35.8	metab_2439	pos_2449	pos
3-Methylglutarylcarnitine	0.003985	0.02626	1.6292	1.6153	1.216	0.2821	yes	up	-	-	-	-	-	-	-	HMDB0000552	Lipids and lipid-like molecules	Fatty Acyls	Fatty acid esters	102673-95-0	312.144	2.22425	M+Na	C13H23NO6	-	30.9	metab_2378	pos_2387	pos
6-{[6-(3,4-dihydroxy-6-methyl-5-oxooxan-2-yl)-5-hydroxy-2-(4-hydroxy-3-methoxyphenyl)-4-oxo-4H-chromen-7-yl]oxy}-3,4,5-trihydroxyoxane-2-carboxylic acid	0.04152	0.1268	1.6283	1.6236	1.2558	0.3286	yes	up	-	-	-	-	-	-	-	-	-	-	-	-	621.14	5.87522	M+H	C28H28O16	-	66.2	metab_3090	pos_3101	pos
(R)-(+)-Acenocoumarol	0.0003537	0.005665	1.6269	1.6022	1.1767	0.2347	yes	up	-	-	-	-	-	-	-	-	-	-	-	-	386.124	3.5619	M+H, M+CH3OH+H	C19H15NO6	54.2	-	metab_1369	pos_1372	pos
O-Desmethyltramadol glucuronide	0.0119	0.04503	1.6215	1.6499	1.3112	0.3909	yes	up	-	-	-	-	-	-	-	138921-77-4;HMDB0060856	Organic oxygen compounds	Organooxygen compounds	Carbohydrates and carbohydrate conjugates	138921-77-4	462.157	5.87108	M+K-2H	C21H31NO8	-	80.4	metab_13450	neg_4857	neg
4-{hydroxy[(3,4,5,6-tetrahydroxyoxan-2-yl)methoxy]methylidene}cyclohexa-2,5-dien-1-one	2.18e-05	0.0009287	1.6196	1.6003	1.1545	0.2073	yes	up	-	-	-	-	-	-	-	-	-	-	-	-	323.074	2.46378	M+NH4, M+Na, M+H-2H2O	C13H16O8	-	46.6	metab_126	pos_127	pos
2-Methoxyhydroquinone	3.966e-07	7.603e-05	1.6184	1.6054	1.2066	0.2709	yes	up	-	-	-	-	-	-	-	-	-	-	-	-	141.055	0.715017	M+H	C7H8O3	62	-	metab_2024	pos_2029	pos
L-Asparagine	0.0001401	0.003057	1.6073	1.6	1.1379	0.1864	yes	up	C00152	Peptides	Amino acids	map01100;map01110;map00460;map01230;map00250;map00970	Metabolic pathways;Biosynthesis of secondary metabolites;Cyanoamino acid metabolism;Biosynthesis of amino acids;Alanine, aspartate and glutamate metabolism;Aminoacyl-tRNA biosynthesis	Metabolism;Metabolism;Metabolism;Metabolism;Metabolism;Genetic Information Processing	Global and overview maps;Global and overview maps;Metabolism of other amino acids;Global and overview maps;Amino acid metabolism;Translation	HMDB0251512;HMDB0000168;70-47-3;MJDBOTE0000518	Organic acids and derivatives	Carboxylic acids and derivatives	Amino acids, peptides, and analogues	70-47-3	133.061	0.449483	M+H, M+K, M+Na	C4H8N2O3	94.7	-	metab_95	pos_96	pos
5,7-Dihydroxy-8-C-(gamma-methyl-gamma-formylallyl)flavanone	0.02817	0.09719	1.6065	1.6134	1.228	0.2963	yes	up	-	-	-	-	-	-	-	LMPK12140169	-	-	-	-	339.123	4.48103	M+H	C20H18O5	58.7	-	metab_6684	pos_6700	pos
3-Isopropylmalate	0.0004425	0.006541	1.6053	1.5783	1.2047	0.2687	yes	up	C04411	-	-	map01100;map01210;map01110;map01230;map00290	Metabolic pathways;2-Oxocarboxylic acid metabolism;Biosynthesis of secondary metabolites;Biosynthesis of amino acids;Valine, leucine and isoleucine biosynthesis	Metabolism;Metabolism;Metabolism;Metabolism;Metabolism	Global and overview maps;Global and overview maps;Global and overview maps;Global and overview maps;Amino acid metabolism	HMDB0012156	Lipids and lipid-like molecules	Fatty Acyls	Fatty acids and conjugates	126576-14-5	218.103	3.27378	M+ACN+H	C7H12O5	-	47.4	metab_2596	pos_2607	pos
N-Acetyl-D-phenylalanine	1.463e-05	0.0006765	1.5975	1.594	1.2058	0.27	yes	up	C05620	-	-	map01100;map00360	Metabolic pathways;Phenylalanine metabolism	Metabolism;Metabolism	Global and overview maps;Amino acid metabolism	-	-	-	-	10172-89-1	206.082	6.31258	M-H	C11H13NO3	82.7	-	metab_13049	neg_4455	neg
Acacetin	0.02464	0.07007	1.5919	1.595	1.2041	0.268	yes	up	C01470	-	-	map00944	Flavone and flavonol biosynthesis	Metabolism	Biosynthesis of other secondary metabolites	LMPK12110468	-	-	-	480-44-4	283.062	4.00542	M-H	C16H12O5	88.5	-	metab_10874	neg_2280	neg
6-(2,4-dihydroxyphenyl)-2-(2,6-dihydroxyphenyl)-5-hydroxy-4-methylcyclohex-3-ene-1-carboxylic acid	0.01714	0.07043	1.5897	1.5745	1.2384	0.3085	yes	up	-	-	-	-	-	-	-	-	-	-	-	-	355.118	5.7859	M+H-H2O, M+2Na-H	C20H20O7	-	76.7	metab_1319	pos_1322	pos
2-Amino-4-oxo-4-alpha-hydroxy-6-(erythro-1',2',3'-trihydroxypropyl)-5,6,7,8-tetrahydroxypterin	0.041	0.09519	1.5894	1.5882	1.268	0.3426	yes	up	-	-	-	-	-	-	-	-	-	-	-	-	687.188	5.93407	2M+FA-H	C9H15N5O8	-	35	metab_13340	neg_4746	neg
6-{4-[6-(3,4-dihydroxy-6-methyl-5-oxooxan-2-yl)-5,7-dihydroxy-4-oxo-4H-chromen-2-yl]-2-hydroxyphenoxy}-3,4,5-trihydroxyoxane-2-carboxylic acid	0.007018	0.03162	1.5809	1.5545	1.2015	0.2648	yes	up	-	-	-	-	-	-	-	-	-	-	-	-	587.105	3.39737	M-H2O-H	C27H26O16	-	74.7	metab_14235	neg_5643	neg
13,14,15-trihydroxy-9-oxo-8,17-dioxatetracyclo[8.7.0.0?,?.0??,??]heptadeca-1(10),2(7),3,5,11,13,15-heptaen-5-yl acetate	0.03964	0.09298	1.5784	1.5775	1.3072	0.3865	yes	up	-	-	-	-	-	-	-	-	-	-	-	-	281.009	6.71768	M-H2O-H	C15H8O7	-	43.8	metab_11828	neg_3234	neg
7-hydroxy-6-(3-oxobut-1-en-1-yl)-2H-chromen-2-one	0.001167	0.01185	1.5753	1.5772	1.2831	0.3596	yes	up	-	-	-	-	-	-	-	-	-	-	-	-	248.092	2.61097	M+NH4	C13H10O4	-	71.5	metab_7162	pos_7179	pos
Monotropein	0.03548	0.1142	1.5747	1.585	1.2598	0.3332	yes	up	C09788	-	-	-	-	-	-	HMDB0035608;LMPR0102070012	Lipids and lipid-like molecules	Prenol lipids	Terpene glycosides	5945-50-6	355.1	1.89977	M+H-2H2O	C16H22O11	-	90.4	metab_7408	pos_7427	pos
3-(Pyrazol-1-yl)-L-alanine	3.504e-07	7.412e-05	1.5733	1.5605	1.1316	0.1784	yes	up	C01162	-	-	-	-	-	-	-	-	-	-	10162-27-3	156.077	0.435767	M+H	C6H9N3O2	57	-	metab_8339	pos_8363	pos
N-Phenylacetylaspartic acid	0.001295	0.01263	1.5685	1.5441	1.1539	0.2065	yes	up	-	-	-	-	-	-	-	HMDB0029355	Organic acids and derivatives	Carboxylic acids and derivatives	Amino acids, peptides, and analogues	2752-32-1	252.087	3.48962	M+H, M+Na	C12H13NO5	49.7	-	metab_1377	pos_1380	pos
Prolyl-Glutamate	0.0003427	0.005548	1.5677	1.5573	1.2071	0.2715	yes	up	-	-	-	-	-	-	-	HMDB0029016	Organic acids and derivatives	Carboxylic acids and derivatives	Amino acids, peptides, and analogues	-	245.114	1.10622	M+H	C10H16N2O5	-	36.5	metab_2128	pos_2135	pos
P-Salicylic acid	0.0005447	0.007441	1.5625	1.5449	1.1924	0.2539	yes	up	C00156	-	-	map01100;map00130;map01110;map00790;map01240	Metabolic pathways;Ubiquinone and other terpenoid-quinone biosynthesis;Biosynthesis of secondary metabolites;Folate biosynthesis;Biosynthesis of cofactors	Metabolism;Metabolism;Metabolism;Metabolism;Metabolism	Global and overview maps;Metabolism of cofactors and vitamins;Global and overview maps;Metabolism of cofactors and vitamins;Global and overview maps	HMDB0000500	Benzenoids	Benzene and substituted derivatives	Benzoic acids and derivatives	99-96-7	139.039	3.1102	M+H	C7H6O3	89.6	-	metab_2565	pos_2576	pos
2-amino-4-({1-[(carboxymethyl)-C-hydroxycarbonimidoyl]-2-{[1-hydroxy-1-(4-methoxyphenyl)-4-methyl-3-oxopentan-2-yl]sulfanyl}ethyl}-C-hydroxycarbonimidoyl)butanoic acid	0.0007354	0.00716	1.56	1.5592	1.1979	0.2605	yes	up	-	-	-	-	-	-	-	-	-	-	-	-	564.145	1.96397	M+K-2H	C23H33N3O9S	-	59.5	metab_14565	neg_5973	neg
6-(5-{3,5-dihydroxy-8,8-dimethyl-4-oxo-4H,8H-pyrano[2,3-f]chromen-2-yl}-2-hydroxyphenoxy)-3,4,5-trihydroxyoxane-2-carboxylic acid	0.01989	0.06135	1.5531	1.5284	1.2651	0.3393	yes	up	-	-	-	-	-	-	-	-	-	-	-	-	525.1	1.46905	M-H2O-H	C26H24O13	-	48.5	metab_14718	neg_6126	neg
2-[3-(hydroxymethyl)oxiran-2-yl]phenol	0.01635	0.0686	1.5459	1.5551	0.788	-0.3437	yes	down	-	-	-	-	-	-	-	-	-	-	-	-	184.097	3.57388	M+NH4	C9H10O3	-	46.5	metab_6884	pos_6901	pos
Corylin	0.0002908	0.005004	1.5456	1.5206	1.1311	0.1777	yes	up	-	-	-	-	-	-	-	LMPK12050033	-	-	-	-	321.112	6.21897	M+H	C20H16O4	45.3	-	metab_3704	pos_3715	pos
6'-Malonyltrifolirhizin	0.04451	0.1323	1.5434	1.552	1.1655	0.2209	yes	up	-	-	-	-	-	-	-	-	-	-	-	-	533.13	3.99978	M+H, M+Na	C25H24O13	-	66.1	metab_627	pos_630	pos
DHAP(10:0)	0.0003721	0.005833	1.5429	1.5072	1.1656	0.2211	yes	up	-	-	-	-	-	-	-	HMDB0011675	Organic oxygen compounds	Organooxygen compounds	Carbonyl compounds	-	325.14	3.13565	M+H	C13H25O7P	61.3	-	metab_7010	pos_7027	pos
1-Palmitoylglycerophosphoinositol	0.0002017	0.003186	1.5402	1.5426	1.1476	0.1986	yes	up	-	-	-	-	-	-	-	HMDB0061695	Lipids and lipid-like molecules	Glycerophospholipids	Glycerophosphoinositols	1425501-12-7	593.274	8.31612	M-H, M+Na-2H	C25H49O12P	-	58.4	metab_9130	neg_533	neg
Hibiscoquinone A	0.0288	0.09891	1.5401	1.5374	1.287	0.364	yes	up	C10352	-	-	-	-	-	-	-	-	-	-	74635-96-4	259.097	5.88892	M+H	C15H14O4	63.9	-	metab_3105	pos_3116	pos
Neoraunone	0.04442	0.1323	1.5381	1.5061	1.2181	0.2846	yes	up	-	-	-	-	-	-	-	LMPK12050453	-	-	-	-	325.107	4.1762	M+H	C19H16O5	63.4	-	metab_6743	pos_6760	pos
N-(3-Hydroxypropyl)phthalimide	0.001654	0.01463	1.5159	1.4934	1.1609	0.2152	yes	up	-	-	-	-	-	-	-	-	-	-	-	-	206.081	3.48962	M+H	C11H11NO3	58.9	-	metab_6918	pos_6935	pos
Norizalpinin	0.02386	0.08815	1.5139	1.5029	1.2195	0.2863	yes	up	C10044	-	-	map00941	Flavonoid biosynthesis	Metabolism	Biosynthesis of other secondary metabolites	LMPK12111653;HMDB0029521	Phenylpropanoids and polyketides	Flavonoids	Flavones	548-83-4	293.044	5.64438	M+Na	C15H10O5	-	46.8	metab_2949	pos_2960	pos
Quercetin 3-(6''''-feruloylglucosyl)-(1->2)-galactosyl-(1->2)-glucoside	0.03956	0.09291	1.5064	1.4881	1.1936	0.2553	yes	up	-	-	-	-	-	-	-	LMPK12112265	-	-	-	-	1001.2	5.6935	M+K-2H	C43H48O25	-	64.2	metab_13638	neg_5045	neg
5,7-Dihydroxy-8-C-(4-hydroxy-3-methyl-2-butenyl)flavanone	0.04072	0.1251	1.5048	1.5095	1.2818	0.3582	yes	up	-	-	-	-	-	-	-	LMPK12140168	-	-	-	-	341.139	3.5934	M+H	C20H20O5	51.8	-	metab_6879	pos_6896	pos
Gamma-Glutamylphenylalanine	1.391e-05	0.0006485	1.5037	1.5007	1.1704	0.227	yes	up	-	-	-	-	-	-	-	HMDB0000594	Organic acids and derivatives	Carboxylic acids and derivatives	Amino acids, peptides, and analogues	7432-24-8	293.115	2.63955	M-H2O-H, M-H	C14H18N2O5	-	45.8	metab_9177	neg_580	neg
Ritodrine sulfate	0.002728	0.02036	1.5003	1.5061	1.1608	0.2151	yes	up	-	-	-	-	-	-	-	-	-	-	-	-	368.113	4.42673	M+H	C17H21NO6S	66.6	-	metab_2775	pos_2786	pos
Ascorbyl palmitate	0.0004112	0.004871	1.4896	1.4786	1.1622	0.2169	yes	up	-	-	-	-	-	-	-	LMFA07010788;HMDB0039883	Lipids and lipid-like molecules	Fatty Acyls	Fatty acid esters	137-66-6	449.232	6.03875	M+Cl	C22H38O7	-	43.5	metab_13251	neg_4657	neg
N1-(alpha-D-ribosyl)-5,6-dimethyl-benzimidazole	0.0006291	0.006468	1.4887	1.4732	1.1844	0.2442	yes	up	-	-	-	-	-	-	-	HMDB0011112	Nucleosides, nucleotides, and analogues	Benzimidazole ribonucleosides and ribonucleotides	_	-	323.125	3.14095	M+FA-H	C14H18N2O4	-	66.2	metab_14295	neg_5703	neg
Pongaglabol	0.0002669	0.004773	1.4863	1.4766	1.2326	0.3017	yes	up	-	-	-	-	-	-	-	LMPK12110162	-	-	-	-	279.066	5.72397	M+H	C17H10O4	36.8	-	metab_6393	pos_6407	pos
4'-O-methyl-(-)-epicatechin-3'-O-beta-glucuronide	0.0006544	0.006638	1.4758	1.4628	1.162	0.2166	yes	up	-	-	-	-	-	-	-	-	-	-	-	-	475.126	4.539	M-H2O-H	C23H26O12	-	52.8	metab_13950	neg_5358	neg
Doxepin N-oxide glucuronide	0.0277	0.09605	1.4708	1.447	1.1729	0.2301	yes	up	-	-	-	-	-	-	-	HMDB0061139	Organoheterocyclic compounds	Benzoxepines	Dibenzoxepines	-	495.185	3.39743	M+H, M+Na	C25H30NO8+	-	57.3	metab_1371	pos_1374	pos
3',4'-Dihydrooxepino-6'-hydroxybutein	0.01249	0.05726	1.4685	1.4709	1.1841	0.2438	yes	up	-	-	-	-	-	-	-	LMPK12120270	-	-	-	-	355.118	5.53125	M+H	C20H18O6	64.4	-	metab_6490	pos_6504	pos
Elliptinol	0.01233	0.05688	1.4656	1.4683	1.1976	0.2601	yes	up	-	-	-	-	-	-	-	LMPK12060057	-	-	-	-	355.118	4.88132	M+H	C20H18O6	77.8	-	metab_2833	pos_2844	pos
Leucodopachrome	0.01334	0.05952	1.4648	1.4574	1.1921	0.2535	yes	up	C05604	-	-	map01100;map00965;map00350	Metabolic pathways;Betalain biosynthesis;Tyrosine metabolism	Metabolism;Metabolism;Metabolism	Global and overview maps;Biosynthesis of other secondary metabolites;Amino acid metabolism	HMDB0004067;18766-67-1	Organoheterocyclic compounds	Indoles and derivatives	Indolecarboxylic acids and derivatives	18766-67-1	196.061	2.10563	M+H	C9H9NO4	77.7	-	metab_2350	pos_2359	pos
3-{[3,4-dihydroxy-5-(hydroxymethyl)oxolan-2-yl]oxy}-5,7-dihydroxy-2-(4-hydroxy-3-methoxyphenyl)-4H-chromen-4-one	0.01298	0.05839	1.4643	1.4723	1.1826	0.242	yes	up	-	-	-	-	-	-	-	-	-	-	-	-	481.135	2.48425	M+CH3OH+H	C21H20O11	-	72.6	metab_7188	pos_7205	pos
5'-CMP	0.04904	0.1066	1.4613	1.467	0.8136	-0.2976	yes	down	-	-	-	-	-	-	-	-	-	-	-	-	322.045	0.54355	M-H, 2M-H, M-H2O-H	C9H14N3O8P	69.6	-	metab_8679	neg_81	neg
2-(2,4-dihydroxy-5-methoxyphenyl)-5-hydroxy-8,8-dimethyl-4H,8H-pyrano[3,2-g]chromen-4-one	0.03071	0.1032	1.4602	1.456	1.1936	0.2553	yes	up	-	-	-	-	-	-	-	-	-	-	-	-	400.14	2.84305	M+NH4	C21H18O7	-	42.9	metab_2508	pos_2519	pos
4-Pyrimidine Methanamine (hydrochloride)	1.077e-06	0.0001502	1.455	1.4396	1.1302	0.1766	yes	up	-	-	-	-	-	-	-	-	-	-	-	-	110.072	0.606167	M+H	C5H7N3	48.6	-	metab_7916	pos_7939	pos
Maltulose	0.005526	0.02702	1.4545	1.4487	1.2161	0.2823	yes	up	C19633	Carbohydrates	Oligosaccharides	-	-	-	-	HMDB0029919	Lipids and lipid-like molecules	Fatty Acyls	Fatty acyl glycosides	17606-72-3	683.226	1.147	2M-H	C12H22O11	-	98.7	metab_10261	neg_1666	neg
Diosmetin	0.01071	0.04198	1.448	1.4309	1.1825	0.2418	yes	up	C10038	-	-	-	-	-	-	HMDB0029676;LMPK12110824	Phenylpropanoids and polyketides	Flavonoids	O-methylated flavonoids	520-34-3	299.056	5.66783	M-H	C16H12O6	88.1	-	metab_13658	neg_5065	neg
Cis-4-Hydroxyequol	0.007009	0.03863	1.4437	1.4295	1.176	0.2339	yes	up	-	-	-	-	-	-	-	HMDB0041710	Phenylpropanoids and polyketides	Isoflavonoids	Isoflavans	-	259.097	3.2013	M+H	C15H14O4	83.3	-	metab_6995	pos_7012	pos
Citreoviridin C	0.03875	0.1208	1.443	1.439	1.1485	0.1998	yes	up	-	-	-	-	-	-	-	HMDB0030523	Organoheterocyclic compounds	Pyrans	Pyranones and derivatives	74145-78-1	868.425	4.82135	2M+ACN+Na	C23H30O6	-	43.8	metab_6623	pos_6637	pos
Isoscopoletin	0.002479	0.01929	1.4423	1.4743	0.8725	-0.1968	yes	down	C18079	-	-	-	-	-	-	-	-	-	-	776-86-3	193.05	3.53568	M+H	C10H8O4	94.7	-	metab_2647	pos_2658	pos
Normetanephrine	0.001227	0.009706	1.439	1.4353	1.1829	0.2423	yes	up	C05589	-	-	map01100;map00350	Metabolic pathways;Tyrosine metabolism	Metabolism;Metabolism	Global and overview maps;Amino acid metabolism	97-31-4;HMDB0000819	Benzenoids	Phenols	Methoxyphenols	97-31-4	164.071	3.49383	M-H2O-H	C9H13NO3	-	41.3	metab_10761	neg_2167	neg
Caffeoyl C1-glucuronide	0.002163	0.01395	1.4355	1.4246	1.1485	0.1998	yes	up	-	-	-	-	-	-	-	HMDB0041709	Phenylpropanoids and polyketides	Cinnamic acids and derivatives	Hydroxycinnamic acids and derivatives	-	401.073	2.61448	M+FA-H	C15H16O10	-	80.4	metab_14408	neg_5816	neg
Shikimic acid	0.001207	0.01207	1.4347	1.4041	1.1701	0.2266	yes	up	C00493	-	-	map01100;map00400;map01110;map01230;map01240	Metabolic pathways;Phenylalanine, tyrosine and tryptophan biosynthesis;Biosynthesis of secondary metabolites;Biosynthesis of amino acids;Biosynthesis of cofactors	Metabolism;Metabolism;Metabolism;Metabolism;Metabolism	Global and overview maps;Amino acid metabolism;Global and overview maps;Global and overview maps;Global and overview maps	HMDB0003070	Organic oxygen compounds	Organooxygen compounds	Alcohols and polyols	138-59-0	216.087	2.73993	M+ACN+H	C7H10O5	-	58.5	metab_7128	pos_7145	pos
Glutamylthreonine	0.01591	0.06725	1.434	1.4011	1.177	0.2351	yes	up	-	-	-	-	-	-	-	HMDB0028829	Organic acids and derivatives	Carboxylic acids and derivatives	Amino acids, peptides, and analogues	6875-80-5	231.098	0.811033	M+H-H2O, M+H	C9H16N2O6	-	36.1	metab_1551	pos_1554	pos
N-Alpha-acetyllysine	0.001002	0.01086	1.4256	1.4222	1.1358	0.1837	yes	up	C12989	-	-	-	-	-	-	HMDB0000446	Organic acids and derivatives	Carboxylic acids and derivatives	Amino acids, peptides, and analogues	1946-82-3	189.124	0.817883	M+H	C8H16N2O3	47.9	-	metab_7748	pos_7770	pos
5,11-dihydroxy-6,8,19-trioxapentacyclo[10.7.0.0?,?.0?,?.0??,??]nonadeca-1(12),2(9),10,13(17)-tetraene-16,18-dione	0.002836	0.0169	1.4236	1.4105	1.1627	0.2175	yes	up	-	-	-	-	-	-	-	-	-	-	-	-	337.033	4.51323	M+Na-2H	C16H12O7	-	58.7	metab_13959	neg_5367	neg
1-Kestose	0.005121	0.02563	1.4141	1.4307	1.1289	0.1749	yes	up	C03661	-	-	-	-	-	-	HMDB0011729	Organic oxygen compounds	Organooxygen compounds	Carbohydrates and carbohydrate conjugates	470-69-9	503.163	0.536583	M-H, M+Cl, 2M-H	C18H32O16	50	-	metab_8681	neg_84	neg
3,4,5-trihydroxy-6-{[2,3,4-trihydroxy-5-(hydroxymethyl)oxolan-2-yl]methoxy}oxane-2-carboxylic acid	0.0003372	0.00426	1.4126	1.4212	0.8881	-0.1712	yes	down	-	-	-	-	-	-	-	-	-	-	-	-	355.089	0.473783	M-H	C12H20O12	-	77.6	metab_9816	neg_1220	neg
6-(3,4-dihydroxy-6-methyl-5-oxooxan-2-yl)-5,7-dihydroxy-2-(3-methoxyphenyl)-4H-chromen-4-one	0.01321	0.04793	1.4112	1.4267	1.2119	0.2773	yes	up	-	-	-	-	-	-	-	-	-	-	-	-	409.095	0.817533	M-H2O-H	C22H20O9	-	80	metab_10155	neg_1559	neg
2,6-Dimethoxy-1,4-benzoquinone	0.0009966	0.01086	1.4106	1.3838	1.1186	0.1617	yes	up	C10331	-	-	-	-	-	-	HMDB0029673	Organic oxygen compounds	Organooxygen compounds	Carbonyl compounds	530-55-2	151.039	4.43958	M+H-H2O	C8H8O4	-	38.8	metab_6695	pos_6711	pos
Corchoionoside B	0.00577	0.02787	1.405	1.3976	1.1507	0.2025	yes	up	-	-	-	-	-	-	-	HMDB0030975	Lipids and lipid-like molecules	Fatty Acyls	Fatty acyl glycosides	189344-54-5	445.172	4.0004	M+FA-H	C19H28O9	-	65	metab_10871	neg_2277	neg
Tyrosyl-Proline	0.001377	0.01044	1.4036	1.4095	1.1237	0.1683	yes	up	-	-	-	-	-	-	-	HMDB0029113	Organic acids and derivatives	Carboxylic acids and derivatives	Amino acids, peptides, and analogues	-	315.073	2.4683	M+K-2H	C14H18N2O4	-	34.2	metab_10573	neg_1979	neg
({6-[5,7-dihydroxy-2-(4-hydroxyphenyl)-4-oxo-3,4-dihydro-2H-1-benzopyran-8-yl]-3,4-dihydroxy-5-[(3,4,5-trihydroxy-6-methyloxan-2-yl)oxy]oxan-2-yl}methoxy)sulfonic acid	0.001448	0.01075	1.402	1.3796	1.0989	0.1361	yes	up	-	-	-	-	-	-	-	-	-	-	-	-	659.127	4.44467	M-H, M+Na-2H	C27H32O17S	-	50.7	metab_9277	neg_680	neg
Gamma-Glu-Leu	0.0002428	0.004555	1.3983	1.3728	1.1188	0.162	yes	up	-	-	-	-	-	-	-	HMDB0011171	Organic acids and derivatives	Carboxylic acids and derivatives	Amino acids, peptides, and analogues	2566-39-4	261.145	2.50987	M+H, M+Na	C11H20N2O5	76.8	-	metab_555	pos_558	pos
Ovalitenin B	0.04734	0.1378	1.3946	1.4076	1.2167	0.283	yes	up	-	-	-	-	-	-	-	LMPK12120583	-	-	-	-	311.128	4.53367	M+H	C19H18O4	39.2	-	metab_6671	pos_6687	pos
6-({3-[(1E)-buta-1,3-dien-1-yl]-1-oxo-1H-isochromen-5-yl}oxy)-3,4,5-trihydroxyoxane-2-carboxylic acid	0.004501	0.02855	1.3923	1.3848	0.8678	-0.2046	yes	down	-	-	-	-	-	-	-	-	-	-	-	-	408.13	1.97805	M+NH4	C19H18O9	-	50.3	metab_2306	pos_2314	pos
Citicoline	0.0009003	0.01032	1.3914	1.3731	1.1124	0.1537	yes	up	C00307	-	-	map01100;map00564	Metabolic pathways;Glycerophospholipid metabolism	Metabolism;Metabolism	Global and overview maps;Lipid metabolism	987-78-0;HMDB0001413	Organoheterocyclic compounds	Pteridines and derivatives	Pterins and derivatives	987-78-0	489.112	1.87225	M+H, M+Na	C14H26N4O11P2	-	31.6	metab_1686	pos_1689	pos
6-[2-(6-hydroxy-2H-1,3-benzodioxol-5-yl)ethyl]-4-methoxy-5,6-dihydro-2H-pyran-2-one	0.005263	0.03165	1.3894	1.3755	1.1521	0.2043	yes	up	-	-	-	-	-	-	-	-	-	-	-	-	257.081	5.82717	M+H-2H2O	C15H16O6	-	31	metab_6258	pos_6272	pos
7-Aminomethyl-7-carbaguanine	0.009581	0.04751	1.388	1.3843	0.841	-0.2498	yes	down	C16675	-	-	map01100;map00790	Metabolic pathways;Folate biosynthesis	Metabolism;Metabolism	Global and overview maps;Metabolism of cofactors and vitamins	HMDB0011690	Organoheterocyclic compounds	Pyrrolopyrimidines	Pyrrolo[2,3-d]pyrimidines	-	180.088	1.7691	M+H	C7H9N5O	51.1	-	metab_2256	pos_2263	pos
2,5-Dihydroxybenzaldehyde	0.001562	0.01419	1.383	1.3692	1.149	0.2004	yes	up	C05585	-	-	map01100;map00350	Metabolic pathways;Tyrosine metabolism	Metabolism;Metabolism	Global and overview maps;Amino acid metabolism	HMDB0004062	Organic oxygen compounds	Organooxygen compounds	Carbonyl compounds	1194-98-5	139.039	0.907067	M+H	C7H6O3	44.3	-	metab_7736	pos_7757	pos
Furaneol 4-(6-malonylglucoside)	0.01325	0.05931	1.3826	1.3412	1.1521	0.2043	yes	up	-	-	-	-	-	-	-	HMDB0029778	Organic oxygen compounds	Organooxygen compounds	Carbohydrates and carbohydrate conjugates	-	418.135	1.74158	M+ACN+H	C15H20O11	-	82.9	metab_2244	pos_2251	pos
Acetyl-DL-Leucine	0.0001171	0.00225	1.3789	1.3783	1.1411	0.1904	yes	up	C02710	-	-	-	-	-	-	HMDB0011756	Organic acids and derivatives	Carboxylic acids and derivatives	Amino acids, peptides, and analogues	1188-21-2	172.097	3.27775	M-H	C8H15NO3	64	-	metab_10722	neg_2128	neg
Beta-Glucogallin	0.0412	0.09528	1.3776	1.3508	1.1957	0.2579	yes	up	C01158	-	-	-	-	-	-	HMDB0301708;HMDB0038728	Phenylpropanoids and polyketides	Tannins	_	13405-60-2;554-37-0	331.068	2.32327	M-H	C13H16O10	-	86.5	metab_14467	neg_5875	neg
5,7-dihydroxy-3-[3-hydroxy-4-methoxy-5-(3-methylbut-2-en-1-yl)phenyl]-8-(3-methylbut-2-en-1-yl)-3,4-dihydro-2H-1-benzopyran-4-one	0.04817	0.1055	1.3752	1.3961	1.2365	0.3063	yes	up	-	-	-	-	-	-	-	-	-	-	-	-	459.18	5.71412	M+Na-2H	C26H30O6	-	39.9	metab_11257	neg_2663	neg
3,4,5-trihydroxy-6-{[(6E)-3-oxo-1,7-diphenylhepta-4,6-dien-1-yl]oxy}oxane-2-carboxylic acid	0.002748	0.02043	1.3736	1.4027	0.8617	-0.2147	yes	down	-	-	-	-	-	-	-	-	-	-	-	-	419.153	2.59897	M+H-2H2O	C25H26O8	-	82.1	metab_7166	pos_7183	pos
2'-Deoxyguanosine 5'-monophosphate	0.03822	0.1197	1.3662	1.363	1.194	0.2558	yes	up	C00362	Nucleic acids	Nucleotides	map01100;map00230	Metabolic pathways;Purine metabolism	Metabolism;Metabolism	Global and overview maps;Nucleotide metabolism	902-04-5	-	-	-	902-04-5	312.05	5.24852	M+H-2H2O	C10H14N5O7P	-	72.9	metab_2881	pos_2892	pos
Brosimacutin G	0.03162	0.1054	1.363	1.3606	1.1421	0.1917	yes	up	-	-	-	-	-	-	-	LMPK12120035	-	-	-	-	357.134	4.97173	M+H	C20H20O6	50.9	-	metab_6596	pos_6610	pos
Maltotriose	0.01296	0.04734	1.3554	1.374	1.1247	0.1695	yes	up	C01835	-	-	map02010	ABC transporters	Environmental Information Processing	Membrane transport	HMDB0001262;HMDB0038852	Organic oxygen compounds	Organooxygen compounds	Carbohydrates and carbohydrate conjugates	6118-87-2;1109-28-0	549.168	0.796583	M+FA-H	C18H32O16	-	92.8	metab_16024	neg_6365	neg
3'-demethyletoposide	0.02139	0.06404	1.3478	1.3369	1.1689	0.2252	yes	up	-	-	-	-	-	-	-	-	-	-	-	-	555.152	5.72322	M-H2O-H	C28H30O13	-	65	metab_11263	neg_2669	neg
3,4',7-Trihydroxyflavone	0.00324	0.02277	1.3473	1.3675	0.8723	-0.1971	yes	down	-	-	-	-	-	-	-	-	-	-	-	-	303.087	2.81007	M+CH3OH+H	C15H10O5	-	64.3	metab_7109	pos_7126	pos
Psicofuranine	0.01958	0.0765	1.3445	1.3539	1.1404	0.1895	yes	up	C05342	-	-	-	-	-	-	-	-	-	-	1874-54-0	298.115	2.07312	M+H	C11H15N5O5	39.9	-	metab_7341	pos_7360	pos
4-Guanidinobutanoic acid	0.000402	0.006164	1.3441	1.3309	1.1165	0.159	yes	up	C01035	-	-	map01100;map00330	Metabolic pathways;Arginine and proline metabolism	Metabolism;Metabolism	Global and overview maps;Amino acid metabolism	HMDB0031842;HMDB0003464	Phenylpropanoids and polyketides	Stilbenes	_	500-65-2;463-00-3	146.093	0.776767	M+H	C5H11N3O2	54.9	-	metab_2049	pos_2055	pos
3'-Hydroxygenistein	0.0392	0.09247	1.3399	1.3351	1.2426	0.3134	yes	up	-	-	-	-	-	-	-	-	-	-	-	-	285.041	4.17917	M-H	C15H10O6	-	42.7	metab_10909	neg_2315	neg
Indole-3-propionic acid	0.01541	0.06573	1.3384	1.3248	1.1371	0.1854	yes	up	-	-	-	-	-	-	-	HMDB0002302	Organoheterocyclic compounds	Indoles and derivatives	Indolyl carboxylic acids and derivatives	830-96-6	207.113	1.53945	M+NH4	C11H11NO2	-	54.1	metab_7548	pos_7568	pos
6''-Acetylapiin	0.03621	0.08843	1.3351	1.326	1.1893	0.2501	yes	up	-	-	-	-	-	-	-	-	-	-	-	-	605.146	6.31258	M-H2O-H, M-H	C28H30O15	-	40.5	metab_9511	neg_914	neg
ADMA	0.002878	0.02094	1.3319	1.3038	1.1098	0.1503	yes	up	C03626	-	-	-	-	-	-	HMDB0001539	Organic acids and derivatives	Carboxylic acids and derivatives	Amino acids, peptides, and analogues	30315-93-6	203.151	0.5239	M+H	C8H18N4O2	42.5	-	metab_1875	pos_1880	pos
N2-Succinyl-L-ornithine	0.01004	0.04911	1.331	1.2879	1.1475	0.1985	yes	up	C03415	-	-	map01100;map00330	Metabolic pathways;Arginine and proline metabolism	Metabolism;Metabolism	Global and overview maps;Amino acid metabolism	HMDB0001199	Organic acids and derivatives	Carboxylic acids and derivatives	Amino acids, peptides, and analogues	899816-95-6	197.092	2.00367	M+H-2H2O, M+ACN+Na	C9H16N2O5	-	41.8	metab_518	pos_521	pos
2-Oxoarginine	1.154e-05	0.0005858	1.3303	1.3285	1.1074	0.1472	yes	up	C03771	-	-	map01100;map00330	Metabolic pathways;Arginine and proline metabolism	Metabolism;Metabolism	Global and overview maps;Amino acid metabolism	HMDB0004225;3715-10-4	Organic acids and derivatives	Keto acids and derivatives	Short-chain keto acids and derivatives	3715-10-04	154.062	0.43485	M-H2O-H	C6H11N3O3	-	46.1	metab_9722	neg_1125	neg
5'-Deoxyadenosine	6.992e-05	0.002011	1.3259	1.3117	1.0964	0.1328	yes	up	C05198	-	-	-	-	-	-	-	-	-	-	4754-39-6	252.109	2.06623	M+H	C10H13N5O3	52	-	metab_7343	pos_7362	pos
Eriojaposide A	0.04976	0.143	1.3253	1.3208	1.211	0.2762	yes	up	C17888	-	-	-	-	-	-	HMDB0038028	Lipids and lipid-like molecules	Fatty Acyls	Fatty acyl glycosides	290308-51-9	547.209	5.7859	M+2Na-H	C24H38O11	-	72.4	metab_6312	pos_6326	pos
Sandosaponin B	0.001454	0.01368	1.3212	1.3176	0.9081	-0.1391	yes	down	-	-	-	-	-	-	-	HMDB0031883	Lipids and lipid-like molecules	Prenol lipids	Terpene glycosides	-	957.507	5.93693	M+H	C48H76O19	-	54.7	metab_3181	pos_3192	pos
Ent-Epicatechin-(4alpha->8)-ent-epicatechin 3-gallate	0.02054	0.07899	1.3204	1.3068	1.1285	0.1744	yes	up	-	-	-	-	-	-	-	HMDB0037965	Phenylpropanoids and polyketides	Flavonoids	Biflavonoids and polyflavonoids	-	772.189	5.53125	M+ACN+H	C37H30O16	-	49.9	metab_2917	pos_2928	pos
13'-Hydroxy-gamma-tocotrienol	0.001631	0.01155	1.319	1.327	1.1412	0.1906	yes	up	-	-	-	-	-	-	-	-	-	-	-	-	471.312	6.13083	M+FA-H	C28H42O3	-	52.8	metab_13191	neg_4597	neg
6-({[3,4-dihydroxy-4-(hydroxymethyl)oxolan-2-yl]oxy}methyl)oxane-2,3,4,5-tetrol	0.001367	0.01041	1.3176	1.3069	1.1157	0.1579	yes	up	-	-	-	-	-	-	-	-	-	-	-	-	357.104	0.508583	M+FA-H	C11H20O10	-	52.9	metab_15395	neg_6805	neg
Madlongiside D	0.02839	0.07659	1.3165	1.3219	1.1762	0.2341	yes	up	-	-	-	-	-	-	-	HMDB0037905	Lipids and lipid-like molecules	Prenol lipids	Triterpenoids	58019-21-9	781.44	5.85007	M-H	C41H66O14	-	37.6	metab_11390	neg_2796	neg
A-L-threo-4-Hex-4-enopyranuronosyl-D-galacturonic acid	0.007517	0.03326	1.3107	1.3387	0.8883	-0.1709	yes	down	-	-	-	-	-	-	-	HMDB0039720	Organic oxygen compounds	Organooxygen compounds	Carbohydrates and carbohydrate conjugates	-	763.138	3.9621	2M+Hac-H	C12H16O12	-	46.2	metab_14087	neg_5495	neg
Daidzein 7,4'-di-O-glucoside	0.001762	0.0153	1.2995	1.2847	1.0888	0.1227	yes	up	-	-	-	-	-	-	-	LMPK12050017	-	-	-	-	579.172	2.44252	M+H, M+K, M+Na	C27H30O14	40.2	-	metab_125	pos_126	pos
3,4,5-trihydroxy-6-[3-(3,5,7-trihydroxy-6-methoxy-4-oxo-3,4-dihydro-2H-1-benzopyran-2-yl)phenoxy]oxane-2-carboxylic acid	0.03056	0.07986	1.2982	1.266	1.1421	0.1917	yes	up	-	-	-	-	-	-	-	-	-	-	-	-	539.105	2.7376	M+FA-H	C22H22O13	-	45	metab_10618	neg_2024	neg
Biochanin A 7-(6-malonylglucoside)	0.006053	0.03489	1.2972	1.2584	1.1271	0.1726	yes	up	C12625	-	-	map00943	Isoflavonoid biosynthesis	Metabolism	Biosynthesis of other secondary metabolites	HMDB0030640	Phenylpropanoids and polyketides	Isoflavonoids	Isoflavonoid O-glycosides	34232-17-2	515.117	5.73085	M+H-H2O	C25H24O13	-	50.2	metab_2995	pos_3006	pos
MG(0:0/14:1(9Z)/0:0)	0.001037	0.00879	1.2954	1.3152	0.8723	-0.1971	yes	down	-	-	-	-	-	-	-	HMDB0011531	Lipids and lipid-like molecules	Glycerolipids	Monoradylglycerols	-	281.213	6.00377	M-H2O-H	C17H32O4	-	67.1	metab_13278	neg_4684	neg
PG(16:0/0:0)[U]	0.01578	0.05332	1.2938	1.2722	1.1444	0.1946	yes	up	-	-	-	-	-	-	-	-	-	-	-	-	483.274	8.32312	M-H	C22H45O9P	59.7	-	metab_12583	neg_3989	neg
2''-O-Acetylisoorientin	0.006836	0.03112	1.2914	1.3191	0.8803	-0.1839	yes	down	-	-	-	-	-	-	-	LMPK12110477	-	-	-	-	471.094	3.9621	M-H2O-H	C23H22O12	-	84.9	metab_14088	neg_5496	neg
5-O-p-Coumaroylnigrumin	7.829e-05	0.002152	1.29	1.2721	1.1025	0.1408	yes	up	-	-	-	-	-	-	-	HMDB0038730	Phenylpropanoids and polyketides	Tannins	_	-	386.124	3.83248	M+H-2H2O	C20H23NO9	-	76.1	metab_2695	pos_2706	pos
Lysyl-Asparagine	0.001425	0.01069	1.2887	1.3123	0.8869	-0.1732	yes	down	-	-	-	-	-	-	-	HMDB0028946	Organic acids and derivatives	Carboxylic acids and derivatives	Amino acids, peptides, and analogues	19908-06-6	295.117	5.09042	M+Cl	C10H20N4O4	-	37.9	metab_11055	neg_2461	neg
6-[2-(acetyloxy)-2-(9-{[(2E)-2-methylbut-2-enoyl]oxy}-2-oxo-2H,8H,9H-furo[2,3-h]chromen-8-yl)propoxy]-3,4,5-trihydroxyoxane-2-carboxylic acid	0.001513	0.01104	1.2859	1.2747	1.1025	0.1408	yes	up	-	-	-	-	-	-	-	-	-	-	-	-	623.163	2.43918	M+FA-H	C27H30O14	-	89	metab_14445	neg_5853	neg
Alkaloid RC	0.0009662	0.01072	1.2857	1.2781	1.0984	0.1354	yes	up	-	-	-	-	-	-	-	HMDB0029361	Alkaloids and derivatives	Rhoeadine alkaloids	_	17948-36-6	532.182	1.98495	M+H	C26H29NO11	60.7	-	metab_7378	pos_7397	pos
4,5-Dihydrovomifoliol	0.0004661	0.00529	1.285	1.2937	1.1389	0.1876	yes	up	-	-	-	-	-	-	-	HMDB0040615	Lipids and lipid-like molecules	Prenol lipids	Sesquiterpenoids	142173-08-8	225.15	5.89908	M-H	C13H22O3	-	38.8	metab_13412	neg_4819	neg
Beta-D-Galactopyranosyl-(1->2)-[beta-D-galactopyranosyl-(1->4)]-D-galactose	0.008952	0.03746	1.281	1.2991	1.1112	0.1521	yes	up	-	-	-	-	-	-	-	HMDB0038851	Organic oxygen compounds	Organooxygen compounds	Carbohydrates and carbohydrate conjugates	83788-45-8	549.168	0.536583	M+FA-H	C18H32O16	-	91.9	metab_15307	neg_6717	neg
5,8-dihydroxy-12,12-dimethyl-4-phenyl-3,11,14-trioxatetracyclo[8.5.0.0?,?.0??,??]pentadeca-1(10),2(7),4,8-tetraen-6-one	0.04725	0.104	1.2801	1.2813	1.1635	0.2185	yes	up	-	-	-	-	-	-	-	-	-	-	-	-	703.184	5.92708	2M-H	C20H16O6	-	41.4	metab_13351	neg_4757	neg
Oxoglutaric acid	0.001252	0.009845	1.279	1.282	1.1207	0.1644	yes	up	C00026	Organic acids	Carboxylic acids	map01100;map00630;map00310;map01110;map00300;map01240;map01210;map00340;map00040;map01200;map00220;map00053;map00250;map01230;map00020;map00650;map00660;map00430	Metabolic pathways;Glyoxylate and dicarboxylate metabolism;Lysine degradation;Biosynthesis of secondary metabolites;Lysine biosynthesis;Biosynthesis of cofactors;2-Oxocarboxylic acid metabolism;Histidine metabolism;Pentose and glucuronate interconversions;Carbon metabolism;Arginine biosynthesis;Ascorbate and aldarate metabolism;Alanine, aspartate and glutamate metabolism;Biosynthesis of amino aci…	Metabolism;Metabolism;Metabolism;Metabolism;Metabolism;Metabolism;Metabolism;Metabolism;Metabolism;Metabolism;Metabolism;Metabolism;Metabolism;Metabolism;Metabolism;Metabolism;Metabolism;Metabolism	Global and overview maps;Carbohydrate metabolism;Amino acid metabolism;Global and overview maps;Amino acid metabolism;Global and overview maps;Global and overview maps;Amino acid metabolism;Carbohydrate metabolism;Global and overview maps;Amino acid metabolism;Carbohydrate metabolism;Amino acid metabolism;Global and overview maps;Carbohydrate metabolism;Carbohydrate metabolism;Carbohydrate metabo…	HMDB0000208;328-50-7	Organic acids and derivatives	Keto acids and derivatives	Gamma-keto acids and derivatives	328-50-7	351.057	0.782617	M+K-2H, 2M+Hac-H	C5H6O5	-	47	metab_8942	neg_345	neg
Ala Pro	0.001475	0.01371	1.2755	1.2631	1.1086	0.1487	yes	up	-	-	-	-	-	-	-	-	-	-	-	-	187.108	0.82475	M+H	C8H14N2O3	36.5	-	metab_2081	pos_2088	pos
3-Hydroxydodecanoic acid	0.002149	0.01392	1.2714	1.25	1.1401	0.1892	yes	up	-	-	-	-	-	-	-	HMDB0000387	Organic acids and derivatives	Hydroxy acids and derivatives	Medium-chain hydroxy acids and derivatives	45162-48-9	215.165	6.02475	M-H	C12H24O3	-	49.1	metab_11566	neg_2972	neg
3R-aminononanoic acid	0.02571	0.09215	1.2676	1.2082	1.1501	0.2018	yes	up	-	-	-	-	-	-	-	LMFA01100019	-	-	-	-	174.149	3.32735	M+H	C9H19NO2	60.8	-	metab_2609	pos_2620	pos
7-hydroxygranisetron	0.00215	0.01763	1.2657	1.2555	0.9136	-0.1304	yes	down	-	-	-	-	-	-	-	HMDB0061062	Organoheterocyclic compounds	Benzopyrazoles	Indazoles	-	346.223	5.02902	M+NH4	C18H24N4O2	-	61.2	metab_2851	pos_2862	pos
D-Glucurono-6,3-lactone	0.001868	0.01275	1.2634	1.2708	1.1086	0.1487	yes	up	C02670	-	-	map01100;map00053	Metabolic pathways;Ascorbate and aldarate metabolism	Metabolism;Metabolism	Global and overview maps;Carbohydrate metabolism	HMDB0006355	Organoheterocyclic compounds	Furofurans	Isosorbides	32449-92-6	351.058	0.5296	M-H, 2M-H	C6H8O6	-	61.8	metab_8821	neg_224	neg
CITROPTEN	4.561e-05	0.001504	1.2614	1.2517	0.9157	-0.1271	yes	down	-	-	-	-	-	-	-	HMDB0032952	Phenylpropanoids and polyketides	Coumarins and derivatives	_	487-06-9	207.065	4.11428	M+H	C11H10O4	62.3	-	metab_2742	pos_2753	pos
Theaspirone A	0.01623	0.06831	1.258	1.2524	1.1378	0.1862	yes	up	-	-	-	-	-	-	-	HMDB0035228	Organic oxygen compounds	Organooxygen compounds	Carbonyl compounds	24399-19-7	209.154	3.42697	M+H	C13H20O2	43.6	-	metab_6932	pos_6949	pos
Jasmolone glucoside	0.01892	0.05941	1.2563	1.259	0.8951	-0.1599	yes	down	-	-	-	-	-	-	-	HMDB0032870	Organic oxygen compounds	Organooxygen compounds	Carbohydrates and carbohydrate conjugates	-	1025.5	5.93407	3M-H	C17H26O7	-	65.8	metab_11500	neg_2906	neg
3-Iodopropanoic acid	0.03335	0.08399	1.2559	1.278	0.8574	-0.222	yes	down	-	-	-	-	-	-	-	HMDB0031252	Organic acids and derivatives	Carboxylic acids and derivatives	Carboxylic acids	141-76-4	244.93	0.5156	M+FA-H	C3H5IO2	-	32.1	metab_15369	neg_6779	neg
3,4,5-trihydroxy-6-(2-{[2-(9-{[(2E)-2-methylbut-2-enoyl]oxy}-2-oxo-2H,8H,9H-furo[2,3-h]chromen-8-yl)propan-2-yl]oxy}-2-oxoethoxy)oxane-2-carboxylic acid	0.01079	0.04216	1.2543	1.2382	1.1172	0.1599	yes	up	-	-	-	-	-	-	-	-	-	-	-	-	623.163	2.97113	M+FA-H	C27H30O14	-	50.9	metab_14334	neg_5742	neg
2-hydroxy-4-methoxybenzoic acid	0.0003038	0.00403	1.2526	1.2475	1.1301	0.1765	yes	up	-	-	-	-	-	-	-	-	-	-	-	-	167.034	3.59073	M-H	C8H8O4	-	44	metab_14178	neg_5586	neg
3-Hydroxypicolinic acid	0.003583	0.02445	1.2493	1.2807	0.8743	-0.1938	yes	down	C18620	-	-	-	-	-	-	HMDB0013188	Organoheterocyclic compounds	Pyridines and derivatives	Pyridinecarboxylic acids and derivatives	874-24-8	140.034	1.55322	M+H	C6H5NO3	60.5	-	metab_7536	pos_7556	pos
Gly Phe	0.004	0.02627	1.2466	1.2267	1.1142	0.156	yes	up	-	-	-	-	-	-	-	-	-	-	-	-	223.108	2.23705	M+H	C11H14N2O3	42.2	-	metab_2383	pos_2392	pos
M-Coumaric acid	0.0173	0.07096	1.2448	1.2328	1.1559	0.209	yes	up	C12621	-	-	map01100;map00360	Metabolic pathways;Phenylalanine metabolism	Metabolism;Metabolism	Global and overview maps;Amino acid metabolism	HMDB0001713	Phenylpropanoids and polyketides	Cinnamic acids and derivatives	Hydroxycinnamic acids and derivatives	14755-02-3	165.055	2.68503	M+H	C9H8O3	88.8	-	metab_7138	pos_7155	pos
Levan	0.005313	0.03189	1.2438	1.2436	1.0865	0.1197	yes	up	C06215	-	-	map00500	Starch and sucrose metabolism	Metabolism	Carbohydrate metabolism	HMDB0003539	Organic oxygen compounds	Organooxygen compounds	Carbohydrates and carbohydrate conjugates	9013-95-0	543.133	0.797317	M+Na, M+K, M+NH4	C18H32O16	76.1	-	metab_8594	pos_343	pos
6-{2-[3-(3,4-dihydroxyphenyl)-2-oxopropanoyl]-3,5-dihydroxy-4-methoxyphenoxy}-3,4,5-trihydroxyoxane-2-carboxylic acid	0.03624	0.1156	1.2417	1.2072	1.1111	0.152	yes	up	-	-	-	-	-	-	-	-	-	-	-	-	533.097	2.83103	M+H, M+NH4, M+Na	C22H22O14	-	41.3	metab_286	pos_287	pos
1-Octen-3-yl primeveroside	0.01144	0.0437	1.2326	1.2384	0.8923	-0.1644	yes	down	-	-	-	-	-	-	-	LMFA13010064;HMDB0032960	Lipids and lipid-like molecules	Fatty Acyls	Fatty acyl glycosides	209863-01-4	467.214	5.31455	M+FA-H	C19H34O10	-	61.5	metab_11117	neg_2523	neg
Methyl beta-D-glucopyranoside	1.301e-05	0.0006401	1.2314	1.2294	1.0942	0.1299	yes	up	-	-	-	-	-	-	-	HMDB0029965	Organic oxygen compounds	Organooxygen compounds	Carbohydrates and carbohydrate conjugates	709-50-2	239.077	0.480767	M-H, M+FA-H	C7H14O6	-	32.9	metab_9304	neg_707	neg
4-{7-[(6-carboxy-3,4,5-trihydroxyoxan-2-yl)oxy]-3-hydroxy-5-sulfino-3,4-dihydro-2H-1-benzopyran-2-yl}-2-hydroxybenzen-1-olate	0.03345	0.1102	1.2294	1.2432	0.8758	-0.1913	yes	down	-	-	-	-	-	-	-	-	-	-	-	-	547.109	4.82515	M+CH3OH+H	C21H22O13S	-	55.7	metab_6622	pos_6636	pos
3-methyl-2,5-dioxo-3-Pyrrolidineacetic acid	0.002789	0.02056	1.2289	1.2038	1.141	0.1903	yes	up	-	-	-	-	-	-	-	-	-	-	-	-	172.061	1.51892	M+H	C7H9NO4	62	-	metab_2207	pos_2214	pos
3,4,5-trihydroxy-6-[4-hydroxy-5-(methoxymethyl)-2-(3,5,7-trihydroxy-3,4-dihydro-2H-1-benzopyran-2-yl)phenoxy]oxane-2-carboxylic acid	0.01814	0.07318	1.2258	1.2317	1.096	0.1322	yes	up	-	-	-	-	-	-	-	-	-	-	-	-	533.13	4.78983	M+Na	C23H26O13	-	79	metab_2819	pos_2830	pos
3-(2,5-dihydroxy-4-methoxyphenyl)-8,8-dimethyl-2H,8H-pyrano[2,3-f]chromen-2-one	0.03396	0.1115	1.2224	1.2175	1.1329	0.18	yes	up	-	-	-	-	-	-	-	-	-	-	-	-	384.144	5.8203	M+NH4	C21H18O6	-	68.1	metab_3048	pos_3059	pos
5-L-Glutamyl-L-alanine	0.002892	0.02102	1.2219	1.2102	1.1151	0.1572	yes	up	C03740	-	-	map01100;map00480	Metabolic pathways;Glutathione metabolism	Metabolism;Metabolism	Global and overview maps;Metabolism of other amino acids	HMDB0006248	Organic acids and derivatives	Carboxylic acids and derivatives	Amino acids, peptides, and analogues	5875-41-2	219.098	0.7699	M+H	C8H14N2O5	64.8	-	metab_2045	pos_2051	pos
CL(i-13:0/a-25:0/i-14:0/18:2(9Z,11Z))[rac]	0.005051	0.03086	1.2198	1.1934	1.0951	0.1311	yes	up	-	-	-	-	-	-	-	HMDB0075065	Lipids and lipid-like molecules	Glycerophospholipids	Glycerophosphoglycerophosphoglycerols	-	717.523	6.00537	M+2H	C79H150O17P2	-	55.2	metab_3315	pos_3326	pos
2-{2,6-dihydroxy-4-[6-hydroxy-7-(3-methylbut-2-en-1-yl)-1-benzofuran-2-yl]phenyl}-6-(2,4-dihydroxyphenyl)-4-[(sulfooxy)methyl]cyclohex-3-ene-1-carboxylic acid	0.02358	0.06796	1.2187	1.2252	1.1383	0.1869	yes	up	-	-	-	-	-	-	-	-	-	-	-	-	633.139	5.9201	M-H2O-H	C33H32O12S	-	50.9	metab_13364	neg_4770	neg
3-Dimethylallyl-4-hydroxybenzoate	0.02694	0.09436	1.2165	1.2078	1.1315	0.1782	yes	up	C12458	-	-	map01110	Biosynthesis of secondary metabolites	Metabolism	Global and overview maps	HMDB0040592	Benzenoids	Benzene and substituted derivatives	Benzoic acids and derivatives	583-04-0	207.102	5.06697	M+H-H2O, M+H	C12H14O3	41.5	-	metab_670	pos_673	pos
Trigonelline	0.0009073	0.01036	1.2142	1.1946	1.0862	0.1193	yes	up	C01004	-	-	map00760	Nicotinate and nicotinamide metabolism	Metabolism	Metabolism of cofactors and vitamins	HMDB0000875	Alkaloids and derivatives	_	_	535-83-1	138.055	0.742467	M+H	C7H7NO2	71.4	-	metab_7837	pos_7859	pos
Ile Gly	0.0004325	0.006434	1.2025	1.1935	1.087	0.1204	yes	up	-	-	-	-	-	-	-	-	-	-	-	-	189.124	1.16123	M+H	C8H16N2O3	42.5	-	metab_7673	pos_7693	pos
4-{[3-(hydroxymethyl)-3-methyloxiran-2-yl]methoxy}-7H-furo[3,2-g]chromen-7-one	0.0006368	0.008224	1.2007	1.1896	1.1055	0.1447	yes	up	-	-	-	-	-	-	-	-	-	-	-	-	267.066	5.93007	M+H-2H2O	C16H14O6	-	44.7	metab_6017	pos_6031	pos
5-Aminoimidazole-4-carboxamide-1-beta-D-ribofuranosyl 5'-monophosphate	0.005021	0.03073	1.1986	1.1666	1.1105	0.1512	yes	up	-	-	-	-	-	-	-	-	-	-	-	-	339.069	2.0933	M+H	C9H15N4O8P	43.8	-	metab_2345	pos_2354	pos
Formononetin 7-(6''-malonylglucoside)	0.005616	0.03335	1.1962	1.1864	1.0816	0.1132	yes	up	-	-	-	-	-	-	-	-	-	-	-	-	517.135	5.18392	M+H, M+Na	C25H24O12	-	71.5	metab_666	pos_669	pos
2-Isopropylmalic acid	0.002012	0.01332	1.195	1.1877	1.1004	0.138	yes	up	C02504	-	-	map01100;map01110;map00290;map01210;map00620;map01230	Metabolic pathways;Biosynthesis of secondary metabolites;Valine, leucine and isoleucine biosynthesis;2-Oxocarboxylic acid metabolism;Pyruvate metabolism;Biosynthesis of amino acids	Metabolism;Metabolism;Metabolism;Metabolism;Metabolism;Metabolism	Global and overview maps;Global and overview maps;Amino acid metabolism;Global and overview maps;Carbohydrate metabolism;Global and overview maps	HMDB0000402	Lipids and lipid-like molecules	Fatty Acyls	Fatty acids and conjugates	49601-06-1	175.061	2.65955	M-H	C7H12O5	46.1	-	metab_10604	neg_2010	neg
Pelargonidin	0.002875	0.01699	1.1938	1.1832	1.0745	0.1037	yes	up	C05904	-	-	map01100;map00942;map00941;map01110	Metabolic pathways;Anthocyanin biosynthesis;Flavonoid biosynthesis;Biosynthesis of secondary metabolites	Metabolism;Metabolism;Metabolism;Metabolism	Global and overview maps;Biosynthesis of other secondary metabolites;Biosynthesis of other secondary metabolites;Global and overview maps	LMPK12010003;HMDB0003263	Phenylpropanoids and polyketides	Flavonoids	Hydroxyflavonoids	7690-51-9;134-04-3	269.046	4.51323	M-H	C15H10O5	79	-	metab_13961	neg_5369	neg
Luteolin 4'-glucoside	0.003005	0.01758	1.1898	1.2078	0.8979	-0.1554	yes	down	-	-	-	-	-	-	-	LMPK12110652	-	-	-	-	429.083	3.46977	M-H2O-H	C21H20O11	-	81.9	metab_14218	neg_5626	neg
Serylserine	0.01934	0.07616	1.1897	1.1962	1.117	0.1596	yes	up	-	-	-	-	-	-	-	HMDB0029048	Organic acids and derivatives	Carboxylic acids and derivatives	Amino acids, peptides, and analogues	6620-95-7	448.167	0.811033	2M+ACN+Na	C6H12N2O5	-	51.7	metab_7752	pos_7774	pos
Dichotosin	0.02523	0.09102	1.1875	1.1753	1.1426	0.1923	yes	up	-	-	-	-	-	-	-	LMPK12020272	-	-	-	-	449.179	3.87813	M+H	C23H28O9	32.4	-	metab_6810	pos_6827	pos
(2-hydroxy-5-{3,5,7-trihydroxy-6-[3,4,5-trihydroxy-6-(hydroxymethyl)oxan-2-yl]-3,4-dihydro-2H-1-benzopyran-2-yl}phenyl)oxidanesulfonic acid	2.709e-05	0.001071	1.1853	1.1712	1.0824	0.1142	yes	up	-	-	-	-	-	-	-	-	-	-	-	-	596.108	1.77595	M+ACN+Na	C21H24O14S	-	45.9	metab_2260	pos_2267	pos
Ginkgotoxin	0.03384	0.1112	1.1836	1.1766	0.875	-0.1926	yes	down	-	-	-	-	-	-	-	HMDB0029455	Organoheterocyclic compounds	Pyridines and derivatives	Pyridoxines	1464-33-1	184.097	4.14758	M+H	C9H13NO3	38.8	-	metab_6747	pos_6764	pos
(R)-3-hydroxybutyrylcarnitine	0.04529	0.1338	1.1765	1.2089	0.8782	-0.1874	yes	down	-	-	-	-	-	-	-	HMDB0062735	Lipids and lipid-like molecules	Fatty Acyls	Fatty acid esters	-	212.128	1.76223	M+H-2H2O, M+H	C11H21NO5	-	34.7	metab_1669	pos_1672	pos
Butoctamide hydrogen succinate	0.03731	0.1177	1.1761	1.2048	0.8801	-0.1843	yes	down	C12946	-	-	-	-	-	-	-	-	-	-	32838-28-1	316.212	3.985	M+H	C16H29NO5	53	-	metab_6783	pos_6800	pos
Gluconic acid	0.002938	0.0173	1.1714	1.1513	1.0733	0.1021	yes	up	C00257	Carbohydrates	Monosaccharides	map01100;map00030;map01110;map01200	Metabolic pathways;Pentose phosphate pathway;Biosynthesis of secondary metabolites;Carbon metabolism	Metabolism;Metabolism;Metabolism;Metabolism	Global and overview maps;Carbohydrate metabolism;Global and overview maps;Global and overview maps	HMDB0000625;HMDB0303730	Organic oxygen compounds	Organooxygen compounds	Carbohydrates and carbohydrate conjugates	526-95-4	195.051	0.480767	M-H	C6H12O7	52.5	-	metab_9825	neg_1229	neg
4'-Methyl-(-)-epigallocatechin 7-glucuronide	0.008728	0.03684	1.1709	1.1518	1.1038	0.1425	yes	up	-	-	-	-	-	-	-	-	-	-	-	-	517.1	2.77172	M+Na-2H	C22H24O13	-	44.1	metab_10626	neg_2032	neg
METHYLNORLICHEXANTHONE	0.001872	0.01275	1.1659	1.1774	0.8981	-0.1551	yes	down	-	-	-	-	-	-	-	-	-	-	-	-	271.062	2.65955	M-H	C15H12O5	53.2	-	metab_14396	neg_5804	neg
Austalide E	0.04757	0.138	1.1631	1.1472	1.1194	0.1627	yes	up	-	-	-	-	-	-	-	HMDB0034076	Organoheterocyclic compounds	Benzopyrans	1-benzopyrans	81543-05-7	571.193	3.13115	M+K	C28H36O10	-	74.6	metab_2569	pos_2580	pos
Artocarbene	0.003943	0.02166	1.1603	1.1618	1.1021	0.1403	yes	up	-	-	-	-	-	-	-	HMDB0031744	Phenylpropanoids and polyketides	Stilbenes	_	194144-02-0	355.119	4.4769	M+FA-H	C19H18O4	-	80.5	metab_10953	neg_2359	neg
CDP-DG(16:0/18:1(11Z))	0.003687	0.02058	1.1598	1.1615	0.9282	-0.1075	yes	down	C00269	-	-	map01100;map00564;map01110;map04070	Metabolic pathways;Glycerophospholipid metabolism;Biosynthesis of secondary metabolites;Phosphatidylinositol signaling system	Metabolism;Metabolism;Metabolism;Environmental Information Processing	Global and overview maps;Lipid metabolism;Global and overview maps;Signal transduction	HMDB0006970;LMGP13010002	Lipids and lipid-like molecules	Glycerophospholipids	CDP-glycerols	-	1000.5	5.90607	M+Na-2H	C46H83N3O15P2	-	88.5	metab_11463	neg_2869	neg
Glutarylglycine	0.0003553	0.005676	1.1594	1.1564	1.1135	0.1551	yes	up	-	-	-	-	-	-	-	HMDB0000590	Organic acids and derivatives	Carboxylic acids and derivatives	Amino acids, peptides, and analogues	17686-38-3	190.071	2.02238	M+H	C7H11NO5	54	-	metab_7364	pos_7383	pos
Omega-Hydroxymoracin N	0.02987	0.1013	1.1589	1.141	1.1161	0.1585	yes	up	-	-	-	-	-	-	-	HMDB0041299	Phenylpropanoids and polyketides	2-arylbenzofuran flavonoids	_	135248-04-3	327.123	4.2515	M+H	C19H18O5	60.8	-	metab_6727	pos_6744	pos
Serinyl-Hydroxyproline	0.001592	0.01435	1.154	1.1407	1.0873	0.1208	yes	up	-	-	-	-	-	-	-	HMDB0029040	Organic acids and derivatives	Carboxylic acids and derivatives	Amino acids, peptides, and analogues	90965-81-4	263.062	0.708133	M+2Na-H	C8H14N2O5	-	48.8	metab_2022	pos_2027	pos
Tyr His Asp Asp	0.02279	0.06653	1.1537	1.1423	1.0959	0.1321	yes	up	-	-	-	-	-	-	-	-	-	-	-	-	547.178	6.69682	M-H	C23H28N6O10	57.1	-	metab_12956	neg_4362	neg
(+/-)-Tryptophan	1.055e-05	0.0006106	1.1507	1.1407	1.0672	0.0938	yes	up	C00806	-	-	-	-	-	-	HMDB0030396	Organoheterocyclic compounds	Indoles and derivatives	Indolyl carboxylic acids and derivatives	54-12-6	205.097	2.21737	M+H, 2M+H, M+2Na-H, M+CH3OH+H	C11H12N2O2	-	70.8	metab_29	pos_30	pos
3-amino-2-naphthoic acid	9.776e-06	0.0005754	1.1498	1.1403	1.0656	0.0917	yes	up	-	-	-	-	-	-	-	-	-	-	-	-	188.071	2.21737	M+H	C11H9NO2	39.3	-	metab_7286	pos_7305	pos
Daidzin 4'-O-glucuronide	0.03992	0.09334	1.1459	1.1169	1.1125	0.1538	yes	up	-	-	-	-	-	-	-	-	-	-	-	-	613.121	6.14478	M+Na-2H	C27H28O15	-	42	metab_13164	neg_4570	neg
1'-O-Galloylsucrose	0.0009066	0.008224	1.1452	1.1352	1.0956	0.1317	yes	up	-	-	-	-	-	-	-	-	-	-	-	-	515.103	2.13412	M+Na-2H	C19H26O15	-	45.9	metab_10492	neg_1898	neg
(20R)-Ginsenoside Rh2	0.03481	0.1132	1.1441	1.1606	0.9082	-0.1389	yes	down	-	-	-	-	-	-	-	HMDB0039544	Lipids and lipid-like molecules	Prenol lipids	Triterpenoids	78214-33-2	640.479	6.52747	M+NH4	C36H62O8	-	86.3	metab_4947	pos_4961	pos
18-Carboxy-dinor-LTE4	0.0242	0.08868	1.1439	1.1302	1.1103	0.1509	yes	up	-	-	-	-	-	-	-	HMDB0012607;LMFA03020057;LMFA03020056	Organic acids and derivatives	Carboxylic acids and derivatives	Amino acids, peptides, and analogues	-	424.176	5.80655	M+H-H2O, M+Na	C21H31NO7S	-	42.6	metab_1298	pos_1301	pos
LysoPC(18:2(9Z,12Z))	0.009881	0.03993	1.1383	1.1454	0.9058	-0.1427	yes	down	-	-	-	-	-	-	-	HMDB0061700;HMDB0010386	Lipids and lipid-like molecules	Glycerophospholipids	Glycerophosphocholines	22252-07-9;27304-12-7	564.331	6.11833	M+FA-H	C26H50NO7P	-	69.4	metab_13201	neg_4607	neg
Methyl 5-(1-Propynyl)-2-thiophenepropanoate	0.001127	0.009264	1.1319	1.1172	1.081	0.1124	yes	up	-	-	-	-	-	-	-	HMDB0034759	Lipids and lipid-like molecules	Fatty Acyls	Fatty acid esters	67901-30-8	475.125	3.40242	2M+Hac-H	C11H12O2S	-	51.8	metab_14233	neg_5641	neg
S-(2-Methylpropionyl)-dihydrolipoamide-E	0.006618	0.03704	1.1316	1.1529	0.9208	-0.119	yes	down	C04424	-	-	-	-	-	-	HMDB0006868;LMFA08010022	Lipids and lipid-like molecules	Fatty Acyls	Fatty amides	-	319.152	2.29165	M+ACN+H	C12H23NO2S2	-	31.6	metab_8599	pos_2412	pos
1-Pyrroline-2-carboxylic acid	4.827e-06	0.0003845	1.1303	1.1167	1.0795	0.1104	yes	up	C03564	-	-	map00330	Arginine and proline metabolism	Metabolism	Amino acid metabolism	2139-03-9;HMDB0006875	Organoheterocyclic compounds	Pyrrolines	_	2139-03-09	114.055	0.537617	M+H, M+CH3OH+H	C5H7NO2	55.8	-	metab_1523	pos_1526	pos
3-Furoic acid	0.02781	0.07554	1.1301	1.1448	0.9023	-0.1483	yes	down	-	-	-	-	-	-	-	HMDB0000444	Organoheterocyclic compounds	Furans	Furoic acid and derivatives	488-93-7	111.008	1.42003	M-H	C5H4O3	62.5	-	metab_14738	neg_6146	neg
6-Hydroxyprotopine	0.01471	0.0639	1.1246	1.1164	1.0972	0.1338	yes	up	C05190	-	-	map00950;map01100;map01110	Isoquinoline alkaloid biosynthesis;Metabolic pathways;Biosynthesis of secondary metabolites	Metabolism;Metabolism;Metabolism	Biosynthesis of other secondary metabolites;Global and overview maps;Global and overview maps	-	-	-	-	-	370.129	3.90842	M+H	C20H19NO6	70.4	-	metab_6807	pos_6824	pos
(2R)-6,8-Diglucopyranosyl-4',5,7-trihydroxyflavanone	0.007685	0.0413	1.1238	1.1014	1.0872	0.1206	yes	up	-	-	-	-	-	-	-	-	-	-	-	-	619.164	2.59447	M+H, M+Na	C27H32O15	-	60	metab_558	pos_561	pos
3,5-dihydroxy-2-[(2E)-3-(4-hydroxyphenyl)prop-2-enoyl]cyclohexa-2,5-diene-1,4-dione	0.02991	0.07889	1.1235	1.1092	1.0789	0.1096	yes	up	-	-	-	-	-	-	-	-	-	-	-	-	267.03	5.77348	M-H2O-H	C15H10O6	-	71.7	metab_13561	neg_4968	neg
2-[3,4-bis(2-hydroxyethoxy)phenyl]-3,5-dihydroxy-7-(2-hydroxyethoxy)-4H-chromen-4-one	0.001756	0.01528	1.1232	1.1233	0.9362	-0.0951	yes	down	-	-	-	-	-	-	-	-	-	-	-	-	457.111	2.65263	M+NH4, M+Na	C21H22O10	-	47.9	metab_562	pos_565	pos
N6,N6,N6-Trimethyl-L-lysine	0.0006984	0.008779	1.1197	1.1029	1.071	0.099	yes	up	C03793	-	-	map01100;map00310	Metabolic pathways;Lysine degradation	Metabolism;Metabolism	Global and overview maps;Amino acid metabolism	HMDB0001325;19253-88-4	Organic acids and derivatives	Carboxylic acids and derivatives	Amino acids, peptides, and analogues	19253-88-4	189.16	0.4221	M+H, M+K	C9H20N2O2	-	38	metab_415	pos_418	pos
Phomenone	0.007672	0.04129	1.1146	1.0956	1.1048	0.1438	yes	up	C09708	-	-	-	-	-	-	-	-	-	-	55785-58-5	265.144	3.21425	M+H	C15H20O4	56.7	-	metab_2585	pos_2596	pos
6-{[10-(but-3-enoyl)-3-hydroxy-2,2-dimethyl-8-oxo-6-propyl-2H,3H,4H,8H-pyrano[3,2-g]chromen-5-yl]oxy}-3,4,5-trihydroxyoxane-2-carboxylic acid	0.006072	0.03494	1.1139	1.08	1.0703	0.098	yes	up	-	-	-	-	-	-	-	-	-	-	-	-	571.181	5.74458	M+Na	C27H32O12	-	52.3	metab_6365	pos_6379	pos
6-O-Oleuropeoylsucrose	0.0435	0.09827	1.1118	1.1107	1.1033	0.1418	yes	up	-	-	-	-	-	-	-	HMDB0038117	Lipids and lipid-like molecules	Saccharolipids	_	17651-05-7	545.164	6.51497	M+K-2H	C22H36O13	-	62.9	metab_12999	neg_4405	neg
Threoninyl-Proline	0.01368	0.06065	1.1112	1.0746	1.1169	0.1595	yes	up	-	-	-	-	-	-	-	HMDB0029069	Organic acids and derivatives	Carboxylic acids and derivatives	Amino acids, peptides, and analogues	46398-79-2	181.097	1.55322	M+H-2H2O	C9H16N2O4	-	49.6	metab_2218	pos_2225	pos
1-Pyrroline-5-carboxylic acid	2.032e-05	0.0008838	1.1071	1.0985	1.0809	0.1122	yes	up	C03912	-	-	map01100;map00250;map00330;map01230;map01110	Metabolic pathways;Alanine, aspartate and glutamate metabolism;Arginine and proline metabolism;Biosynthesis of amino acids;Biosynthesis of secondary metabolites	Metabolism;Metabolism;Metabolism;Metabolism;Metabolism	Global and overview maps;Amino acid metabolism;Amino acid metabolism;Global and overview maps;Global and overview maps	2906-39-0;HMDB0001301	Organic acids and derivatives	Carboxylic acids and derivatives	Amino acids, peptides, and analogues	64199-88-8;2906-39-0	114.055	0.721883	M+H	C5H7NO2	48.6	-	metab_8579	pos_2031	pos
1-Hexanol arabinosylglucoside	0.01132	0.04346	1.1069	1.1088	0.9075	-0.14	yes	down	-	-	-	-	-	-	-	HMDB0031689	Lipids and lipid-like molecules	Fatty Acyls	Fatty acyl glycosides	124044-06-0	377.182	5.78045	M-H2O-H	C17H32O10	-	32.8	metab_13551	neg_4958	neg
Arsenate	8.763e-05	0.002297	1.1045	1.0938	1.0836	0.1158	yes	up	C01478	-	-	-	-	-	-	HMDB0012190	Mixed metal/non-metal compounds	Miscellaneous mixed metal/non-metals	Miscellaneous metallic oxoanionic compounds	15584-04-0	142.932	0.715017	M+H	AsH3O4	73.2	-	metab_8582	pos_7876	pos
Squamosinin A	0.01927	0.07605	1.0975	1.1064	0.9301	-0.1045	yes	down	-	-	-	-	-	-	-	HMDB0041429	Lipids and lipid-like molecules	Fatty Acyls	Fatty alcohols	163597-71-5	640.479	6.13657	M+NH4	C36H62O8	-	83	metab_3630	pos_3641	pos
2-Naphthylamine	5.791e-07	9.868e-05	1.0937	1.0854	1.0788	0.1094	yes	up	C02227	-	-	-	-	-	-	HMDB0041802	Benzenoids	Naphthalenes	_	91-59-8	144.081	2.21737	M+H	C10H9N	39.4	-	metab_7289	pos_7308	pos
3-Hydroxy-4'-methoxyflavone 3-glucoside	0.001573	0.01427	1.0924	1.1024	1.0699	0.0975	yes	up	-	-	-	-	-	-	-	LMPK12111614	-	-	-	-	431.134	4.71712	M+H, M+Na	C22H22O9	46.2	-	metab_649	pos_652	pos
Serotonin	5.624e-05	0.001751	1.0861	1.084	1.0805	0.1117	yes	up	C00780	Peptides;Hormones and transmitters	Amines;Neurotransmitters	map01100;map01110;map00380	Metabolic pathways;Biosynthesis of secondary metabolites;Tryptophan metabolism	Metabolism;Metabolism;Metabolism	Global and overview maps;Global and overview maps;Amino acid metabolism	HMDB0000259;50-67-9	Organoheterocyclic compounds	Indoles and derivatives	Tryptamines and derivatives	50-67-9	159.092	2.21737	M+H-H2O	C10H12N2O	-	67.3	metab_2374	pos_2383	pos
Linalool oxide D 3-[apiosyl-(1->6)-glucoside]	0.01007	0.04046	1.0858	1.076	1.0867	0.12	yes	up	-	-	-	-	-	-	-	HMDB0031367	Organic oxygen compounds	Organooxygen compounds	Carbohydrates and carbohydrate conjugates	-	501.178	5.59415	M+K-2H	C21H36O11	-	53.5	metab_13708	neg_5115	neg
P-Hydroxyl-ethotoin	0.004808	0.02991	1.0851	1.0949	0.9295	-0.1055	yes	down	-	-	-	-	-	-	-	HMDB0061174	Organoheterocyclic compounds	Azolidines	Imidazolidines	-	238.119	2.1892	M+NH4	C11H12N2O3	-	67.9	metab_7296	pos_7315	pos
3-Isopropenylpentanedioic acid	0.02579	0.09234	1.0842	1.0848	1.1045	0.1434	yes	up	-	-	-	-	-	-	-	HMDB0032352	Lipids and lipid-like molecules	Fatty Acyls	Fatty acids and conjugates	6839-75-4	137.06	3.93423	M+H-2H2O	C8H12O4	-	39	metab_6801	pos_6818	pos
2-(3-hydroxyphenyl)-6-[3,4,5-trihydroxy-6-(hydroxymethyl)oxan-2-yl]-3,4-dihydro-2H-1-benzopyran-3,5,7-triol	0.03583	0.08779	1.0833	1.1012	0.9244	-0.1134	yes	down	-	-	-	-	-	-	-	-	-	-	-	-	435.13	3.72238	M-H	C21H24O10	-	82.7	metab_10805	neg_2211	neg
3 Hydroxycoumarin	0.002162	0.01763	1.081	1.0857	0.9225	-0.1164	yes	down	-	-	-	-	-	-	-	HMDB0002149	Phenylpropanoids and polyketides	Coumarins and derivatives	Hydroxycoumarins	939-19-5	163.039	2.65263	M+H	C9H6O3	67.9	-	metab_7148	pos_7165	pos
LysoPA(0:0/18:2(9Z,12Z))	0.009299	0.03854	1.0791	1.0758	1.079	0.1097	yes	up	-	-	-	-	-	-	-	HMDB0007852	Lipids and lipid-like molecules	Glycerophospholipids	Glycerophosphates	-	433.237	6.20075	M-H	C21H39O7P	-	39.7	metab_13115	neg_4521	neg
Glycyl-Methionine	0.03013	0.1019	1.0788	1.0679	1.0875	0.121	yes	up	-	-	-	-	-	-	-	HMDB0028847	Organic acids and derivatives	Carboxylic acids and derivatives	Amino acids, peptides, and analogues	-	476.162	0.537617	2M+ACN+Na	C7H14N2O3S	-	35.3	metab_8079	pos_8102	pos
6-Hydroxy-2,6-dimethyl-2,7-octadien-4-one	0.00822	0.03549	1.0747	1.1018	0.8981	-0.1551	yes	down	-	-	-	-	-	-	-	HMDB0034670	Lipids and lipid-like molecules	Prenol lipids	Monoterpenoids	64661-54-7	213.113	4.20283	M+FA-H	C10H16O2	-	43.8	metab_14015	neg_5423	neg
N-acetylaspartate	0.005924	0.02826	1.0723	1.0547	1.0913	0.126	yes	up	C01042	-	-	map01100;map00250	Metabolic pathways;Alanine, aspartate and glutamate metabolism	Metabolism;Metabolism	Global and overview maps;Amino acid metabolism	HMDB0000812	Organic acids and derivatives	Carboxylic acids and derivatives	Amino acids, peptides, and analogues	997-55-7	174.04	0.8245	M-H	C6H9NO5	57.8	-	metab_14925	neg_6333	neg
2-hydroxy-2-[8-hydroxy-2-methyl-2-(4-methylpent-3-en-1-yl)-2H-chromen-5-yl]acetic acid	0.006996	0.03859	1.0687	1.0988	0.9183	-0.123	yes	down	-	-	-	-	-	-	-	-	-	-	-	-	319.152	2.86303	M+H	C18H22O5	-	42.6	metab_7092	pos_7109	pos
Quinaprilat	0.003791	0.02099	1.0671	1.0526	1.085	0.1177	yes	up	C21540	-	-	-	-	-	-	85441-60-7;HMDB0042005	Organic acids and derivatives	Carboxylic acids and derivatives	Amino acids, peptides, and analogues	85441-60-7;82768-85-2	447.13	5.72827	M+K-2H	C23H26N2O5	-	40.4	metab_11266	neg_2672	neg
1-(4-hydroxyphenyl)pentan-3-one	0.02053	0.07899	1.0574	1.0538	1.0915	0.1263	yes	up	-	-	-	-	-	-	-	-	-	-	-	-	161.096	5.06697	M+H-H2O, M+H	C11H14O2	-	52	metab_671	pos_674	pos
N-Acetyl-alpha-D-glucosamine 1-phosphate	0.001191	0.009563	1.0525	1.0583	0.932	-0.1016	yes	down	C04501	-	-	map01100;map00520	Metabolic pathways;Amino sugar and nucleotide sugar metabolism	Metabolism;Metabolism	Global and overview maps;Carbohydrate metabolism	HMDB0001367	Organic oxygen compounds	Organooxygen compounds	Carbohydrates and carbohydrate conjugates	6866-69-9	300.049	0.480767	M-H	C8H16NO9P	38.7	-	metab_16025	neg_6890	neg
6-[3-(carboxymethyl)phenoxy]-3,4,5-trihydroxyoxane-2-carboxylic acid	0.02057	0.0625	1.0415	1.0735	0.9116	-0.1335	yes	down	-	-	-	-	-	-	-	HMDB0125161	Organic oxygen compounds	Organooxygen compounds	Carbohydrates and carbohydrate conjugates	-	373.078	2.2853	M+FA-H	C14H16O9	-	43.4	metab_14475	neg_5883	neg
Quinone	2.417e-06	0.0002429	1.0405	1.039	1.0652	0.0911	yes	up	C00472	-	-	-	-	-	-	HMDB0003364;106-51-4	Organic oxygen compounds	Organooxygen compounds	Carbonyl compounds	106-51-4	109.029	0.537617	M+H	C6H4O2	62.6	-	metab_8598	pos_8138	pos
6-hydroxy-2H-1,3-benzodioxole-5-carboxylic acid	0.0294	0.07833	1.0395	1.0556	0.8992	-0.1533	yes	down	-	-	-	-	-	-	-	-	-	-	-	-	163.003	5.43423	M-H2O-H	C8H6O5	-	34	metab_11140	neg_2546	neg
3-oxoglutaric acid	0.0435	0.1305	1.0387	1.0624	0.9111	-0.1343	yes	down	-	-	-	-	-	-	-	HMDB0013701	Organic acids and derivatives	Keto acids and derivatives	Short-chain keto acids and derivatives	542-05-2	147.029	0.961933	M+H	C5H6O5	65.6	-	metab_7724	pos_7745	pos
Eremopetasinorone A	0.04018	0.124	1.0342	1.0341	1.0875	0.121	yes	up	-	-	-	-	-	-	-	HMDB0029669	Organic oxygen compounds	Organooxygen compounds	Carbonyl compounds	182127-76-0	207.138	3.07468	M+H	C13H18O2	52.5	-	metab_7033	pos_7050	pos
3-O-Methylisoetharine	0.001167	0.01185	1.03	1.0387	0.9279	-0.108	yes	down	-	-	-	-	-	-	-	-	-	-	-	-	254.175	3.81675	M+H	C14H23NO3	43.6	-	metab_6831	pos_6848	pos
Uridine diphosphate-N-acetylglucosamine	0.01719	0.05583	1.0256	1.0308	0.9256	-0.1115	yes	down	C00043	-	-	map01100;map00520	Metabolic pathways;Amino sugar and nucleotide sugar metabolism	Metabolism;Metabolism	Global and overview maps;Carbohydrate metabolism	528-04-1;HMDB0000290	Nucleosides, nucleotides, and analogues	Pyrimidine nucleotides	Pyrimidine nucleotide sugars	528-04-1	606.076	0.670133	M-H	C17H27N3O17P2	60.3	-	metab_15114	neg_6524	neg
Soyasaponin V	0.001568	0.01125	1.0251	1.0204	0.9527	-0.0699	yes	down	-	-	-	-	-	-	-	HMDB0039517	Lipids and lipid-like molecules	Prenol lipids	Terpene glycosides	114590-20-4	957.508	5.89908	M-H	C48H78O19	-	96	metab_13399	neg_4806	neg
2-oxo-3-(3,4,5-trihydroxyphenyl)propanoic acid	0.008475	0.04428	1.0244	0.9893	1.0691	0.0964	yes	up	-	-	-	-	-	-	-	-	-	-	-	-	254.066	3.45832	M+ACN+H	C9H8O6	-	73.4	metab_6925	pos_6942	pos
Traumatic Acid	0.007053	0.03173	1.0167	1.0424	0.9376	-0.093	yes	down	C16308	-	-	map00592;map01110	alpha-Linolenic acid metabolism;Biosynthesis of secondary metabolites	Metabolism;Metabolism	Lipid metabolism;Global and overview maps	LMFA01170002;HMDB0000933	Lipids and lipid-like molecules	Fatty Acyls	Fatty acids and conjugates	6402-36-4	227.129	6.53595	M-H	C12H20O4	47.5	-	metab_12993	neg_4399	neg
Gamma-Glutamylvaline	0.002053	0.01721	1.013	0.9843	1.0665	0.0929	yes	up	-	-	-	-	-	-	-	HMDB0011172	Organic acids and derivatives	Carboxylic acids and derivatives	Amino acids, peptides, and analogues	2746-34-1	247.129	1.7691	M+H	C10H18N2O5	-	65.8	metab_2257	pos_2264	pos
5-Hydroxy-L-tryptophan	0.009536	0.04744	1.0027	1.0175	0.9408	-0.088	yes	down	C00643	-	-	map01100;map00380	Metabolic pathways;Tryptophan metabolism	Metabolism;Metabolism	Global and overview maps;Amino acid metabolism	HMDB0000472;4350-09-8	Organoheterocyclic compounds	Indoles and derivatives	Tryptamines and derivatives	4350-09-08	238.119	1.54633	M+H, M+NH4, M+H-H2O	C11H12N2O3	67.8	-	metab_119	pos_120	pos
Citric acid	0.03238	0.1075	1.0024	1.0217	0.9381	-0.0922	yes	down	C00158	Organic acids	Carboxylic acids	map01100;map00630;map01110;map01240;map01210;map01200;map01230;map00250;map00020	Metabolic pathways;Glyoxylate and dicarboxylate metabolism;Biosynthesis of secondary metabolites;Biosynthesis of cofactors;2-Oxocarboxylic acid metabolism;Carbon metabolism;Biosynthesis of amino acids;Alanine, aspartate and glutamate metabolism;Citrate cycle (TCA cycle)	Metabolism;Metabolism;Metabolism;Metabolism;Metabolism;Metabolism;Metabolism;Metabolism;Metabolism	Global and overview maps;Carbohydrate metabolism;Global and overview maps;Global and overview maps;Global and overview maps;Global and overview maps;Global and overview maps;Amino acid metabolism;Carbohydrate metabolism	HMDB0000094;77-92-9	Organic acids and derivatives	Carboxylic acids and derivatives	Tricarboxylic acids and derivatives	77-92-9	210.061	0.9688	M+NH4, M+Na, M+H, M+H-H2O, M+H-2H2O	C6H8O7	83.1	-	metab_16	pos_17	pos
Anabasine	0.0394	0.1223	1.001	1.0059	1.0833	0.1154	yes	up	C06180	-	-	map00960;map01110	Tropane, piperidine and pyridine alkaloid biosynthesis;Biosynthesis of secondary metabolites	Metabolism;Metabolism	Biosynthesis of other secondary metabolites;Global and overview maps	HMDB0004350	Alkaloids and derivatives	_	_	13078-04-1	163.123	1.4914	M+H	C10H14N2	83.3	-	metab_2197	pos_2204	pos

## Sheet: Table S5
Table S5. Hierarchical clustering algorithm to the accumulation patterns of DRMs in the soybean roots under different treatments.
ID	Metabolite	Subcluster	Metab ID	KEGG Pathway ID	KEGG Pathway Description	Library ID	Adducts	Formula	Retention time	KEGG Compound ID	Mode	KEGG Compound First Category	KEGG Compound Second Category	KEGG Pathway First Category	KEGG Pathway Second Category	HMDB Superclass	HMDB Class	HMDB Subclass	M/Z	Fragmentation Score	Theoretical Fragmentation Score	CAS ID
pos_11	Flavonol 7-O-beta-D-glucoside	1	metab_10	-	-	-	M+H, M+ACN+Na, M+K, M+Na, 2M+Na	C21H20O9	3.3229	C15580	pos	-	-	-	-	-	-	-	417.119	48.3	-	-
pos_63	3-hydroxy-adipic acid	1	metab_62	-	-	LMFA01170088	M+H-2H2O, 2M+NH4, M+H-H2O, M+H	C6H10O5	0.7768	-	pos	-	-	-	-	-	-	-	127.039	40.7	-	-
pos_652	3-Hydroxy-4'-methoxyflavone 3-glucoside	1	metab_649	-	-	LMPK12111614	M+H, M+Na	C22H22O9	4.7171	-	pos	-	-	-	-	-	-	-	431.134	46.2	-	-
pos_1840	2-Hydroxyadipic acid	1	metab_1836	-	-	LMFA01170049;HMDB0000321	M+NH4	C6H10O5	0.4896	C02360	pos	-	-	-	-	Lipids and lipid-like molecules	Fatty Acyls	Fatty acids and conjugates	180.087	-	39.2	18294-85-4
pos_2040	1-AMINOCYCLOBUTANE CARBOXYLIC ACID	1	metab_2034	-	-	-	M+H	C5H9NO2	0.7425	-	pos	-	-	-	-	-	-	-	116.071	85.1	-	-
pos_2145	Sucrose	1	metab_2138	map01100;map00500;map01110;map02010;map00052	Metabolic pathways;Starch and sucrose metabolism;Biosynthesis of secondary metabolites;ABC transporters;Galactose metabolism	HMDB0000258;57-50-1	M+Na	C12H22O11	1.1543	C00089	pos	Carbohydrates	Oligosaccharides	Metabolism;Metabolism;Metabolism;Environmental Information Processing;Metabolism	Global and overview maps;Carbohydrate metabolism;Global and overview maps;Membrane transport;Carbohydrate metabolism	Organic oxygen compounds	Organooxygen compounds	Carbohydrates and carbohydrate conjugates	365.106	91.2	-	57-50-1
pos_3012	Psoralenol	1	metab_3001	-	-	LMPK12050036	M+H	C20H18O5	5.7377	-	pos	-	-	-	-	-	-	-	339.123	70.6	-	-
pos_7836	2-Cyclopentene-1,4-dione	1	metab_7814	-	-	-	M+H	C5H4O2	0.7768	-	pos	-	-	-	-	-	-	-	97.029	61.3	-	-
pos_2058	Inulobiose	1	metab_8590	-	-	HMDB0029898	M+NH4	C12H22O11	0.7768	C01711	pos	-	-	-	-	Organic oxygen compounds	Organooxygen compounds	Carbohydrates and carbohydrate conjugates	360.151	-	79.3	470-58-6
pos_304	Lactaldehyde	1	metab_8593	map01100;map00051;map00640;map00620	Metabolic pathways;Fructose and mannose metabolism;Propanoate metabolism;Pyruvate metabolism	HMDB0003052;598-35-6	M+ACN+H, 2M+K, 2M+NH4	C3H6O2	0.5239	C00424	pos	-	-	Metabolism;Metabolism;Metabolism;Metabolism	Global and overview maps;Carbohydrate metabolism;Carbohydrate metabolism;Carbohydrate metabolism	Organic oxygen compounds	Organooxygen compounds	Carbonyl compounds	116.071	-	35.5	598-35-6
neg_647	Apigenin 7-O-glucoside	1	metab_9244	map00944	Flavone and flavonol biosynthesis	LMPK12110336;HMDB0303733;HMDB0037340	M-H, M+FA-H	C21H20O10	3.9097	C04608	neg	-	-	Metabolism	Biosynthesis of other secondary metabolites	Phenylpropanoids and polyketides	Flavonoids	Flavonoid glycosides	477.105	66.3	-	578-74-5
neg_1315	Myo-Inositol	1	metab_9911	map01100;map01110;map00562;map02010;map00053;map00052;map04070	Metabolic pathways;Biosynthesis of secondary metabolites;Inositol phosphate metabolism;ABC transporters;Ascorbate and aldarate metabolism;Galactose metabolism;Phosphatidylinositol signaling system	87-89-8;HMDB0000211;MJDBOTE0000341	M-H	C6H12O6	0.5366	C00137	neg	Carbohydrates	Monosaccharides	Metabolism;Metabolism;Metabolism;Environmental Information Processing;Metabolism;Metabolism;Environmental Information Processing	Global and overview maps;Global and overview maps;Carbohydrate metabolism;Membrane transport;Carbohydrate metabolism;Carbohydrate metabolism;Signal transduction	Organic oxygen compounds	Organooxygen compounds	Alcohols and polyols	179.056	35.4	-	87-89-8
neg_2137	3'-Azido-3'-deoxy-5'-O-beta-D-glucopyranuronosylthymidine	1	metab_10731	-	-	-	M+Cl	C16H21N5O10	3.3306	-	neg	-	-	-	-	-	-	-	478.1	-	67.3	-
neg_2949	Vinaginsenoside R5	1	metab_11543	-	-	HMDB0040419	M+Na-2H	C47H80O19	5.983	-	neg	-	-	-	-	Lipids and lipid-like molecules	Prenol lipids	Terpene glycosides	969.508	-	70.8	156009-81-3
neg_5455	Pulmatin	1	metab_14047	-	-	HMDB0030671	M+FA-H	C21H20O9	4.0398	-	neg	-	-	-	-	Benzenoids	Anthracenes	Anthraquinones	461.11	-	83.5	4839-60-5
neg_5714	Sonchuionoside C	1	metab_14306	-	-	HMDB0035212	M+FA-H	C19H30O8	3.0799	-	neg	-	-	-	-	Lipids and lipid-like molecules	Prenol lipids	Terpene glycosides	431.193	-	56.5	126585-76-0
neg_6390	D-Maltose	1	metab_14981	map01100;map00500;map01110;map02010	Metabolic pathways;Starch and sucrose metabolism;Biosynthesis of secondary metabolites;ABC transporters	HMDB0000163;69-79-4	M+FA-H	C12H22O11	0.7826	C00208	neg	Carbohydrates	Oligosaccharides	Metabolism;Metabolism;Metabolism;Environmental Information Processing	Global and overview maps;Carbohydrate metabolism;Global and overview maps;Membrane transport	Organic oxygen compounds	Organooxygen compounds	Carbohydrates and carbohydrate conjugates	387.115	-	83.9	69-79-4
neg_28	L-Glutamate	1	metab_16022	map01100;map00630;map00220;map01200;map00430;map01240;map01210;map00330;map02010;map00860;map00480;map01230;map00250;map00910;map00970;map00340;map01110;map00650;map00660	Metabolic pathways;Glyoxylate and dicarboxylate metabolism;Arginine biosynthesis;Carbon metabolism;Taurine and hypotaurine metabolism;Biosynthesis of cofactors;2-Oxocarboxylic acid metabolism;Arginine and proline metabolism;ABC transporters;Porphyrin and chlorophyll metabolism;Glutathione metabolism;Biosynthesis of amino acids;Alanine, aspartate and glutamate metabolism;Nitrogen metabolism;Aminoa…	HMDB0000148;HMDB0060475;HMDB0003339	M-H, M+Na-2H, M-H2O-H	C5H9NO4	0.4668	C00025	neg	Peptides;Hormones and transmitters	Amino acids;Neurotransmitters	Metabolism;Metabolism;Metabolism;Metabolism;Metabolism;Metabolism;Metabolism;Metabolism;Environmental Information Processing;Metabolism;Metabolism;Metabolism;Metabolism;Metabolism;Genetic Information Processing;Metabolism;Metabolism;Metabolism;Metabolism	Global and overview maps;Carbohydrate metabolism;Amino acid metabolism;Global and overview maps;Metabolism of other amino acids;Global and overview maps;Global and overview maps;Amino acid metabolism;Membrane transport;Metabolism of cofactors and vitamins;Metabolism of other amino acids;Global and overview maps;Amino acid metabolism;Energy metabolism;Translation;Amino acid metabolism;Global and o…	Organic acids and derivatives	Carboxylic acids and derivatives	Amino acids, peptides, and analogues	146.045	84.7	-	56-86-0;6893-26-1
pos_13	Malonyldaidzin	2	metab_12	map00943	Isoflavonoid biosynthesis	HMDB0041263	M+H, 2M+H, 2M+Na, M+K, M+Na	C24H22O12	3.981	C16191	pos	-	-	Metabolism	Biosynthesis of other secondary metabolites	Phenylpropanoids and polyketides	Coumarins and derivatives	Furanocoumarins	503.119	39.1	-	124590-31-4
pos_96	L-Asparagine	2	metab_95	map01100;map01110;map00460;map01230;map00250;map00970	Metabolic pathways;Biosynthesis of secondary metabolites;Cyanoamino acid metabolism;Biosynthesis of amino acids;Alanine, aspartate and glutamate metabolism;Aminoacyl-tRNA biosynthesis	HMDB0251512;HMDB0000168;70-47-3;MJDBOTE0000518	M+H, M+K, M+Na	C4H8N2O3	0.4495	C00152	pos	Peptides	Amino acids	Metabolism;Metabolism;Metabolism;Metabolism;Metabolism;Genetic Information Processing	Global and overview maps;Global and overview maps;Metabolism of other amino acids;Global and overview maps;Amino acid metabolism;Translation	Organic acids and derivatives	Carboxylic acids and derivatives	Amino acids, peptides, and analogues	133.061	94.7	-	70-47-3
pos_150	(2-{5,7-dihydroxy-4-oxo-2-phenyl-6-[3,4,5-trihydroxy-6-(hydroxymethyl)oxan-2-yl]-3,4-dihydro-2H-1-benzopyran-8-yl}-3,5-dihydroxy-6-(hydroxymethyl)oxan-4-yl)oxidanesulfonic acid	2	metab_149	-	-	-	M+NH4, M+2Na-H, M+Na	C27H32O17S	4.4436	-	pos	-	-	-	-	-	-	-	678.168	-	54.9	-
pos_151	Apigenin 7-(2''-glucuronosyllactate)	2	metab_150	-	-	LMPK12110378	M+H, M+Na, M+2Na-H	C24H22O13	4.5103	-	pos	-	-	-	-	-	-	-	519.114	36.6	-	-
pos_233	(9Z,11R,12S,13S,15Z)-12,13-Epoxy-11-hydroxy-9,15-octadecadienoic acid	2	metab_232	-	-	HMDB0033505	M+H-2H2O, M+Na, M+H-H2O	C18H30O4	6.2602	-	pos	-	-	-	-	Lipids and lipid-like molecules	Fatty Acyls	Fatty acids and conjugates	293.211	-	49.1	106034-49-5
pos_285	3,4,5-trihydroxy-6-{[6-(7-hydroxy-4-oxo-4H-chromen-3-yl)-5-methoxy-2,2-dimethyl-3,4-dihydro-2H-1-benzopyran-7-yl]oxy}oxane-2-carboxylic acid	2	metab_284	-	-	-	M+ACN+H, M+ACN+Na, M+K	C27H28O12	3.4503	-	pos	-	-	-	-	-	-	-	586.193	-	57.4	-
pos_455	D-2-Aminobutyric acid	2	metab_452	-	-	HMDB0000650	M+H-H2O, M+H	C4H9NO2	0.4693	C02261	pos	-	-	-	-	Organic acids and derivatives	Carboxylic acids and derivatives	Amino acids, peptides, and analogues	104.072	61.3	-	2623-91-8
pos_461	4-Hydroxy-4-methylglutamate	2	metab_458	map00660	C5-Branched dibasic acid metabolism	-	M+H-H2O, M+H	C6H11NO5	0.4762	C06034	pos	-	-	Metabolism	Carbohydrate metabolism	-	-	-	178.071	65.3	-	-
pos_577	Genistein 4'-O-glucoside	2	metab_574	-	-	LMPK12050168	M+H, M+Na	C21H20O10	2.8733	-	pos	-	-	-	-	-	-	-	433.114	73.4	-	-
pos_630	6'-Malonyltrifolirhizin	2	metab_627	-	-	-	M+H, M+Na	C25H24O13	3.9998	-	pos	-	-	-	-	-	-	-	533.13	-	66.1	-
pos_684	Araliasaponin II	2	metab_681	-	-	HMDB0036968	M+H, M+Na	C47H76O19	5.5665	-	pos	-	-	-	-	Lipids and lipid-like molecules	Prenol lipids	Terpene glycosides	945.507	-	51.9	289649-65-6
pos_1162	Crithmumdiol	2	metab_1159	-	-	HMDB0033957	M+H, M+CH3OH+H	C17H26O2	6.2602	-	pos	-	-	-	-	Lipids and lipid-like molecules	Fatty Acyls	Fatty alcohols	295.227	-	61.2	-
pos_1266	12,13-Epoxy-9,15-octadecadienoic acid	2	metab_1263	-	-	HMDB0031088	M+H, M+ACN+H	C18H30O3	5.8752	-	pos	-	-	-	-	Lipids and lipid-like molecules	Fatty Acyls	Fatty acids and conjugates	295.227	82.7	-	88159-18-6
pos_1378	Glycitin	2	metab_1375	map00943	Isoflavonoid biosynthesis	HMDB0002219;LMPK12050096	M+H, M+Na	C22H22O10	3.3875	C16195	pos	-	-	Metabolism	Biosynthesis of other secondary metabolites	Phenylpropanoids and polyketides	Isoflavonoids	Isoflavonoid O-glycosides	447.129	84.6	-	40246-10-4
pos_1689	Citicoline	2	metab_1686	map01100;map00564	Metabolic pathways;Glycerophospholipid metabolism	987-78-0;HMDB0001413	M+H, M+Na	C14H26N4O11P2	1.8722	C00307	pos	-	-	Metabolism;Metabolism	Global and overview maps;Lipid metabolism	Organoheterocyclic compounds	Pteridines and derivatives	Pterins and derivatives	489.112	-	31.6	987-78-0
pos_2739	6-Succinoaminopurine	2	metab_2728	-	-	HMDB0013204	2M+ACN+Na	C9H9N5O3	3.9998	-	pos	-	-	-	-	Organoheterocyclic compounds	Imidazopyrimidines	Purines and purine derivatives	534.161	-	58.9	-
pos_2822	3',8-Dimethoxyapigenin 7-glucoside	2	metab_2811	-	-	-	M+ACN+H	C23H24O12	4.7487	-	pos	-	-	-	-	-	-	-	534.161	-	48.7	-
pos_3351	9,12-Octadecadiynoic Acid	2	metab_3340	-	-	LMFA01030540;HMDB0247623	M+H	C18H28O2	6.0194	-	pos	-	-	-	-	Lipids and lipid-like molecules	Fatty Acyls	Fatty acids and conjugates	277.217	61.4	-	-
pos_6637	Citreoviridin C	2	metab_6623	-	-	HMDB0030523	2M+ACN+Na	C23H30O6	4.8213	-	pos	-	-	-	-	Organoheterocyclic compounds	Pyrans	Pyranones and derivatives	868.425	-	43.8	74145-78-1
pos_7362	5'-Deoxyadenosine	2	metab_7343	-	-	-	M+H	C10H13N5O3	2.0662	C05198	pos	-	-	-	-	-	-	-	252.109	52	-	4754-39-6
neg_75	3''-O-Acetylafzelin	2	metab_8673	-	-	-	M-H, M+Na-2H, M+FA-H	C23H22O11	4.5132	-	neg	-	-	-	-	-	-	-	519.115	-	70.7	-
neg_533	1-Palmitoylglycerophosphoinositol	2	metab_9130	-	-	HMDB0061695	M-H, M+Na-2H	C25H49O12P	8.3161	-	neg	-	-	-	-	Lipids and lipid-like molecules	Glycerophospholipids	Glycerophosphoinositols	593.274	-	58.4	1425501-12-7
neg_648	6-[(3-{[3,4-dihydroxy-5-(hydroxymethyl)oxolan-2-yl]oxy}-2-(3,4-dihydroxyphenyl)-7-hydroxy-4-oxo-3,4-dihydro-2H-1-benzopyran-5-yl)oxy]-3,4,5-trihydroxyoxane-2-carboxylic acid	2	metab_9245	-	-	-	M-H, M+Na-2H	C26H28O17	3.3261	-	neg	-	-	-	-	-	-	-	611.126	-	41.1	-
neg_655	3,4,5-trihydroxy-6-[4-(5-hydroxy-7-methoxy-8-methyl-4-oxo-4H-chromen-3-yl)-2-methoxyphenoxy]oxane-2-carboxylic acid	2	metab_9252	-	-	-	M-H, M+Na-2H	C24H24O12	3.9916	-	neg	-	-	-	-	-	-	-	503.121	-	47.3	-
neg_680	({6-[5,7-dihydroxy-2-(4-hydroxyphenyl)-4-oxo-3,4-dihydro-2H-1-benzopyran-8-yl]-3,4-dihydroxy-5-[(3,4,5-trihydroxy-6-methyloxan-2-yl)oxy]oxan-2-yl}methoxy)sulfonic acid	2	metab_9277	-	-	-	M-H, M+Na-2H	C27H32O17S	4.4447	-	neg	-	-	-	-	-	-	-	659.127	-	50.7	-
neg_2273	Uridine diphosphate glucose	2	metab_10867	map01100;map01110;map00561;map00908;map00520;map00040;map01240;map00053;map00052;map00240;map00500	Metabolic pathways;Biosynthesis of secondary metabolites;Glycerolipid metabolism;Zeatin biosynthesis;Amino sugar and nucleotide sugar metabolism;Pentose and glucuronate interconversions;Biosynthesis of cofactors;Ascorbate and aldarate metabolism;Galactose metabolism;Pyrimidine metabolism;Starch and sucrose metabolism	HMDB0000286;133-89-1	M+Cl	C15H24N2O17P2	3.9856	C00029	neg	Vitamins and cofactors	Cofactors	Metabolism;Metabolism;Metabolism;Metabolism;Metabolism;Metabolism;Metabolism;Metabolism;Metabolism;Metabolism;Metabolism	Global and overview maps;Global and overview maps;Lipid metabolism;Metabolism of terpenoids and polyketides;Carbohydrate metabolism;Carbohydrate metabolism;Global and overview maps;Carbohydrate metabolism;Carbohydrate metabolism;Nucleotide metabolism;Carbohydrate metabolism	Nucleosides, nucleotides, and analogues	Pyrimidine nucleotides	Pyrimidine nucleotide sugars	601.03	-	32.4	133-89-1
neg_2538	Neomacrostemonoside D	2	metab_11132	-	-	HMDB0034308	M-2H	C53H86O24	5.3811	-	neg	-	-	-	-	Lipids and lipid-like molecules	Steroids and steroid derivatives	Steroidal glycosides	552.269	-	95.8	226713-77-5
neg_2654	4'-Hydroxyclobazam	2	metab_11248	-	-	-	M-H2O-H	C16H13ClN2O3	5.7045	-	neg	-	-	-	-	-	-	-	297.041	-	82.5	-
neg_4426	3,5-dihydroxy-2-(4-hydroxy-3-methoxyphenyl)-8,8-dimethyl-4H,8H-pyrano[2,3-f]chromen-4-one	2	metab_13020	-	-	-	M+Na-2H	C21H18O7	6.3964	-	neg	-	-	-	-	-	-	-	403.081	-	87.1	-
neg_5327	Chrysoeriol 7-O-(6''-malonyl-glucoside)	2	metab_13919	-	-	-	M+Na-2H	C25H24O14	4.7222	-	neg	-	-	-	-	-	-	-	569.093	-	68.9	-
neg_5369	Pelargonidin	2	metab_13961	map01100;map00942;map00941;map01110	Metabolic pathways;Anthocyanin biosynthesis;Flavonoid biosynthesis;Biosynthesis of secondary metabolites	LMPK12010003;HMDB0003263	M-H	C15H10O5	4.5132	C05904	neg	-	-	Metabolism;Metabolism;Metabolism;Metabolism	Global and overview maps;Biosynthesis of other secondary metabolites;Biosynthesis of other secondary metabolites;Global and overview maps	Phenylpropanoids and polyketides	Flavonoids	Hydroxyflavonoids	269.046	79	-	7690-51-9;134-04-3
neg_6876	Arabinonic acid	2	metab_15466	map00053	Ascorbate and aldarate metabolism	HMDB0000539	M-H	C5H10O6	0.4876	C00878	neg	-	-	Metabolism	Carbohydrate metabolism	Organic oxygen compounds	Organooxygen compounds	Carbohydrates and carbohydrate conjugates	165.04	-	42.2	488-30-2
pos_14	Dukunolide D	3	metab_13	-	-	HMDB0035732	M+H, M+NH4, M+Na, M+H-H2O, M+H-2H2O	C26H28O8	3.8363	-	pos	-	-	-	-	Organoheterocyclic compounds	Naphthopyrans	_	469.183	-	37.3	101560-02-5
pos_17	Citric acid	3	metab_16	map01100;map00630;map01110;map01240;map01210;map01200;map01230;map00250;map00020	Metabolic pathways;Glyoxylate and dicarboxylate metabolism;Biosynthesis of secondary metabolites;Biosynthesis of cofactors;2-Oxocarboxylic acid metabolism;Carbon metabolism;Biosynthesis of amino acids;Alanine, aspartate and glutamate metabolism;Citrate cycle (TCA cycle)	HMDB0000094;77-92-9	M+NH4, M+Na, M+H, M+H-H2O, M+H-2H2O	C6H8O7	0.9688	C00158	pos	Organic acids	Carboxylic acids	Metabolism;Metabolism;Metabolism;Metabolism;Metabolism;Metabolism;Metabolism;Metabolism;Metabolism	Global and overview maps;Carbohydrate metabolism;Global and overview maps;Global and overview maps;Global and overview maps;Global and overview maps;Global and overview maps;Amino acid metabolism;Carbohydrate metabolism	Organic acids and derivatives	Carboxylic acids and derivatives	Tricarboxylic acids and derivatives	210.061	83.1	-	77-92-9
pos_34	Isotectorigenin 4'-glucoside 7-rhamnoside	3	metab_33	-	-	-	M+H+Na, M+H-2H2O, M+Na, M+K	C28H32O15	0.5445	-	pos	-	-	-	-	-	-	-	631.158	-	81.4	-
pos_247	Corchorifatty acid A	3	metab_246	-	-	HMDB0032664	M+H-H2O, 2M+H, M+H-2H2O	C18H28O4	6.2464	-	pos	-	-	-	-	Lipids and lipid-like molecules	Fatty Acyls	Lineolic acids and derivatives	291.196	-	78.6	-
pos_258	Cloversaponin I	3	metab_257	-	-	HMDB0039892	M+H-H2O, M+H, M+H-2H2O	C36H56O9	5.7996	-	pos	-	-	-	-	Lipids and lipid-like molecules	Prenol lipids	Terpene glycosides	615.39	-	68.2	143519-22-6
pos_542	Volkenin	3	metab_539	-	-	-	M+H, M+Na	C12H17NO7	2.2577	C08344	pos	-	-	-	-	-	-	-	288.108	46.1	-	66575-40-4
pos_591	3,4,5-trihydroxy-6-{[4-oxo-1-(5,6,7-trimethoxy-4-oxo-4H-chromen-2-yl)cyclohexa-2,5-dien-1-yl]oxy}oxane-2-carboxylic acid	3	metab_588	-	-	-	M+NH4, M+Na	C24H24O13	3.1416	-	pos	-	-	-	-	-	-	-	538.157	-	48.1	-
pos_643	Coumestrol 3-O-glucoside	3	metab_640	-	-	HMDB0033587;LMPK12090005	M+H, M+Na	C21H18O10	4.3746	-	pos	-	-	-	-	Phenylpropanoids and polyketides	Isoflavonoids	Coumestans	431.098	46.5	-	92631-72-6
pos_694	3,4,5-trihydroxy-6-({15-hydroxy-11-methoxy-13-oxo-6,8,20-trioxapentacyclo[10.8.0.0?,?.0?,?.0??,??]icosa-1(12),2(9),4,10,14,16,18-heptaen-17-yl}oxy)oxane-2-carboxylic acid	3	metab_691	-	-	-	M+H, M+Na	C24H20O13	5.6479	-	pos	-	-	-	-	-	-	-	517.099	-	48.7	-
pos_750	Soyasaponin II	3	metab_747	-	-	HMDB0034650	M+H, M+NH4	C47H76O17	5.9231	C12081	pos	-	-	-	-	Lipids and lipid-like molecules	Prenol lipids	Terpene glycosides	913.517	-	74	55319-36-3
pos_821	8Z,11Z,14Z-heptadecatrienoic acid	3	metab_818	map00592	alpha-Linolenic acid metabolism	LMFA01030756	M+H, M+Na	C17H28O2	6.0262	C16344	pos	-	-	Metabolism	Lipid metabolism	-	-	-	265.217	46.8	-	-
pos_899	Muricatin C	3	metab_896	-	-	HMDB0029963	M+NH4, M+Na	C37H66O8	6.1434	-	pos	-	-	-	-	Lipids and lipid-like molecules	Fatty Acyls	Fatty alcohols	661.466	-	58.7	160262-50-0
pos_907	Cys Cys Thr His	3	metab_904	-	-	-	M+H, M+2Na-H	C16H26N6O6S2	6.1847	-	pos	-	-	-	-	-	-	-	507.108	53.7	-	-
pos_1334	PC(2:0/2:0)	3	metab_1331	-	-	LMGP01010992	M+H-H2O, M+H	C12H24NO8P	5.5123	-	pos	-	-	-	-	-	-	-	342.134	43	-	-
pos_1627	Isoguanosine	3	metab_1624	-	-	-	M+H-H2O, M+H	C10H13N5O5	1.4845	C08432	pos	-	-	-	-	-	-	-	284.098	34.1	-	1818-71-9
pos_1651	2-Amino-2-Norbornanecarboxylic acid	3	metab_1648	-	-	-	M+H-H2O, M+H	C8H13NO2	1.6082	-	pos	-	-	-	-	-	-	-	156.102	59.8	-	-
pos_2084	3-oxo-3-[(3,4,5,6-tetrahydroxyoxan-2-yl)methoxy]propanoic acid	3	metab_2077	-	-	-	M+NH4	C9H14O9	0.811	-	pos	-	-	-	-	-	-	-	284.098	-	72.9	-
pos_2119	Xi-4-Hydroxy-4-methyl-2-cyclohexen-1-one	3	metab_2112	-	-	HMDB0033629	M+NH4	C7H10O2	1.01	-	pos	-	-	-	-	Organic oxygen compounds	Organooxygen compounds	Carbonyl compounds	144.102	-	44.4	-
pos_3160	5,6-epoxy,18R-HEPE	3	metab_3149	-	-	HMDB0062410	M+CH3OH+H	C20H28O4	5.9231	C18175	pos	-	-	-	-	Lipids and lipid-like molecules	Fatty Acyls	Fatty alcohols	365.232	-	40.5	-
pos_3641	Squamosinin A	3	metab_3630	-	-	HMDB0041429	M+NH4	C36H62O8	6.1366	-	pos	-	-	-	-	Lipids and lipid-like molecules	Fatty Acyls	Fatty alcohols	640.479	-	83	163597-71-5
pos_4696	DG(16:0/18:3(9Z,12Z,15Z)/0:0)	3	metab_4682	-	-	HMDB0007105	M+H-H2O	C37H66O5	8.2106	C00165	pos	-	-	-	-	Lipids and lipid-like molecules	Fatty Acyls	Lineolic acids and derivatives	573.488	-	58.7	-
pos_6193	Lucidal	3	metab_6179	-	-	HMDB0040454	M+H	C30H46O3	5.8684	-	pos	-	-	-	-	Benzenoids	Benzene and substituted derivatives	Benzyl alcohols	455.353	57.3	-	252351-96-5
pos_6210	Gibberellin A123	3	metab_6196	-	-	HMDB0036944	M+H	C20H28O6	5.8615	-	pos	-	-	-	-	Lipids and lipid-like molecules	Prenol lipids	Diterpenoids	365.194	32.4	-	171204-47-0
pos_6287	Prostaglandin E2 ethanolamide	3	metab_6273	-	-	HMDB0013038	M+CH3OH+H	C22H37NO5	5.8134	-	pos	-	-	-	-	Lipids and lipid-like molecules	Fatty Acyls	Eicosanoids	428.301	-	38.3	-
pos_7625	1-ACETYLPIPERIDINE	3	metab_7605	-	-	-	M+H	C7H13NO	1.4708	-	pos	-	-	-	-	-	-	-	128.107	31.5	-	-
pos_7664	Uracil	3	metab_7644	map00240;map01100;map00770;map00410	Pyrimidine metabolism;Metabolic pathways;Pantothenate and CoA biosynthesis;beta-Alanine metabolism	66-22-8;HMDB0000300	M+H	C4H4N2O2	1.3538	C00106	pos	Nucleic acids	Bases	Metabolism;Metabolism;Metabolism;Metabolism	Nucleotide metabolism;Global and overview maps;Metabolism of cofactors and vitamins;Metabolism of other amino acids	Organoheterocyclic compounds	Diazines	Pyrimidines and pyrimidine derivatives	113.035	85.7	-	66-22-8
pos_7670	Acetylcholine	3	metab_7650	map00564	Glycerophospholipid metabolism	HMDB0000895	M+H	C7H15NO2	1.3263	C01996	pos	Hormones and transmitters	Neurotransmitters	Metabolism	Lipid metabolism	Organic nitrogen compounds	Organonitrogen compounds	Quaternary ammonium salts	146.118	43.6	-	51-84-3
neg_80	7,8-DIHYDROXYFLAVONE	3	metab_8678	-	-	HMDB0247297	M-H, 2M-H, M+FA-H	C15H10O4	5.2097	-	neg	-	-	-	-	Phenylpropanoids and polyketides	Flavonoids	Flavones	253.051	57.5	-	-
neg_88	Azukisaponin IV	3	metab_8685	-	-	HMDB0035269	M-H, M+FA-H, M+Na-2H	C48H76O20	5.7805	-	neg	-	-	-	-	Lipids and lipid-like molecules	Prenol lipids	Terpene glycosides	971.487	-	63.3	82793-04-2
neg_352	D-Myoinositol 4-phosphate	3	metab_8949	map01100;map04070;map00562	Metabolic pathways;Phosphatidylinositol signaling system;Inositol phosphate metabolism	HMDB0001313	M-H2O-H, M-H	C6H13O9P	0.6771	C03546	neg	-	-	Metabolism;Environmental Information Processing;Metabolism	Global and overview maps;Signal transduction;Carbohydrate metabolism	Organic oxygen compounds	Organooxygen compounds	Alcohols and polyols	259.023	44.8	-	69256-52-6
neg_643	6-{3,5-dihydroxy-2-[3-(3,4,5-trimethoxyphenyl)prop-2-enoyl]phenoxy}-3,4,5-trihydroxyoxane-2-carboxylic acid	3	metab_9240	-	-	-	M-H, M+Na-2H	C24H26O13	3.4938	-	neg	-	-	-	-	-	-	-	521.131	-	64.7	-
neg_645	Persicogenin 3'-glucoside	3	metab_9242	-	-	LMPK12140587	M-H, M+Na-2H	C23H26O11	3.4938	-	neg	-	-	-	-	-	-	-	477.141	-	84.2	-
neg_2317	Orientin 7,3'-dimethyl ether	3	metab_10911	-	-	LMPK12111047	M+FA-H	C23H24O11	4.1792	-	neg	-	-	-	-	-	-	-	521.131	-	67.6	-
neg_2606	Foetidissimoside B	3	metab_11200	-	-	HMDB0036252	M-2H	C63H100O31	5.623	-	neg	-	-	-	-	Lipids and lipid-like molecules	Prenol lipids	Terpene glycosides	675.306	-	81.2	252979-60-5
neg_2662	26-(2-Glucosyl-6-acetylglucosyl]-1,3,11,22-tetrahydroxyergosta-5,24-dien-26-oate	3	metab_11256	-	-	HMDB0040406	M-H	C42H66O17	5.7086	-	neg	-	-	-	-	Lipids and lipid-like molecules	Fatty Acyls	Fatty acid esters	841.424	-	41.7	155510-76-2
neg_2769	6-{4-[2,3-dioxo-3-(2,4,6-trihydroxy-3-methoxyphenyl)propyl]-2-methoxyphenoxy}-3,4,5-trihydroxyoxane-2-carboxylic acid	3	metab_11363	-	-	-	M-H2O-H	C23H24O14	5.8221	-	neg	-	-	-	-	-	-	-	505.094	-	71.7	-
neg_2816	6-Feruloylglucose 2,3,4-trihydroxy-3-methylbutylglycoside	3	metab_11410	-	-	HMDB0036214	M-H2O-H	C21H30O12	5.8711	-	neg	-	-	-	-	Lipids and lipid-like molecules	Fatty Acyls	Fatty acyl glycosides	455.157	-	30.6	257939-69-8
neg_2879	Lucyoside M	3	metab_11473	-	-	HMDB0034546	M+FA-H	C44H68O15	5.9131	-	neg	-	-	-	-	Lipids and lipid-like molecules	Prenol lipids	Terpene glycosides	881.456	-	82.3	100156-32-9
neg_2895	Hemsloside Ma 2	3	metab_11489	-	-	HMDB0041022	M-H2O-H	C52H82O22	5.9271	-	neg	-	-	-	-	Lipids and lipid-like molecules	Prenol lipids	Terpene glycosides	1039.51	-	54.5	96158-12-2
[truncated: 111 more rows]

## Sheet: Table S6
Table S6. List of significantly enriched metabolic pathways and metabolites play crucial role in AsV tolerance under ZnONPs supplementation
[truncated: 35 more rows]
